# Supplementary material for: Synthesis and characterization of 1,2,3,4-naphthalene and anthracene diimides
Source: Beilstein J Org Chem. 2024 Jul 25;20:1767–72. doi: 10.3762/bjoc.20.155 (PMC11285063; doi:10.3762/bjoc.20.155)
Supplement: File 2 — Crystallographic information file for compound 7-Ph. [file Beilstein_J_Org_Chem-20-1767-s002.cif]

 
data_23050z
 
_audit_creation_method            'SHELXL-2018/3'
_shelx_SHELXL_version_number      '2018/3'
_chemical_name_systematic         ?
_chemical_name_common             23050z
_chemical_melting_point           ?
_chemical_formula_moiety          'C26 H14 N2 O4'
_chemical_formula_sum             'C26 H14 N2 O4' 
_chemical_formula_weight          418.39

loop_
 _atom_type_symbol
 _atom_type_description
 _atom_type_scat_dispersion_real
 _atom_type_scat_dispersion_imag
 _atom_type_scat_source
 'C'  'C'   0.0033   0.0016
 'International Tables Vol C Tables 4.2.6.8 and 6.1.1.4'
 'H'  'H'   0.0000   0.0000
 'International Tables Vol C Tables 4.2.6.8 and 6.1.1.4'
 'N'  'N'   0.0061   0.0033
 'International Tables Vol C Tables 4.2.6.8 and 6.1.1.4'
 'O'  'O'   0.0106   0.0060
 'International Tables Vol C Tables 4.2.6.8 and 6.1.1.4'
 
_space_group_crystal_system       orthorhombic
_space_group_IT_number            60
_space_group_name_H-M_alt         'P b c n'
_space_group_name_Hall            '-P 2n 2ab'
 
_shelx_space_group_comment
;
The symmetry employed for this shelxl refinement is uniquely defined
by the following loop, which should always be used as a source of
symmetry information in preference to the above space-group names.
They are only intended as comments.
;
 
loop_
 _space_group_symop_operation_xyz
 'x, y, z'
 '-x+1/2, -y+1/2, z+1/2'
 '-x, y, -z+1/2'
 'x+1/2, -y+1/2, -z'
 '-x, -y, -z'
 'x-1/2, y-1/2, -z-1/2'
 'x, -y, z-1/2'
 '-x-1/2, y-1/2, z'
 
_cell_length_a                    26.4699(18)
_cell_length_b                    10.3060(7)
_cell_length_c                    7.0470(4)
_cell_angle_alpha                 90
_cell_angle_beta                  90
_cell_angle_gamma                 90
_cell_volume                      1922.4(2)
_cell_formula_units_Z             4
_cell_measurement_temperature     130(2)
_cell_measurement_reflns_used     2919
_cell_measurement_theta_min       3.04
_cell_measurement_theta_max       30.43

_exptl_crystal_description       'block'
_exptl_crystal_colour            'yellow'
_exptl_crystal_density_meas       ?
_exptl_crystal_density_method     ?
_exptl_crystal_density_diffrn     1.446          
_exptl_crystal_F_000              864
_exptl_transmission_factor_min    0.6331
_exptl_transmission_factor_max    0.7461
_exptl_crystal_size_max           0.200
_exptl_crystal_size_mid           0.200
_exptl_crystal_size_min           0.140
_exptl_absorpt_coefficient_mu     0.099
_shelx_estimated_absorpt_T_min    0.6331
_shelx_estimated_absorpt_T_max    0.7461
_exptl_absorpt_correction_type    multi-scan
_exptl_absorpt_correction_T_min   0.4990
_exptl_absorpt_correction_T_max   0.7457
_exptl_absorpt_process_details    'SADABS-2016/2, (Sheldrick, 2016)'
_exptl_absorpt_special_details    ?
_exptl_special_details            'Prof. D. Cao - Macalester College'
_diffrn_ambient_temperature       130(2)
_diffrn_radiation_wavelength      0.71073
_diffrn_radiation_type            MoK\a
_diffrn_source                    'micro-focus'
_diffrn_measurement_device_type   'Bruker PHOTON-III CPAD'
_diffrn_measurement_method        '\f and \w scans'
_diffrn_detector_area_resol_mean  ?
_diffrn_reflns_number             17748
_diffrn_reflns_av_unetI/netI      0.0234
_diffrn_reflns_av_R_equivalents   0.0342
_diffrn_reflns_limit_h_min        -37
_diffrn_reflns_limit_h_max        30
_diffrn_reflns_limit_k_min        -14
_diffrn_reflns_limit_k_max        14
_diffrn_reflns_limit_l_min        -10
_diffrn_reflns_limit_l_max        7
_diffrn_reflns_theta_min          2.121
_diffrn_reflns_theta_max          30.556
_diffrn_reflns_theta_full         25.242
_diffrn_measured_fraction_theta_max   0.999
_diffrn_measured_fraction_theta_full  0.999
_diffrn_reflns_Laue_measured_fraction_max    0.999
_diffrn_reflns_Laue_measured_fraction_full   0.999
_diffrn_reflns_point_group_measured_fraction_max   0.999
_diffrn_reflns_point_group_measured_fraction_full  0.999
_reflns_number_total              2942
_reflns_number_gt                 2570
_reflns_threshold_expression      'I > 2\s(I)'
_reflns_Friedel_coverage          0.000
_reflns_Friedel_fraction_max      .
_reflns_Friedel_fraction_full     .
 
_reflns_special_details
;
 Reflections were merged by SHELXL according to the crystal
 class for the calculation of statistics and refinement.
 
 _reflns_Friedel_fraction is defined as the number of unique
 Friedel pairs measured divided by the number that would be
 possible theoretically, ignoring centric projections and
 systematic absences.
;
 
_computing_data_collection       'Bruker APEX4'
_computing_cell_refinement       'Bruker SAINT'
_computing_data_reduction        'Bruker SAINT'
_computing_structure_solution    'SHELXT-2018/2 (Sheldrick, 2018)'
_computing_structure_refinement  'SHELXL-2018/3 (Sheldrick, 2018)'
_computing_molecular_graphics    'Bruker SHELXTL'
_computing_publication_material  'Bruker SHELXTL'
_refine_special_details           ?
_refine_ls_structure_factor_coef  Fsqd
_refine_ls_matrix_type            full
_refine_ls_weighting_scheme       calc
_refine_ls_weighting_details
'w=1/[\s^2^(Fo^2^)+(0.0610P)^2^+0.5894P] where P=(Fo^2^+2Fc^2^)/3'
_atom_sites_solution_primary      ?
_atom_sites_solution_secondary    ?
_atom_sites_solution_hydrogens    geom
_refine_ls_hydrogen_treatment     constr
_refine_ls_extinction_method      none
_refine_ls_extinction_coef        .
_refine_ls_number_reflns          2942
_refine_ls_number_parameters      145
_refine_ls_number_restraints      0
_refine_ls_R_factor_all           0.0458
_refine_ls_R_factor_gt            0.0404
_refine_ls_wR_factor_ref          0.1127
_refine_ls_wR_factor_gt           0.1071
_refine_ls_goodness_of_fit_ref    1.058
_refine_ls_restrained_S_all       1.058
_refine_ls_shift/su_max           0.000
_refine_ls_shift/su_mean          0.000
 
loop_
 _atom_site_label
 _atom_site_type_symbol
 _atom_site_fract_x
 _atom_site_fract_y
 _atom_site_fract_z
 _atom_site_U_iso_or_equiv
 _atom_site_adp_type
 _atom_site_occupancy
 _atom_site_site_symmetry_order  
 _atom_site_calc_flag
 _atom_site_refinement_flags_posn
 _atom_site_refinement_flags_adp
 _atom_site_refinement_flags_occupancy
 _atom_site_disorder_assembly
 _atom_site_disorder_group
O1 O 0.36739(3) 0.49879(7) 0.55687(11) 0.02323(18) Uani 1 1 d . . . . .
O2 O 0.44222(3) 0.88254(7) 0.72968(12) 0.02318(18) Uani 1 1 d . . . . .
N1 N 0.39307(3) 0.70877(8) 0.62971(12) 0.01624(17) Uani 1 1 d . . . . .
C1 C 0.39856(4) 0.57365(9) 0.61816(13) 0.01619(18) Uani 1 1 d . . . . .
C6 C 0.44951(4) 0.30283(9) 0.68557(15) 0.0198(2) Uani 1 1 d . . . . .
H6 H 0.415491 0.301432 0.642640 0.024 Uiso 1 1 calc R U . . .
C7 C 0.47476(4) 0.18855(10) 0.71768(16) 0.0237(2) Uani 1 1 d . . . . .
H7 H 0.458021 0.108346 0.696103 0.028 Uiso 1 1 calc R U . . .
C8 C 0.34759(3) 0.77857(9) 0.58862(13) 0.01654(19) Uani 1 1 d . . . . .
C9 C 0.30173(4) 0.73150(10) 0.65547(14) 0.0195(2) Uani 1 1 d . . . . .
H9 H 0.300364 0.651981 0.723474 0.023 Uiso 1 1 calc R U . . .
C10 C 0.25785(4) 0.80205(11) 0.62176(16) 0.0238(2) Uani 1 1 d . . . . .
H10 H 0.226235 0.769953 0.664983 0.029 Uiso 1 1 calc R U . . .
C11 C 0.26014(4) 0.91918(11) 0.52514(16) 0.0247(2) Uani 1 1 d . . . . .
H11 H 0.230195 0.967921 0.504237 0.030 Uiso 1 1 calc R U . . .
C12 C 0.30618(4) 0.96521(11) 0.45897(15) 0.0236(2) Uani 1 1 d . . . . .
H12 H 0.307582 1.045502 0.392957 0.028 Uiso 1 1 calc R U . . .
C13 C 0.35027(4) 0.89466(10) 0.48862(15) 0.0206(2) Uani 1 1 d . . . . .
H13 H 0.381695 0.925275 0.441336 0.025 Uiso 1 1 calc R U . . .
C2 C 0.45084(3) 0.54486(9) 0.68792(13) 0.01455(18) Uani 1 1 d . . . . .
C3 C 0.47472(3) 0.66163(9) 0.72113(13) 0.01403(18) Uani 1 1 d . . . . .
C4 C 0.43755(3) 0.76877(9) 0.69514(13) 0.01579(18) Uani 1 1 d . . . . .
C5 C 0.47431(3) 0.42301(9) 0.71663(13) 0.01515(19) Uani 1 1 d . . . . .
 
loop_
 _atom_site_aniso_label
 _atom_site_aniso_U_11
 _atom_site_aniso_U_22
 _atom_site_aniso_U_33
 _atom_site_aniso_U_23
 _atom_site_aniso_U_13
 _atom_site_aniso_U_12
O1 0.0187(3) 0.0193(3) 0.0317(4) -0.0046(3) -0.0023(3) -0.0041(3)
O2 0.0212(4) 0.0116(3) 0.0367(4) -0.0005(3) -0.0047(3) 0.0010(3)
N1 0.0135(3) 0.0135(4) 0.0218(4) 0.0009(3) -0.0012(3) 0.0000(3)
C1 0.0162(4) 0.0142(4) 0.0182(4) -0.0004(3) 0.0016(3) -0.0010(3)
C6 0.0242(5) 0.0125(4) 0.0227(4) -0.0018(3) 0.0045(4) -0.0040(3)
C7 0.0321(6) 0.0109(4) 0.0282(5) -0.0014(4) 0.0082(4) -0.0036(4)
C8 0.0143(4) 0.0179(4) 0.0175(4) -0.0007(3) -0.0012(3) 0.0013(3)
C9 0.0168(4) 0.0201(4) 0.0216(4) -0.0027(4) 0.0010(3) -0.0012(3)
C10 0.0150(4) 0.0288(5) 0.0276(5) -0.0085(4) -0.0009(4) -0.0003(4)
C11 0.0202(5) 0.0288(5) 0.0251(5) -0.0080(4) -0.0075(4) 0.0082(4)
C12 0.0262(5) 0.0236(5) 0.0211(5) 0.0015(4) -0.0051(4) 0.0068(4)
C13 0.0191(4) 0.0216(5) 0.0211(4) 0.0034(4) 0.0002(3) 0.0016(3)
C2 0.0156(4) 0.0119(4) 0.0162(4) -0.0002(3) 0.0017(3) -0.0012(3)
C3 0.0153(4) 0.0104(4) 0.0164(4) 0.0000(3) 0.0007(3) 0.0002(3)
C4 0.0152(4) 0.0130(4) 0.0192(4) 0.0011(3) -0.0007(3) 0.0000(3)
C5 0.0183(4) 0.0109(4) 0.0163(4) -0.0004(3) 0.0037(3) -0.0012(3)
 
_geom_special_details
;
 All esds (except the esd in the dihedral angle between two l.s. planes)
 are estimated using the full covariance matrix.  The cell esds are taken
 into account individually in the estimation of esds in distances, angles
 and torsion angles; correlations between esds in cell parameters are only
 used when they are defined by crystal symmetry.  An approximate (isotropic)
 treatment of cell esds is used for estimating esds involving l.s. planes.
;
 
loop_
 _geom_bond_atom_site_label_1
 _geom_bond_atom_site_label_2
 _geom_bond_distance
 _geom_bond_site_symmetry_2
 _geom_bond_publ_flag
O1 C1 1.2094(12) . ?
O2 C4 1.2038(12) . ?
N1 C1 1.4024(12) . ?
N1 C4 1.4075(12) . ?
N1 C8 1.4321(12) . ?
C1 C2 1.4984(13) . ?
C6 C7 1.3729(14) . ?
C6 C5 1.4189(13) . ?
C6 H6 0.9500 . ?
C7 C7 1.412(2) 3_656 ?
C7 H7 0.9500 . ?
C8 C9 1.3895(13) . ?
C8 C13 1.3903(14) . ?
C9 C10 1.3907(14) . ?
C9 H9 0.9500 . ?
C10 C11 1.3873(17) . ?
C10 H10 0.9500 . ?
C11 C12 1.3884(16) . ?
C11 H11 0.9500 . ?
C12 C13 1.3908(14) . ?
C12 H12 0.9500 . ?
C13 H13 0.9500 . ?
C2 C3 1.3792(12) . ?
C2 C5 1.4155(13) . ?
C3 C3 1.3990(18) 3_656 ?
C3 C4 1.4901(13) . ?
C5 C5 1.4390(19) 3_656 ?
 
loop_
 _geom_angle_atom_site_label_1
 _geom_angle_atom_site_label_2
 _geom_angle_atom_site_label_3
 _geom_angle
 _geom_angle_site_symmetry_1
 _geom_angle_site_symmetry_3
 _geom_angle_publ_flag
C1 N1 C4 111.63(8) . . ?
C1 N1 C8 125.03(8) . . ?
C4 N1 C8 123.29(8) . . ?
O1 C1 N1 125.70(9) . . ?
O1 C1 C2 128.39(9) . . ?
N1 C1 C2 105.86(8) . . ?
C7 C6 C5 119.88(10) . . ?
C7 C6 H6 120.1 . . ?
C5 C6 H6 120.1 . . ?
C6 C7 C7 120.92(6) . 3_656 ?
C6 C7 H7 119.5 . . ?
C7 C7 H7 119.5 3_656 . ?
C9 C8 C13 121.13(9) . . ?
C9 C8 N1 119.38(9) . . ?
C13 C8 N1 119.46(8) . . ?
C8 C9 C10 119.28(10) . . ?
C8 C9 H9 120.4 . . ?
C10 C9 H9 120.4 . . ?
C11 C10 C9 120.15(10) . . ?
C11 C10 H10 119.9 . . ?
C9 C10 H10 119.9 . . ?
C10 C11 C12 120.04(9) . . ?
C10 C11 H11 120.0 . . ?
C12 C11 H11 120.0 . . ?
C11 C12 C13 120.49(10) . . ?
C11 C12 H12 119.8 . . ?
C13 C12 H12 119.8 . . ?
C8 C13 C12 118.89(9) . . ?
C8 C13 H13 120.6 . . ?
C12 C13 H13 120.6 . . ?
C3 C2 C5 123.28(8) . . ?
C3 C2 C1 107.82(8) . . ?
C5 C2 C1 128.90(8) . . ?
C2 C3 C3 119.19(5) . 3_656 ?
C2 C3 C4 108.86(8) . . ?
C3 C3 C4 131.86(5) 3_656 . ?
O2 C4 N1 125.45(9) . . ?
O2 C4 C3 128.98(9) . . ?
N1 C4 C3 105.48(8) . . ?
C2 C5 C6 123.32(9) . . ?
C2 C5 C5 117.48(5) . 3_656 ?
C6 C5 C5 119.19(6) . 3_656 ?
 
loop_
 _geom_torsion_atom_site_label_1
 _geom_torsion_atom_site_label_2
 _geom_torsion_atom_site_label_3
 _geom_torsion_atom_site_label_4
 _geom_torsion
 _geom_torsion_site_symmetry_1
 _geom_torsion_site_symmetry_2
 _geom_torsion_site_symmetry_3
 _geom_torsion_site_symmetry_4
 _geom_torsion_publ_flag
C4 N1 C1 O1 -175.76(9) . . . . ?
C8 N1 C1 O1 6.76(16) . . . . ?
C4 N1 C1 C2 1.72(10) . . . . ?
C8 N1 C1 C2 -175.76(8) . . . . ?
C5 C6 C7 C7 0.29(19) . . . 3_656 ?
C1 N1 C8 C9 43.43(14) . . . . ?
C4 N1 C8 C9 -133.76(10) . . . . ?
C1 N1 C8 C13 -138.92(10) . . . . ?
C4 N1 C8 C13 43.88(13) . . . . ?
C13 C8 C9 C10 -0.09(15) . . . . ?
N1 C8 C9 C10 177.51(9) . . . . ?
C8 C9 C10 C11 -1.08(15) . . . . ?
C9 C10 C11 C12 1.10(16) . . . . ?
C10 C11 C12 C13 0.04(16) . . . . ?
C9 C8 C13 C12 1.21(15) . . . . ?
N1 C8 C13 C12 -176.39(9) . . . . ?
C11 C12 C13 C8 -1.19(16) . . . . ?
O1 C1 C2 C3 172.46(10) . . . . ?
N1 C1 C2 C3 -4.93(10) . . . . ?
O1 C1 C2 C5 -7.04(17) . . . . ?
N1 C1 C2 C5 175.57(9) . . . . ?
C5 C2 C3 C3 2.65(16) . . . 3_656 ?
C1 C2 C3 C3 -176.88(10) . . . 3_656 ?
C5 C2 C3 C4 -174.34(8) . . . . ?
C1 C2 C3 C4 6.13(10) . . . . ?
C1 N1 C4 O2 -174.99(10) . . . . ?
C8 N1 C4 O2 2.53(15) . . . . ?
C1 N1 C4 C3 1.86(10) . . . . ?
C8 N1 C4 C3 179.39(8) . . . . ?
C2 C3 C4 O2 171.64(10) . . . . ?
C3 C3 C4 O2 -4.8(2) 3_656 . . . ?
C2 C3 C4 N1 -5.07(10) . . . . ?
C3 C3 C4 N1 178.46(13) 3_656 . . . ?
C3 C2 C5 C6 178.90(9) . . . . ?
C1 C2 C5 C6 -1.67(15) . . . . ?
C3 C2 C5 C5 -0.17(16) . . . 3_656 ?
C1 C2 C5 C5 179.26(10) . . . 3_656 ?
C7 C6 C5 C2 -179.62(9) . . . . ?
C7 C6 C5 C5 -0.58(16) . . . 3_656 ?
 
_refine_diff_density_max    0.428
_refine_diff_density_min   -0.284
_refine_diff_density_rms    0.053

_shelx_res_file
;
TITL 23050z in Pbcn
    23050z.res
    created by SHELXL-2018/3 at 14:43:00 on 05-Apr-2023
CELL  0.71073  26.4699  10.3060   7.0470   90.000   90.000   90.000
ZERR    4.000   0.0018   0.0007   0.0004    0.000    0.000    0.000
LATT  1
SYMM 1/2-X, 1/2-Y, 1/2+Z
SYMM -X, Y, 1/2-Z
SYMM 1/2+X, 1/2-Y, -Z
SFAC C   H  N O
UNIT 104 56 8 16
TEMP -143.150
SIZE 0.14 0.20 0.20

L.S. 10
ACTA
CONF
BOND $H
LIST 4
FMAP 2
PLAN 5
WGHT    0.061000    0.589400
FVAR       0.57781
O1    4    0.367387    0.498786    0.556868    11.00000    0.01871    0.01932 =
         0.03168   -0.00463   -0.00234   -0.00413
O2    4    0.442220    0.882536    0.729679    11.00000    0.02119    0.01162 =
         0.03672   -0.00054   -0.00470    0.00104
N1    3    0.393073    0.708771    0.629705    11.00000    0.01348    0.01348 =
         0.02178    0.00087   -0.00115   -0.00003
C1    1    0.398558    0.573653    0.618164    11.00000    0.01617    0.01419 =
         0.01821   -0.00043    0.00164   -0.00099
C6    1    0.449508    0.302825    0.685575    11.00000    0.02416    0.01251 =
         0.02268   -0.00180    0.00446   -0.00401
AFIX  43
H6    2    0.415491    0.301432    0.642640    11.00000   -1.20000
AFIX   0
C7    1    0.474756    0.188545    0.717680    11.00000    0.03207    0.01091 =
         0.02821   -0.00144    0.00815   -0.00356
AFIX  43
H7    2    0.458021    0.108346    0.696103    11.00000   -1.20000
AFIX   0
C8    1    0.347587    0.778569    0.588621    11.00000    0.01425    0.01785 =
         0.01753   -0.00072   -0.00116    0.00132
C9    1    0.301729    0.731496    0.655472    11.00000    0.01675    0.02011 =
         0.02164   -0.00272    0.00095   -0.00118
AFIX  43
H9    2    0.300364    0.651981    0.723474    11.00000   -1.20000
AFIX   0
C10   1    0.257850    0.802045    0.621756    11.00000    0.01500    0.02877 =
         0.02764   -0.00854   -0.00094   -0.00026
AFIX  43
H10   2    0.226235    0.769953    0.664983    11.00000   -1.20000
AFIX   0
C11   1    0.260144    0.919178    0.525139    11.00000    0.02024    0.02882 =
         0.02508   -0.00796   -0.00746    0.00815
AFIX  43
H11   2    0.230195    0.967921    0.504237    11.00000   -1.20000
AFIX   0
C12   1    0.306184    0.965212    0.458974    11.00000    0.02620    0.02363 =
         0.02111    0.00151   -0.00510    0.00677
AFIX  43
H12   2    0.307582    1.045502    0.392957    11.00000   -1.20000
AFIX   0
C13   1    0.350271    0.894658    0.488623    11.00000    0.01907    0.02165 =
         0.02107    0.00338    0.00022    0.00164
AFIX  43
H13   2    0.381695    0.925275    0.441336    11.00000   -1.20000
AFIX   0
C2    1    0.450843    0.544860    0.687920    11.00000    0.01560    0.01190 =
         0.01616   -0.00019    0.00172   -0.00119
C3    1    0.474716    0.661628    0.721130    11.00000    0.01526    0.01041 =
         0.01643    0.00001    0.00070    0.00023
C4    1    0.437553    0.768770    0.695137    11.00000    0.01520    0.01297 =
         0.01919    0.00109   -0.00066   -0.00004
C5    1    0.474311    0.423015    0.716633    11.00000    0.01826    0.01092 =
         0.01626   -0.00037    0.00371   -0.00120
HKLF 4


REM  23050z in Pbcn
REM wR2 = 0.1127, GooF = S = 1.058, Restrained GooF = 1.058 for all data
REM R1 = 0.0404 for 2570 Fo > 4sig(Fo) and 0.0458 for all 2942 data
REM 145 parameters refined using 0 restraints

END

WGHT      0.0611      0.5895

REM Highest difference peak  0.428,  deepest hole -0.284,  1-sigma level  0.053
Q1    1   0.4633  0.6006  0.7148  11.00000  0.05    0.43
Q2    1   0.5000  0.4233  0.7500  10.50000  0.05    0.37
Q3    1   0.4632  0.3648  0.6991  11.00000  0.05    0.36
Q4    1   0.5000  0.6597  0.7500  10.50000  0.05    0.35
Q5    1   0.4598  0.7161  0.7054  11.00000  0.05    0.34
;
_shelx_res_checksum   82446

_shelx_hkl_file
;
   0   0  -1    0.00    0.20
   0   0  -2 2172.58   68.79
   0   0   2 2185.98   68.29
   0   0   2 2181.48   68.19
   0   0  -2 2150.98   67.89
   0   0  -3   -0.30    0.30
   0   0  -3    0.00    0.10
   0   0  -4  259.97    9.40
   0   0  -5    0.80    0.20
   0   0  -5    0.90    0.60
   0   0  -6   16.20    2.10
   0   0  -7    3.30    1.30
   0   0  -8    1.50    1.30
   0   0  -9   -1.10    0.90
   0  -1  -1    0.20    0.20
   0   1  -1    0.00    0.20
   0  -1   1    0.20    0.20
   0   1   1    0.20    0.30
   0  -1  -1   -0.40    0.20
   0   1  -2   -0.10    0.20
   0  -1   2    0.00    0.10
   0  -1  -2    0.10    0.20
   0   1  -2   -0.20    0.20
   0  -1  -2   -0.50    0.20
   0  -1  -3    0.10    0.20
   0  -1  -3    0.20    0.50
   0   1  -3    0.40    0.20
   0   1  -3   -0.50    0.30
   0  -1  -4    0.40    0.70
   0   1  -4   -0.30    0.50
   0   1  -4    0.40    0.20
   0  -1  -4    0.00    0.30
   0   1  -5    0.20    0.20
   0  -1  -5    0.20    0.30
   0  -1  -5    0.80    0.80
   0   1  -5   -0.30    0.40
   0  -1  -5    0.20    0.30
   0   1  -6   -0.90    0.50
   0  -1  -6    0.50    0.30
   0  -1  -6    0.00    0.20
   0  -1  -6    0.40    0.90
   0  -1  -7    0.90    1.10
   0   1  -7    0.10    0.70
   0  -1  -8   -0.60    1.00
   0   1  -8   -0.90    0.80
   0  -1  -9   -0.80    1.10
   0   1  -9   -0.20    1.00
   0   1 -10    0.20    1.10
   0  -1 -10   -1.10    1.20
   0   2   0  971.10   40.40
   0  -2   0  897.21   38.90
   0   2   0  949.80   39.50
   0  -2   0  887.71   39.40
   0  -2   1   15.80    1.10
   0   2  -1   16.10    1.10
   0   2  -1   18.60    0.70
   0   2   1   18.00    1.20
   0  -2  -1   22.10    1.30
   0   2   1   19.60    1.20
   0  -2  -1   17.60    1.20
   0   2   2 5254.97  170.38
   0  -2   2 5306.67  168.48
   0  -2  -2 4957.80  170.38
   0   2  -2 4888.11  166.88
   0   2  -2 5225.98  168.88
   0  -2  -2 5387.46  170.48
   0   2   2 5180.48  171.98
   0  -2   2 5216.88  167.98
   0   2  -3  177.38    6.00
   0   2  -3  170.58    6.10
   0  -2   3  185.58    5.90
   0  -2  -3  188.68    6.30
   0  -2  -3  179.28    7.00
   0   2   4 1286.37   55.19
   0  -2   4 1342.07   49.90
   0  -2  -4 1358.16   53.99
   0  -2   4 1326.97   49.00
   0   2  -4 1320.97   50.39
   0   2   4 1362.26   53.79
   0   2  -4 1311.27   49.50
   0  -2  -4 1328.57   53.39
   0   2  -5   73.09    3.40
   0  -2  -5   76.49    4.30
   0   2  -5   83.19    3.00
   0  -2  -5   73.19    3.20
   0  -2  -6   14.30    2.30
   0  -2  -6   13.50    1.10
   0   2  -6   13.60    0.80
   0   2  -6   13.30    1.60
   0  -2  -6   12.90    1.10
   0  -2  -7    1.50    1.20
   0   2  -7    1.00    0.80
   0  -2  -7    0.40    0.30
   0  -2  -7    0.60    0.30
   0   2  -8   13.70    1.90
   0  -2  -8   18.20    2.90
   0  -2  -9   12.60    2.70
   0   2  -9   15.00    2.10
   0   3   0    1.80    0.60
   0  -3   0    0.10    0.30
   0  -3   0    0.80    0.50
   0   3   0    0.10    0.30
   0   3  -1   -0.20    0.30
   0  -3  -1    0.10    0.40
   0   3   1    0.80    0.50
   0  -3  -1    0.00    0.40
   0  -3   1    0.30    0.20
   0  -3   1    0.40    0.40
   0   3   1   -0.10    0.20
   0   3  -2   -0.40    0.30
   0  -3   2   -0.50    0.20
   0   3   2    0.00    0.10
   0  -3  -2   -0.60    0.40
   0  -3  -2   -0.20    0.30
   0   3  -3    0.30    0.10
   0   3  -3    0.30    0.10
   0  -3  -3    0.50    0.50
   0  -3  -3   -0.80    0.60
   0  -3   3    0.20    0.30
   0   3  -3   -0.30    0.40
   0  -3  -4   -1.30    0.60
   0  -3   4    0.20    0.30
   0   3  -4    0.00    0.30
   0  -3  -4    0.30    0.50
   0   3  -4   -0.40    0.40
   0   3  -5   -0.10    0.40
   0  -3  -5    1.50    0.60
   0  -3  -5    0.70    0.80
   0   3  -5    0.40    0.40
   0  -3  -6    0.10    1.00
   0   3  -6   -0.50    0.50
   0   3  -6    1.00    0.50
   0  -3  -6   -0.10    0.50
   0   3  -7   -0.90    0.50
   0  -3  -7    0.20    1.20
   0  -3  -7   -0.40    0.40
   0  -3  -7    0.10    0.50
   0  -3  -8    0.70    1.30
   0  -3  -8    0.00    0.30
   0  -3  -8   -0.40    0.30
   0   3  -8   -0.20    0.70
   0   3  -9    1.10    0.90
   0  -3  -9    0.90    1.40
   0  -4   0 1271.67   60.19
   0   4   0 1250.67   61.19
   0   4   0 1296.67   60.59
   0  -4   0 1326.27   61.89
   0  -4  -1   16.20    1.70
   0   4   1   17.00    1.70
   0  -4   1   14.60    0.90
   0   4   1   15.80    1.40
   0  -4  -1   14.70    1.30
   0   4  -1   14.80    1.60
   0  -4   1   14.50    1.50
   0  -4   2  559.74   35.00
   0   4   2  544.65   37.10
   0  -4  -2  642.04   37.90
   0  -4  -2  571.54   37.20
   0   4  -2  579.44   35.00
   0   4  -2  552.24   35.50
   0  -4   2  625.74   36.70
   0   4   2  607.34   37.50
   0   4   3 1237.58   63.39
   0  -4   3 1265.37   58.89
   0  -4   3 1301.87   59.89
   0  -4  -3 1351.56   62.49
   0   4  -3 1237.28   59.89
   0   4  -3 1253.07   58.29
   0   4   3 1352.96   62.89
   0  -4  -3 1240.98   61.89
   0   4   4 1436.96   70.39
   0   4   4 1445.96   67.19
   0  -4   4 1415.06   61.99
   0  -4   4 1480.65   64.29
   0  -4  -4 1382.76   66.49
   0  -4  -4 1410.56   66.29
   0   4  -4 1382.16   61.69
   0   4  -4 1405.06   64.59
   0   4  -5  192.48    7.20
   0  -4  -5  199.18    7.50
   0  -4  -5  197.18    8.70
   0   4  -5  185.68    6.00
   0   4  -5  204.08    6.10
   0   4  -6   33.50    1.40
   0   4  -6   35.00    2.20
   0  -4  -6   31.90    2.30
   0  -4  -6   40.60    3.50
   0   4  -6   34.60    1.50
   0  -4  -7   44.50    3.80
   0   4  -7   40.50    1.80
   0  -4  -7   41.10    2.50
   0   4  -7   40.90    1.90
   0  -4  -8  213.38    7.60
   0  -4  -8  206.68    7.70
   0  -4  -8  222.78   10.30
   0   4  -8  210.28    7.10
   0  -4  -9   72.19    5.60
   0   5   0    0.50    0.70
   0  -5   0    0.10    0.50
   0  -5   0    0.10    0.60
   0  -5   1    0.40    0.40
   0  -5  -1   -0.10    0.40
   0   5   1    0.10    0.60
   0  -5   1    0.30    0.50
   0   5  -1   -1.30    0.50
   0  -5  -1   -0.70    0.50
   0  -5   2   -0.30    0.40
   0  -5  -2   -0.30    0.60
   0   5   2    0.60    0.60
   0   5  -2   -0.20    0.60
   0  -5   2    0.20    0.20
   0  -5  -2    1.20    0.70
   0  -5   3   -0.10    0.40
   0  -5  -3    1.20    0.90
   0  -5  -3    0.10    0.60
   0   5  -3   -1.00    0.40
   0  -5  -4    0.90    0.70
   0  -5  -4    0.10    0.70
   0   5  -4   -0.10    0.60
   0  -5  -5    0.30    0.70
   0  -5  -5    1.70    1.20
   0   5  -5    1.70    0.80
   0  -5  -6    0.30    0.90
   0   5  -6   -0.80    0.60
   0  -5  -6   -1.00    0.60
   0  -5  -7   -1.60    1.40
   0  -5  -7    0.00    0.70
   0  -5  -8    0.20    1.40
   0  -5  -8   -0.40    0.70
   0  -5  -8   -0.90    0.60
   0  -5  -9   -0.10    0.60
   0  -5  -9   -0.10    1.50
   0  -5  -9   -0.40    0.60
   0  -6   0  498.35   17.10
   0  -6   1  361.86   13.20
   0   6   1  389.96   13.50
   0  -6  -1  382.46   13.20
   0   6  -1  354.26   13.20
   0  -6  -1  366.46   13.30
   0  -6  -2    0.80    0.70
   0  -6   2    0.70    0.60
   0  -6  -2   -0.60    0.60
   0   6   2    0.30    0.70
   0   6  -2    0.00    0.60
   0  -6   2    0.00    0.30
   0  -6  -3  106.09    5.40
   0  -6  -3   93.39    4.90
   0   6  -3   99.99    4.90
   0  -6  -4   21.20    2.80
   0  -6  -4   17.30    2.20
   0   6  -4   20.20    2.30
   0   6  -5    4.70    1.20
   0  -6  -5    4.20    1.20
   0  -6  -5    4.50    1.60
   0  -6  -6  140.69    6.20
   0   6  -6  131.39    5.90
   0  -6  -6  118.99    7.00
   0   6  -7    1.20    0.90
   0  -6  -7    0.10    1.50
   0  -6  -7    2.50    1.10
   0  -6  -8   37.50    2.80
   0  -6  -8   35.00    4.60
   0  -6  -9   65.39    3.50
   0  -6  -9   80.99    6.20
   0  -6  -9   64.79    3.60
   0  -7   0    0.50    0.80
   0  -7   0    1.80    0.80
   0   7   0    1.30    0.90
   0   7   1    0.40    0.70
   0  -7  -1    0.30    0.70
   0  -7   1    0.10    0.50
   0   7  -1   -0.50    0.70
   0  -7  -1    1.30    0.90
   0  -7   1    0.70    0.60
   0  -7  -2   -1.10    0.60
   0   7  -2   -0.20    0.80
   0   7   2   -0.30    0.80
   0  -7   2   -0.20    0.30
   0  -7  -2    1.00    0.90
   0  -7  -3    0.60    0.80
   0  -7  -3   -0.10    0.80
   0   7  -3    0.90    0.90
   0  -7  -4    0.30    0.90
   0  -7  -4    0.80    1.00
   0   7  -4    0.70    0.90
   0  -7  -5   -0.10    1.20
   0   7  -5   -0.10    0.80
   0  -7  -5   -1.30    0.70
   0   7  -6    1.30    1.00
   0  -7  -6   -1.20    0.80
   0  -7  -6   -0.30    1.00
   0   7  -7    1.60    1.10
   0  -7  -7    0.20    1.20
   0  -7  -7   -0.50    0.90
   0  -7  -8   -1.30    1.50
   0  -8   0  176.78    8.00
   0   8   0  183.18    8.20
   0  -8   0  176.48    7.20
   0   8   1  622.74   22.40
   0   8  -1  673.43   22.60
   0  -8  -1  633.74   22.30
   0  -8  -2  129.29    6.40
   0   8  -2  128.29    6.50
   0  -8   2  132.99    4.90
   0   8   2  128.99    6.60
   0  -8  -2  133.89    6.60
   0  -8  -3  210.18    9.60
   0   8  -3  225.38    9.50
   0  -8  -3  221.28    9.50
   0  -8  -4   78.29    4.70
   0  -8  -4   67.49    4.80
   0   8  -4   70.99    4.50
   0  -8  -5  325.27   13.20
   0   8  -5  340.87   13.10
   0  -8  -5  340.97   14.20
   0   8  -6   13.00    2.20
   0  -8  -6   13.60    2.30
   0  -8  -6    8.80    2.60
   0  -8  -7   63.29    5.40
   0  -8  -8   13.80    3.30
   0  -9   0   -0.20    0.80
   0   9   0   -0.20    1.20
   0  -9   1   -0.90    0.60
   0   9   1    0.60    1.30
   0   9  -1    1.10    1.30
   0  -9  -1    1.50    1.20
   0  -9  -1    1.20    1.20
   0  -9  -2   -1.00    0.90
   0  -9   2    1.20    0.70
   0   9  -2    0.70    1.10
   0  -9  -2   -0.50    1.00
   0   9   2    2.40    1.30
   0  -9  -3    0.60    1.10
   0  -9  -3   -0.10    1.20
   0   9  -3    2.00    1.40
   0  -9  -4   -0.90    1.00
   0  -9  -4    0.20    1.20
   0   9  -4    2.70    1.40
   0  -9  -5   -1.00    1.40
   0  -9  -5    0.30    1.20
   0   9  -5    2.00    1.40
   0   9  -6   -0.80    1.10
   0  -9  -6   -1.70    0.70
   0  -9  -7    1.70    2.00
   0 -10   0  489.25   17.60
   0  10   0  520.55   19.20
   0 -10  -1  116.79    6.10
   0  10   1  114.09    6.80
   0 -10   1  134.59    5.60
   0  10  -1  123.99    7.00
   0 -10   2   49.80    2.60
   0  10  -2   50.99    4.30
   0 -10  -2   58.59    4.20
   0 -10  -2   41.50    4.40
   0 -10  -3   57.09    4.50
   0  10  -3   61.69    4.70
   0 -10  -3   56.29    4.50
   0 -10  -4    1.10    1.30
   0  10  -4   -0.30    1.30
   0 -10  -4   -1.10    1.10
   0 -10  -5   22.60    3.70
   0  10  -5   19.80    3.10
   0  10  -6    3.40    1.80
   0 -10  -6    7.30    2.60
   0 -10  -7  154.58    9.30
   0  11   0    1.70    1.60
   0 -11   0    1.80    1.00
   0 -11   1    0.40    0.80
   0  11  -1   -1.30    1.20
   0  11   1    0.50    1.40
   0 -11  -1   -0.80    1.00
   0 -11  -2   -1.50    0.80
   0  11  -2    0.40    1.40
   0 -11   2   -0.30    0.60
   0  11  -3   -1.70    1.00
   0 -11  -3   -1.00    1.00
   0 -11  -4    2.40    1.50
   0 -11  -5    1.60    1.70
   0  11  -5    0.30    1.30
   0 -11  -6    5.50    2.20
   0 -12   0   22.00    2.80
   0  12   0   25.50    4.00
   0  12  -1   10.00    2.80
   0 -12   1    8.60    1.70
   0 -12  -1   11.00    2.20
   0 -12   2   27.80    2.00
   0 -12  -2   28.80    3.70
   0  12  -2   32.40    4.50
   0  12  -3    2.20    1.70
   0 -12  -3    5.50    2.00
   0  12  -4   61.69    5.20
   0 -12  -4   60.39    5.00
   0 -12  -5  106.59    7.40
   0  12  -5  107.89    7.10
   0 -13   0    1.90    1.30
   0 -13  -1   -0.70    1.30
   0  13  -1   -0.20    1.60
   0 -13   1    0.20    0.90
   0 -13  -2    0.50    1.30
   0  13  -2   -0.90    1.20
   0 -13   2   -0.20    0.70
   0  13  -3    3.30    1.90
   0 -13  -3    2.00    1.40
   0 -13  -4   -0.10    1.60
   0  13  -4    1.90    1.80
   0 -14   0   36.70    3.80
   0 -14  -1    2.80    1.80
   0 -14   1    3.50    1.40
   0 -14  -2   20.50    3.30
   0 -14  -3   10.30    2.90
  -1   0  -1    0.30    0.20
   1   0   1    0.10    0.10
   1   0   1    0.20    0.20
  -1   0  -1   -0.10    0.10
  -1   0  -2 9776.22  304.17
   1   0   2 9999.00  303.27
  -1   0  -3   -0.30    0.20
   1   0  -3   -0.10    0.40
   1   0  -3   -0.10    0.10
  -1   0  -3    2.20    0.60
   1   0  -4  179.18    5.40
  -1   0  -4  173.48    6.80
  -1   0  -4  172.38    5.70
   1   0  -4  184.48    5.50
   1   0  -4  174.38    6.80
  -1   0  -5    0.10    0.60
  -1   0  -5    0.00    0.20
   1   0  -5    0.20    0.70
   1   0  -6   42.40    2.90
  -1   0  -6   33.90    1.30
  -1   0  -6   37.10    1.40
  -1   0  -6   34.70    2.70
   1   0  -7   -0.90    0.70
  -1   0  -7   -0.60    0.80
   1   0  -8   25.00    3.10
  -1   0  -8   28.80    3.20
  -1   0  -9   -1.50    0.70
   1   0  -9    0.40    1.10
  -1   0 -10    9.10    2.20
   1   0 -10    6.40    2.00
   1  -1   0 2305.17   74.39
   1   1   0 2357.56   75.79
  -1  -1   0 2299.17   74.99
  -1   1   0 2335.47   74.69
   1   1   0 1946.01   73.69
   1   1   1 1980.90   68.69
   1   1   1 2017.10   67.39
  -1   1  -1 1897.21   65.89
  -1  -1   1 2048.20   65.99
   1  -1  -1 1947.11   65.99
  -1  -1   1 2052.09   65.49
  -1   1  -1 1819.72   65.39
   1  -1  -1 1951.80   66.29
  -1  -1  -1 1954.70   68.29
   1  -1   1 1972.50   66.09
  -1  -1  -1 2028.90   67.39
  -1   1   1 2012.10   66.69
   1   1  -1 1862.01   64.89
   1  -1   1 2000.30   65.99
  -1   1   1 2025.60   66.29
   1   1  -1 1936.61   65.79
   1  -1  -2  292.37   14.20
  -1  -1   2  273.27   12.50
   1  -1  -2  239.08   13.30
   1   1   2  286.37   16.40
   1   1   2  279.67   15.20
  -1   1  -2  236.08   13.30
  -1   1  -2  270.87   13.90
  -1  -1   2  267.37   12.30
   1  -1   2  289.07   14.10
   1  -1   2  262.57   13.50
  -1   1   2  261.87   13.60
  -1  -1  -2  267.57   15.00
   1   1  -2  255.67   12.60
  -1  -1  -2  282.17   16.00
  -1   1   2  257.77   14.10
   1   1  -2  258.47   12.00
   1  -1  -3   77.29    3.60
  -1   1  -3   77.29    2.70
  -1   1  -3   82.79    3.20
   1  -1  -3   75.79    2.80
   1   1  -3   80.19    3.20
  -1  -1  -3   78.09    3.60
   1  -1   3   77.79    2.60
   1   1  -3   74.89    2.60
  -1   1  -4  295.67    9.90
   1  -1  -4  294.87   10.50
   1   1  -4  278.17   10.00
  -1  -1  -4  287.67   10.50
  -1   1  -5   16.80    1.00
   1  -1  -5   19.30    1.00
   1  -1  -5   17.60    0.90
   1  -1  -5   19.50    2.30
  -1   1  -5   18.20    1.60
  -1  -1  -5   20.30    1.20
  -1  -1  -5   19.50    1.10
   1   1  -5   19.90    1.70
  -1  -1  -5   22.60    2.40
  -1   1  -6    0.30    0.80
   1  -1  -6    1.40    1.10
  -1   1  -6    0.60    0.20
  -1  -1  -6    1.30    0.40
   1   1  -6    1.10    0.90
  -1  -1  -6    0.30    0.30
  -1  -1  -6   -0.30    0.80
  -1   1  -7   76.99    4.30
   1  -1  -7   94.49    5.10
   1   1  -7   79.69    4.40
  -1  -1  -7   81.59    4.80
  -1   1  -8   44.60    3.20
   1  -1  -8   39.10    3.50
  -1  -1  -8   32.20    3.60
   1   1  -8   46.30    3.30
  -1   1  -9    2.20    1.30
   1  -1  -9    1.30    1.40
  -1  -1  -9    0.20    1.20
   1   1  -9    0.50    1.10
   1  -1 -10    7.40    2.30
  -1   1 -10    8.60    2.00
  -1  -1 -10    7.70    2.10
   1   1 -10    7.00    1.80
  -1  -2   0    0.10    0.30
  -1   2   0   -0.20    0.30
  -1  -2   0    0.30    0.30
   1  -2   0    0.10    0.20
   1   2   0    0.00    0.30
   1   2   0    0.60    0.30
   1  -2   0    0.00    0.20
   1  -2  -1 2188.68   75.69
   1   2   1 2045.90   77.09
  -1  -2   1 2094.89   74.39
  -1   2  -1 1994.70   73.89
   1   2   1 2061.29   75.69
   1  -2  -1 2001.40   75.09
  -1   2  -1 2113.79   75.29
  -1  -2   1 2134.69   75.29
   1   2  -1 1953.30   73.59
   1   2  -1 2150.08   75.69
  -1   2   1 2014.70   74.79
   1  -2   1 2136.39   75.09
  -1   2   1 2128.79   76.29
  -1  -2  -1 2022.70   75.29
   1  -2   1 2057.99   74.59
  -1  -2  -1 2007.50   76.59
   1   2   2 2484.85   89.19
   1  -2  -2 2364.26   85.49
  -1   2  -2 2347.67   84.59
  -1   2  -2 2271.97   83.09
  -1  -2   2 2355.16   83.19
   1  -2  -2 2304.27   84.69
  -1  -2   2 2381.36   83.49
   1   2   2 2429.86   86.49
   1  -2   2 2445.36   84.09
  -1  -2  -2 2441.76   86.69
   1   2  -2 2364.46   84.09
   1  -2   2 2465.65   84.89
  -1  -2  -2 2312.17   87.09
  -1   2   2 2443.86   86.99
  -1   2   2 2380.56   85.09
  -1  -2   3  786.42   33.20
   1   2   3  766.12   38.60
   1   2   3  800.02   37.10
  -1   2  -3  788.22   34.90
   1  -2  -3  826.42   36.10
   1  -2  -3  768.82   35.40
  -1   2  -3  740.83   33.50
  -1  -2   3  760.82   32.40
  -1  -2  -3  782.92   36.80
  -1   2   3  835.12   37.70
  -1  -2  -3  777.92   37.50
   1   2  -3  753.52   32.10
   1   2  -3  735.73   33.40
  -1   2   3  772.72   35.30
   1  -2   3  764.82   34.50
   1  -2   3  821.02   34.00
   1  -2  -4  145.59    6.20
  -1   2  -4  135.09    5.10
  -1   2  -4  137.39    4.90
   1  -2  -4  131.99    5.00
   1   2  -4  142.19    4.90
  -1  -2  -4  135.79    6.10
   1   2  -4  142.09    5.20
  -1  -2  -4  143.89    5.20
   1  -2   4  142.29    4.60
   1  -2  -5  152.18    6.70
   1  -2  -5  145.09    5.20
  -1   2  -5  151.48    5.20
  -1   2  -5  143.69    5.60
  -1  -2  -5  149.29    6.70
   1   2  -5  144.19    5.70
   1   2  -5  144.69    5.00
  -1  -2  -5  141.49    5.40
   1  -2  -6   92.59    3.40
   1  -2  -6   89.09    3.30
  -1   2  -6   87.09    3.30
  -1   2  -6   88.29    4.10
   1  -2  -6   85.79    5.00
   1   2  -6   90.79    4.20
  -1  -2  -6   84.69    4.90
  -1  -2  -6   82.19    3.40
  -1  -2  -6   88.89    3.60
  -1   2  -7    0.60    0.70
   1  -2  -7    0.40    0.20
   1  -2  -7    0.40    0.20
   1  -2  -7    0.60    1.20
  -1  -2  -7    0.50    0.40
  -1  -2  -7    0.20    0.40
  -1  -2  -7   -0.30    0.90
   1   2  -7    0.10    0.70
  -1   2  -8    2.40    1.10
   1  -2  -8    2.90    1.60
  -1  -2  -8    1.10    1.30
   1   2  -8    1.80    1.00
   1  -2  -9    4.70    2.00
  -1   2  -9    3.90    1.30
   1   2  -9    6.30    1.50
  -1  -2  -9    1.80    1.70
   1   3   0  864.91   42.10
   1  -3   0  870.11   42.60
   1   3   0  935.71   44.50
  -1   3   0  856.71   41.80
  -1  -3   0  869.71   42.00
  -1   3   0  858.71   42.60
  -1  -3   0  856.51   42.90
   1  -3   0  836.32   41.40
   1   3   1   36.60    2.10
  -1  -3   1   39.20    1.60
   1  -3  -1   38.60    2.10
   1  -3  -1   42.60    2.20
  -1  -3   1   41.40    2.10
   1   3   1   39.30    2.10
  -1   3  -1   40.90    2.10
  -1   3   1   38.40    2.10
  -1  -3  -1   40.70    2.10
   1  -3   1   40.70    1.60
   1   3  -1   43.30    2.10
   1   3  -1   40.70    1.60
   1  -3   1   37.20    2.00
  -1  -3  -1   40.20    2.20
   1  -3  -2    0.60    0.50
   1   3   2    0.30    0.40
   1  -3  -2   -0.20    0.30
  -1  -3   2   -0.20    0.30
   1   3  -2    0.80    0.50
  -1  -3  -2    0.30    0.40
  -1  -3  -2    0.50    0.40
   1  -3   2    0.30    0.30
   1   3  -2    0.30    0.10
   1  -3  -3  271.97    9.90
   1   3   3  257.97    9.80
   1  -3  -3  267.07    9.10
  -1  -3   3  261.27    8.70
   1  -3   3  263.17    8.70
   1   3  -3  266.87    9.00
  -1  -3  -3  265.57    9.20
  -1  -3  -3  261.37    9.80
   1  -3  -4  201.18    7.00
  -1   3  -4  193.28    6.80
   1  -3  -4  197.58    8.00
  -1  -3   4  180.28    6.20
  -1   3  -4  191.58    6.20
   1  -3   4  180.78    6.30
   1   3  -4  189.58    6.30
  -1  -3  -4  187.58    7.00
  -1  -3  -4  187.48    7.90
   1   3  -4  185.88    6.70
  -1   3  -5   -0.20    0.40
   1  -3  -5   -0.10    0.90
   1  -3  -5    0.70    0.50
  -1   3  -5    0.50    0.50
   1   3  -5    1.30    0.60
  -1  -3  -5    0.80    0.90
   1  -3   5    0.40    0.20
  -1  -3  -5    0.60    0.60
   1   3  -5    0.10    0.40
   1  -3  -6   50.09    3.70
   1  -3  -6   44.30    2.30
  -1   3  -6   40.00    2.20
  -1   3  -6   42.10    2.20
  -1  -3  -6   43.80    3.40
   1   3  -6   42.70    2.30
  -1  -3  -6   40.80    2.40
  -1   3  -7    6.60    0.80
   1  -3  -7    8.70    2.10
   1  -3  -7    6.70    0.90
  -1   3  -7    3.40    0.90
   1  -3  -7    6.00    0.90
  -1  -3  -7    5.40    1.00
  -1  -3  -7    6.10    1.00
   1   3  -7    7.40    1.20
  -1  -3  -7    7.30    2.00
   1  -3  -8   19.60    3.10
   1  -3  -8   17.00    0.70
   1  -3  -8   17.60    0.70
  -1   3  -8   17.20    1.80
  -1  -3  -8   15.20    1.10
   1   3  -8   18.20    1.90
  -1  -3  -8   14.80    2.90
  -1  -3  -8   17.90    1.20
   1  -3  -9   -0.30    1.40
  -1   3  -9   -1.10    0.50
  -1  -3  -9   -0.30    1.30
   1   3  -9   -0.10    0.80
   1  -4   0   -0.20    0.40
   1  -4   0   -0.30    0.30
  -1  -4   0    0.10    0.40
  -1   4   0    0.80    0.60
  -1  -4   0    0.20    0.40
   1   4   0    0.10    0.40
   1   4   0    0.90    0.60
   1  -4  -1  217.18    7.80
   1  -4  -1  216.48    7.80
  -1   4  -1  205.78    7.70
  -1  -4   1  226.38    7.80
   1   4   1  211.18    7.80
   1   4   1  206.38    7.80
  -1  -4  -1  210.28    7.80
  -1   4   1  220.28    7.90
   1   4  -1  207.48    7.70
  -1  -4  -1  206.28    7.70
   1  -4   1  207.48    7.00
   1  -4   1  208.58    7.70
   1   4  -1  214.78    7.10
  -1  -4   2 1145.39   54.69
   1  -4  -2 1076.99   54.19
   1  -4  -2 1068.39   54.99
  -1   4  -2 1094.59   54.69
  -1  -4   2 1112.69   53.79
   1   4   2 1112.79   55.69
  -1   4  -2 1048.60   52.49
   1   4   2 1045.20   56.29
   1   4  -2 1065.99   52.99
   1   4  -2 1075.99   54.49
  -1   4   2 1135.79   55.49
   1  -4   2 1109.59   53.99
   1  -4   2 1144.29   54.69
  -1  -4  -2 1057.59   55.99
  -1  -4  -2 1188.78   56.29
  -1   4   2 1091.29   56.49
   1   4   3  617.04   39.60
  -1   4  -3  592.54   38.10
   1   4   3  666.73   42.70
  -1   4  -3  664.03   37.70
   1  -4  -3  710.23   41.40
   1  -4  -3  673.33   40.20
  -1  -4   3  719.93   39.30
  -1  -4   3  678.13   38.20
   1  -4   3  677.33   38.60
  -1   4   3  751.12   42.00
   1   4  -3  620.64   36.50
   1  -4   3  658.83   38.40
  -1  -4  -3  621.54   40.30
  -1   4   3  651.73   41.40
   1   4  -3  646.84   38.90
  -1  -4  -3  649.43   40.30
   1  -4  -4   -0.10    0.60
  -1  -4   4    1.40    0.50
  -1   4  -4    0.70    0.70
   1  -4  -4    0.80    0.70
   1  -4   4    1.70    0.60
   1   4  -4    1.20    0.70
  -1  -4  -4    2.70    1.20
  -1  -4  -4    0.50    0.60
  -1   4  -5  264.17    9.80
   1  -4  -5  281.37   10.10
   1  -4  -5  286.67   11.40
  -1  -4  -5  290.87   10.20
   1   4  -5  279.27    8.80
   1   4  -5  273.47    8.80
   1   4  -5  287.47    9.90
  -1  -4  -5  296.57   11.50
   1  -4  -6   19.80    1.80
  -1   4  -6   22.90    1.70
  -1   4  -6   21.20    1.00
   1  -4  -6   23.60    3.10
  -1   4  -6   20.70    1.00
   1   4  -6   21.10    1.10
   1   4  -6   21.00    1.60
  -1  -4  -6   22.40    1.90
   1   4  -6   20.60    1.20
  -1  -4  -6   23.40    3.20
  -1   4  -7   15.00    1.00
  -1   4  -7   13.20    0.90
  -1   4  -7   13.70    1.40
   1  -4  -7   11.80    2.50
   1  -4  -7   14.80    1.60
   1   4  -7   15.40    1.00
  -1  -4  -7   13.80    1.70
  -1  -4  -7   16.80    2.90
   1   4  -7   15.80    1.10
  -1  -4  -7   14.80    1.70
   1  -4  -8    4.40    1.90
  -1   4  -8    2.30    0.50
   1  -4  -8    2.00    0.70
   1  -4  -8    3.90    0.90
  -1  -4  -8    2.30    0.80
  -1  -4  -8    4.00    0.90
   1   4  -8    2.70    0.60
  -1  -4  -8    4.80    2.00
   1  -4  -9    4.80    2.20
  -1  -4  -9    8.60    2.40
  -1  -4  -9    4.00    0.50
   1  -5   0 1139.79   60.79
   1  -5   0 1148.69   61.19
  -1   5   0 1279.67   64.69
  -1   5   0 1108.39   59.79
  -1  -5   0 1229.08   63.49
   1   5   0 1171.88   61.19
   1   5   0 1174.18   63.69
  -1  -5   0 1207.98   61.79
   1   5   1   46.70    2.70
  -1  -5   1   45.40    2.10
   1  -5  -1   45.60    2.80
  -1   5  -1   47.30    2.80
   1  -5  -1   47.10    2.70
   1   5   1   45.00    2.80
  -1  -5   1   46.90    2.70
   1   5  -1   42.80    2.70
  -1  -5  -1   49.80    2.90
  -1   5   1   45.10    2.80
   1  -5   1   41.70    2.60
  -1  -5  -1   45.70    2.70
   1  -5   1   43.50    2.10
   1   5  -1   47.70    2.20
  -1  -5   2   26.00    1.90
  -1   5  -2   21.40    1.90
   1  -5  -2   23.30    2.00
  -1  -5   2   22.90    1.10
   1   5   2   22.10    2.00
   1  -5  -2   27.20    2.10
   1   5   2   23.00    2.00
  -1  -5  -2   23.40    2.10
   1   5  -2   23.90    1.90
  -1   5   2   21.10    1.90
   1  -5   2   23.60    1.80
  -1  -5  -2   23.40    2.00
   1  -5   2   23.80    1.00
  -1  -5   3  316.47   11.20
   1  -5  -3  325.87   11.60
  -1   5  -3  338.47   11.60
   1  -5  -3  322.47   12.10
  -1  -5  -3  323.77   11.70
  -1  -5  -3  311.37   12.10
   1  -5   3  306.87   11.10
   1   5  -3  334.77   11.50
   1  -5  -4   11.20    1.60
   1  -5  -4   10.20    2.00
  -1   5  -4    6.90    1.30
   1   5  -4    9.20    1.50
  -1  -5  -4    8.40    1.50
  -1  -5  -4    9.50    1.90
   1  -5  -5  356.96   12.70
  -1   5  -5  358.56   12.50
   1  -5  -5  355.96   14.00
   1   5  -5  359.56   12.50
  -1  -5  -5  350.36   12.80
  -1  -5  -5  346.87   13.80
  -1   5  -6   57.59    3.10
   1  -5  -6   50.29    3.10
   1  -5  -6   50.09    4.10
   1   5  -6   50.39    3.00
  -1  -5  -6   52.19    4.10
  -1  -5  -6   52.89    3.30
   1  -5  -7   41.20    2.70
  -1   5  -7   37.30    2.50
   1  -5  -7   32.90    4.20
  -1  -5  -7   40.60    2.80
  -1  -5  -7   37.70    4.40
   1  -5  -8    0.90    0.80
   1  -5  -8    0.10    1.60
   1  -5  -8    1.80    0.90
  -1  -5  -8    1.40    1.60
  -1  -5  -8    0.90    0.90
  -1  -5  -8   -0.60    0.70
   1  -5  -9   27.60    4.20
   1  -5  -9   25.80    1.60
   1  -5  -9   23.80    1.50
  -1  -5  -9   24.70    1.80
  -1  -5  -9   19.10    3.50
  -1  -5  -9   26.00    1.80
   1  -6   0    0.20    0.50
  -1  -6   0    0.10    0.50
  -1   6   0   -0.10    0.70
   1   6   0   -0.10    0.50
   1  -6   0    0.60    0.70
  -1  -6   0    0.80    0.60
   1   6   0    2.20    0.90
  -1  -6   1   51.89    2.50
   1   6   1   51.49    3.10
  -1  -6   1   50.99    3.10
  -1   6  -1   42.00    3.00
   1  -6  -1   47.00    3.00
   1  -6  -1   50.99    3.20
   1   6   1   55.69    3.40
   1  -6   1   54.19    2.50
   1   6  -1   51.59    3.20
  -1  -6  -1   51.69    3.10
  -1   6   1   52.29    3.30
   1  -6   1   51.59    3.10
  -1  -6  -1   48.30    3.20
  -1  -6   2   78.59    3.00
   1  -6  -2   83.99    4.30
  -1  -6   2   82.59    4.10
   1   6   2   78.29    4.30
  -1   6  -2   83.59    4.30
   1  -6  -2   78.69    4.30
   1  -6   2   82.69    3.00
   1  -6   2   81.59    4.10
  -1   6   2   78.49    4.30
  -1  -6  -2   82.29    4.40
  -1  -6  -2   84.89    4.40
   1   6  -2   77.59    4.20
   1  -6  -3   51.79    3.50
   1  -6  -3   54.49    3.40
  -1   6  -3   48.50    3.20
  -1  -6  -3   57.99    3.50
  -1  -6  -3   48.80    3.40
  -1   6   3   53.79    3.30
   1   6  -3   54.89    3.30
  -1   6  -4   54.29    3.30
   1  -6  -4   46.40    3.10
   1  -6  -4   43.80    3.60
  -1  -6  -4   45.70    3.20
  -1  -6  -4   46.30    3.60
   1   6  -4   43.40    3.00
   1  -6  -5   32.50    3.70
   1  -6  -5   26.80    2.80
  -1   6  -5   25.70    2.60
  -1  -6  -5   27.30    2.90
   1   6  -5   27.20    2.30
  -1  -6  -5   32.20    3.70
   1  -6  -6    5.40    1.40
   1  -6  -6    6.40    2.00
  -1   6  -6    9.10    1.60
  -1  -6  -6    7.70    1.60
   1   6  -6    9.60    1.60
  -1  -6  -6    2.80    1.60
  -1   6  -7   47.30    3.10
   1  -6  -7   53.29    4.70
   1  -6  -7   48.40    3.30
  -1  -6  -7   41.80    3.20
  -1  -6  -7   51.79    4.60
   1  -6  -8    3.00    2.00
   1  -6  -8    4.90    1.30
  -1  -6  -8    8.30    1.60
  -1  -6  -8    4.70    2.20
  -1  -6  -8    5.50    1.40
   1  -6  -9    0.20    0.80
   1  -6  -9    4.00    2.10
   1  -6  -9    1.00    0.80
  -1  -6  -9    0.70    1.00
  -1  -6  -9    0.60    1.30
  -1  -6  -9    1.20    0.90
   1  -7   0  127.59    5.40
  -1  -7   0  120.89    5.30
  -1   7   0  130.39    6.10
   1   7   0  128.59    6.10
   1  -7   0  115.19    5.80
  -1  -7   0  123.69    5.90
   1  -7  -1  233.98    9.50
  -1   7  -1  242.48    9.60
  -1  -7   1  217.88    9.30
   1  -7  -1  229.08    9.20
   1   7   1  240.68    9.70
  -1  -7   1  236.78    8.40
  -1  -7  -1  245.78    9.30
   1  -7   1  239.28    8.40
  -1  -7  -1  239.98    9.60
   1  -7   1  231.48    9.30
   1   7  -1  239.18    9.60
  -1   7   1  233.48    9.60
  -1  -7   2  253.97    8.50
   1   7   2  267.97   10.40
   1  -7  -2  238.48   10.10
   1  -7  -2  257.47   10.20
  -1   7  -2  253.17   10.20
   1  -7   2  252.67    8.40
  -1  -7  -2  257.67   10.30
  -1  -7  -2  275.47   10.40
  -1   7   2  257.37   10.20
   1   7  -2  246.18   10.10
   1  -7  -3   32.60    2.80
   1  -7  -3   37.40    3.20
  -1   7  -3   38.40    3.00
  -1  -7  -3   40.60    3.10
  -1  -7  -3   34.90    3.00
  -1   7   3   38.60    3.00
   1   7  -3   34.00    2.90
   1  -7  -4  103.79    5.90
   1  -7  -4  111.69    5.60
  -1   7  -4  106.59    5.50
  -1  -7  -4  104.79    5.90
  -1  -7  -4  101.59    5.50
   1   7  -4  110.79    5.50
   1  -7  -5   14.80    2.30
   1  -7  -5   14.70    2.80
  -1   7  -5   14.10    2.20
  -1  -7  -5   15.60    2.70
  -1  -7  -5   15.00    2.20
   1   7  -5   14.60    2.20
  -1   7  -6   38.40    3.10
   1  -7  -6   42.50    4.70
   1  -7  -6   36.80    3.10
  -1  -7  -6   39.70    3.20
   1   7  -6   33.40    2.90
  -1  -7  -6   36.20    4.30
   1  -7  -7    1.40    1.70
  -1   7  -7   -1.20    0.80
   1  -7  -7    0.30    1.00
  -1  -7  -7    1.30    1.10
  -1  -7  -7   -0.10    1.40
   1  -7  -8   43.10    5.30
  -1  -7  -8   36.50    4.70
  -1  -8   0   -0.70    0.50
   1   8   0    0.30    1.00
  -1  -8   0    0.00    0.60
   1  -8   0    0.80    1.00
  -1   8   0    0.50    0.90
   1  -8   0    0.30    0.70
   1  -8  -1   24.70    2.70
   1  -8  -1   26.00    3.00
  -1   8  -1   23.00    2.90
   1   8   1   21.10    2.90
  -1  -8   1   25.60    1.90
   1   8  -1   26.10    3.00
  -1  -8  -1   25.60    3.00
  -1   8   1   35.90    3.60
  -1  -8  -1   21.80    2.50
   1  -8   1   24.50    1.90
  -1   8  -2   12.90    2.20
   1  -8  -2    6.40    1.70
  -1  -8   2   12.00    1.20
   1  -8  -2    7.80    1.80
  -1  -8  -2    8.40    1.80
   1   8  -2   12.20    2.10
   1  -8   2    8.40    1.00
  -1   8   2   11.50    2.20
  -1  -8  -2   10.50    2.00
   1  -8  -3    9.70    2.00
   1  -8  -3   10.10    2.10
  -1   8  -3   11.10    2.00
   1   8  -3   13.30    2.20
  -1  -8  -3   16.60    2.50
  -1  -8  -3   14.20    2.40
   1  -8  -4   11.20    2.20
   1  -8  -4   11.20    2.30
  -1   8  -4   13.50    2.30
  -1  -8  -4   15.20    2.70
  -1  -8  -4   13.30    2.40
   1   8  -4   16.50    2.50
  -1   8  -5   40.90    3.50
   1  -8  -5   41.10    4.60
   1  -8  -5   44.70    3.60
   1   8  -5   48.50    3.70
  -1  -8  -5   47.80    5.00
  -1  -8  -5   48.80    3.80
   1  -8  -6   35.70    4.50
  -1   8  -6   34.00    3.50
   1  -8  -6   32.60    3.50
  -1  -8  -6   38.00    4.50
  -1  -8  -6   36.40    3.80
   1   8  -6   33.50    3.50
  -1   8  -7   22.70    2.80
   1  -8  -7   18.50    3.60
  -1  -8  -7   22.60    3.70
   1  -8  -8    2.10    1.70
  -1  -8  -8    1.70    1.90
   1   9   0  490.75   18.60
   1  -9   0  508.75   17.40
  -1   9   0  507.15   18.60
  -1  -9   0  502.85   17.40
   1   9   1  595.74   21.20
   1  -9  -1  590.24   20.40
  -1  -9   1  587.14   19.40
   1  -9  -1  568.24   20.90
  -1   9  -1  583.74   21.10
  -1   9   1  597.84   21.20
  -1  -9  -1  583.24   20.30
   1  -9   1  597.64   19.40
   1   9  -1  579.44   21.10
  -1  -9  -1  559.84   20.90
   1  -9  -2  387.16   15.70
   1  -9  -2  414.66   15.70
  -1   9  -2  423.96   16.00
  -1  -9   2  421.96   13.70
  -1  -9  -2  427.96   15.70
   1  -9   2  420.46   13.70
  -1   9   2  415.86   16.00
   1   9  -2  421.66   16.00
  -1  -9  -2  410.76   15.90
   1  -9  -3  592.84   21.80
   1  -9  -3  604.84   21.70
  -1   9  -3  604.54   21.70
  -1  -9  -3  600.04   21.80
   1   9  -3  601.34   21.70
  -1  -9  -3  617.04   21.80
   1  -9  -4  138.19    7.20
   1  -9  -4  146.19    7.70
  -1   9  -4  133.69    7.10
  -1  -9  -4  136.79    7.50
   1   9  -4  140.49    7.20
  -1  -9  -4  138.09    7.30
   1  -9  -5   24.40    3.30
   1  -9  -5   19.90    3.40
  -1   9  -5   33.20    3.70
  -1  -9  -5   25.40    3.90
   1   9  -5   32.20    3.60
  -1  -9  -5   30.80    3.80
   1  -9  -6    1.40    1.80
  -1   9  -6    4.00    1.80
  -1  -9  -6    3.90    2.00
   1   9  -6    0.60    1.30
   1  -9  -7   47.00    5.70
  -1   9  -7   62.99    4.40
  -1  -9  -7   70.29    5.60
   1  10   0    2.10    1.30
  -1  10   0    2.80    1.40
   1 -10   0    1.00    0.90
  -1 -10   0    0.10    0.80
   1 -10  -1   12.20    2.10
  -1 -10   1    8.90    1.60
  -1  10  -1   11.50    2.40
   1  10   1   10.90    2.30
   1  10  -1   10.80    2.40
  -1  10   1   12.40    2.60
   1 -10   1   11.30    1.70
  -1 -10  -1   11.20    2.00
  -1  10  -2  117.89    6.80
   1 -10  -2  124.49    6.80
   1 -10  -2  124.99    6.60
  -1 -10   2  118.09    4.80
  -1  10   2  113.49    6.70
  -1 -10  -2  105.99    6.50
   1 -10   2  121.19    4.80
  -1 -10  -2  124.39    6.50
   1  10  -2  113.69    6.70
   1 -10  -3    1.30    1.30
  -1  10  -3    0.40    1.30
  -1 -10   3    0.50    0.20
   1 -10  -3   -0.20    0.80
   1  10  -3   -1.50    1.00
  -1 -10  -3    1.90    1.60
  -1 -10  -3    0.70    1.30
   1 -10  -4   60.29    4.90
  -1  10  -4   54.29    4.50
   1 -10  -4   59.19    4.60
  -1 -10  -4   57.29    4.70
   1  10  -4   57.89    4.60
  -1 -10  -4   57.99    4.60
  -1  10  -5   13.50    2.60
   1 -10  -5   12.60    2.70
   1  10  -5   11.70    2.40
  -1 -10  -5   15.00    2.90
   1 -10  -6   -0.70    0.90
  -1  10  -6   -0.20    1.30
  -1 -10  -6   -1.30    0.90
   1 -10  -7   51.19    5.90
  -1 -10  -7   65.69    5.80
  -1 -11   0   52.39    3.60
  -1  11   0   53.49    5.40
   1 -11   0   53.99    3.70
   1  11   0   52.69    4.60
  -1 -11   1    2.90    1.10
  -1  11  -1    6.50    2.10
   1 -11  -1    3.60    1.50
   1 -11   1    7.50    1.50
   1  11  -1    6.30    2.30
  -1 -11  -1    5.50    1.70
  -1  11   1    8.90    2.40
   1 -11  -2    2.50    1.50
  -1 -11   2    2.20    0.80
  -1  11  -2    4.70    1.90
   1 -11   2    2.30    0.80
  -1 -11  -2    4.30    1.60
  -1  11   2    0.80    1.40
   1  11  -2    0.10    1.40
  -1  11  -3    4.50    2.00
   1 -11  -3    3.90    1.70
   1  11  -3    4.00    2.00
  -1 -11  -3    3.00    1.60
   1 -11  -4    1.30    1.60
  -1  11  -4    1.90    1.60
   1  11  -4   -0.20    1.30
  -1 -11  -4    1.80    1.60
   1 -11  -5    1.40    1.40
  -1  11  -5    1.40    1.50
   1  11  -5    2.00    1.70
  -1 -11  -5    3.30    1.90
   1 -11  -6   35.20    4.80
  -1  11  -6   35.90    4.40
  -1 -11  -6   41.90    5.30
  -1  12   0    3.00    1.80
  -1 -12   0    1.80    1.20
  -1 -12   1   51.49    3.40
  -1  12  -1   58.39    5.10
   1 -12  -1   48.80    3.90
   1  12  -1   59.19    5.00
  -1 -12  -1   56.59    4.20
  -1  12   1   54.99    4.90
   1 -12   1   57.19    3.50
   1 -12  -2    2.20    1.40
  -1 -12   2    0.40    0.70
  -1  12  -2   -0.30    1.50
   1 -12   2    0.10    0.70
   1  12  -2    0.20    1.50
  -1 -12  -2   -0.70    1.10
  -1  12  -3    5.70    2.20
   1 -12  -3    5.30    1.80
   1  12  -3    2.10    1.80
  -1 -12  -3    4.30    1.90
  -1  12  -4   72.79    5.80
   1 -12  -4   63.19    5.40
   1  12  -4   70.59    5.60
  -1 -12  -4   69.19    5.60
  -1  12  -5    3.00    1.90
   1 -12  -5    1.40    1.40
  -1 -12  -5    0.10    1.60
   1 -13   0  218.28    9.30
  -1 -13   0  207.98    9.20
  -1  13   0  213.68   11.10
  -1  13  -1   23.60    3.90
   1 -13  -1   26.90    3.40
   1 -13   1   18.50    2.30
  -1 -13  -1   16.80    2.70
  -1 -13   2   25.40    2.00
   1 -13  -2   29.00    3.80
  -1  13  -2   24.50    4.10
   1 -13   2   22.40    1.90
  -1 -13  -2   26.00    3.60
   1 -13  -3   33.50    4.30
  -1  13  -3   25.70    4.20
  -1 -13  -3   24.10    3.80
  -1  13  -4  116.59    7.70
   1 -13  -4  121.99    7.60
  -1 -13  -4  112.29    7.50
  -1 -14   0    0.80    1.40
   1 -14   0    0.70    1.30
  -1 -14   1    2.10    1.20
   1 -14  -1    1.50    1.60
  -1 -14  -1    3.00    1.70
   1 -14   1    1.60    1.20
   1 -14  -2  118.99    7.00
  -1  14  -2  102.49    7.60
  -1 -14  -2   97.79    6.50
   1 -14  -3   25.20    3.90
  -1  14  -3   15.90    3.50
  -1 -14  -3   13.90    3.00
   2   0  -1   -0.10    0.10
   2   0   1    0.00    0.10
  -2   0   1    0.10    0.10
  -2   0  -1    0.00    0.10
  -2   0  -1    0.00    0.20
   2   0   1    0.00    0.20
  -2   0  -3    0.00    0.40
   2   0  -3   -0.50    0.30
  -2   0  -3    0.10    0.20
   2   0   3    0.60    0.50
   2   0   4  816.62   32.70
  -2   0  -4  839.82   32.40
   2   0   4  849.91   33.70
  -2   0  -4  817.42   34.60
  -2   0  -5   -0.70    0.60
   2   0  -5   -0.60    0.60
  -2   0  -5    0.00    0.20
  -2   0  -6   67.09    3.80
   2   0  -6   66.69    3.90
  -2   0  -6   65.39    2.50
   2   0  -7   -0.30    0.90
  -2   0  -7    0.40    0.80
   2   0  -8  108.89    5.80
  -2   0  -8  102.49    5.60
  -2   0  -9   -0.20    0.90
   2   0  -9    0.20    1.20
   2   0 -10  102.79    6.10
  -2   1   0    0.00    0.10
   2   1   0    0.00    0.10
  -2  -1   0    0.40    0.20
   2  -1   0    0.20    0.20
   2  -1  -1 4559.64  151.18
  -2   1  -1 4638.64  152.08
   2   1   1 5078.59  156.28
  -2  -1   1 5016.10  151.28
   2   1   1 4923.11  153.98
  -2   1  -1 4662.33  151.88
   2  -1  -1 4389.66  150.78
  -2  -1   1 4953.30  152.18
  -2  -1  -1 4821.42  153.98
  -2  -1  -1 4686.03  155.38
   2  -1   1 4865.41  152.18
   2   1  -1 4782.82  150.98
  -2   1   1 4725.83  151.28
   2   1  -1 4859.71  152.38
  -2   1   1 4869.51  151.88
   2  -1   1 4752.02  152.28
   2  -1  -2 3121.79  102.89
  -2  -1   2 3244.58  101.29
   2   1   2 3322.67  109.29
  -2  -1   2 3127.89  101.29
   2   1   2 3299.67  107.09
   2  -1  -2 3128.49  102.59
  -2   1  -2 3167.68  104.29
  -2   1  -2 2955.70  104.59
   2  -1   2 3247.28  104.59
  -2   1   2 3205.18  102.79
   2  -1   2 3105.59  104.49
  -2   1   2 3249.67  103.79
   2   1  -2 3070.09  100.89
  -2  -1  -2 3317.47  107.09
   2   1  -2 3202.08  102.19
  -2  -1  -2 3098.19  108.19
   2   1   3  356.56   20.70
   2   1   3  402.06   22.30
  -2  -1   3  387.76   15.70
   2  -1  -3  391.96   17.60
  -2   1  -3  440.56   21.40
   2  -1  -3  372.56   16.90
  -2   1  -3  398.76   19.60
   2  -1   3  393.16   19.90
   2  -1   3  390.56   19.60
  -2   1   3  405.66   17.40
  -2  -1  -3  390.96   21.10
  -2   1   3  401.76   18.50
  -2  -1  -3  393.46   22.20
   2  -1  -4  289.97   10.70
  -2   1  -4  284.47   10.00
  -2  -1  -4  306.87   10.70
   2   1  -4  299.47   10.20
   2  -1  -5   32.80    2.60
  -2   1  -5   33.70    2.20
  -2   1  -5   30.30    1.50
   2  -1  -5   33.00    1.30
   2  -1  -5   33.80    1.30
  -2  -1  -5   31.60    1.60
  -2  -1  -5   32.20    2.50
   2   1  -5   30.70    2.20
  -2   1  -6   59.49    2.40
  -2   1  -6   53.79    3.20
   2  -1  -6   65.89    4.00
   2   1  -6   61.39    3.50
  -2  -1  -6   62.29    2.60
  -2  -1  -6   61.99    2.50
  -2  -1  -6   62.59    3.80
   2  -1  -7   17.40    2.70
  -2   1  -7   15.40    2.10
   2   1  -7   18.00    2.20
  -2  -1  -7   16.40    0.90
  -2  -1  -7   18.50    2.50
  -2  -1  -7   15.10    0.90
  -2   1  -8   23.70    2.70
   2  -1  -8   23.20    3.10
   2   1  -8   26.60    3.00
  -2  -1  -8   31.30    3.50
   2  -1  -9   35.50    4.00
  -2   1  -9   37.00    3.10
  -2  -1  -9   32.50    3.80
   2   1  -9   38.90    3.20
  -2   1 -10   10.40    2.10
   2  -1 -10    7.50    2.30
   2   1 -10    9.50    2.10
  -2  -1 -10    6.40    2.10
   2   2   0  273.97   18.00
  -2  -2   0  270.67   17.70
  -2  -2   0  316.57   19.90
   2  -2   0  291.67   18.20
  -2   2   0  284.47   17.90
  -2   2   0  271.27   17.70
   2   2   0  302.17   19.40
   2  -2  -1    4.20    0.60
   2   2   1    4.80    0.80
  -2   2  -1    5.10    0.70
  -2  -2   1    3.80    0.40
  -2  -2   1    7.90    0.80
  -2  -2  -1    6.20    0.80
  -2   2   1    3.90    0.70
   2  -2   1    4.90    0.60
   2  -2   1    4.40    0.30
  -2  -2  -1    4.40    0.70
   2   2  -1    4.20    0.60
   2   2  -1    4.50    0.40
   2  -2  -2  173.58    6.00
   2   2   2  174.58    6.50
  -2  -2   2  176.18    5.80
   2  -2  -2  177.98    6.60
   2  -2   2  173.38    5.80
  -2   2   2  173.68    6.00
  -2  -2  -2  167.98    6.50
   2   2   3  405.76   13.80
  -2  -2  -3  394.06   13.70
   2  -2  -4  766.42   34.20
   2  -2  -4  820.32   35.50
  -2  -2   4  798.52   30.20
  -2   2  -4  781.92   36.10
   2   2   4  769.22   40.30
  -2  -2   4  792.72   31.10
   2   2   4  792.62   38.60
  -2   2  -4  823.32   36.60
  -2  -2  -4  778.12   39.00
  -2  -2  -4  827.82   38.80
  -2   2   4  797.72   37.00
  -2   2   4  769.42   34.40
   2  -2   4  799.22   35.50
   2   2  -4  772.22   30.30
   2  -2   4  760.92   35.50
   2   2  -4  826.22   32.30
   2  -2  -5   14.60    2.10
  -2   2  -5   13.40    1.40
  -2   2  -5   13.50    1.10
   2  -2  -5   12.80    1.00
  -2  -2  -5   14.40    2.10
  -2  -2  -5   15.10    1.20
   2   2  -5   17.80    1.70
  -2  -2  -5   15.30    1.30
  -2   2  -6    1.50    0.50
   2  -2  -6    1.80    0.50
   2  -2  -6    2.00    0.50
  -2   2  -6    1.60    0.80
   2  -2  -6    1.80    1.20
  -2  -2  -6    0.90    0.60
  -2  -2  -6    4.90    1.50
  -2  -2  -6    1.60    0.60
   2   2  -6    2.60    0.90
  -2   2  -7    7.50    1.30
  -2   2  -7    9.10    0.70
   2  -2  -7   10.90    2.20
  -2  -2  -7    9.50    1.00
   2   2  -7    9.30    1.70
  -2  -2  -7    8.80    2.00
  -2  -2  -7    9.70    1.10
  -2   2  -8   24.20    2.50
   2  -2  -8   24.00    3.40
  -2  -2  -8   23.40    0.90
  -2  -2  -8   27.90    3.40
   2   2  -8   20.40    2.40
  -2   2  -9    3.00    1.20
   2  -2  -9   -0.50    1.30
   2   2  -9    1.30    1.20
  -2  -2  -9    3.80    1.80
   2   3   0    0.30    0.30
  -2  -3   0    0.10    0.40
   2  -3   0    0.40    0.40
  -2  -3   0   -0.50    0.20
  -2   3   0   -0.30    0.40
   2  -3   0    0.00    0.30
  -2  -3   1  126.59    4.30
   2  -3  -1  120.39    4.80
  -2   3  -1  127.29    4.80
   2  -3  -1  125.09    4.90
  -2  -3   1  124.39    4.80
   2   3   1  128.69    5.00
  -2  -3  -1  132.69    5.00
  -2  -3  -1  122.29    4.90
   2  -3   1  131.29    4.20
   2   3  -1  126.29    4.80
   2  -3   1  121.69    4.70
   2   3  -1  129.69    4.30
  -2   3   1  123.89    4.80
   2  -3  -2  223.58    8.30
   2   3   2  218.18    8.30
   2  -3  -2  231.08    7.90
  -2  -3   2  234.18    7.80
  -2  -3  -2  233.98    8.10
  -2  -3  -2  222.68    8.30
   2  -3   2  223.68    7.70
   2   3   3  434.06   14.90
   2  -3  -3  421.56   14.90
   2  -3  -4  398.36   12.90
  -2  -3   4  378.56   12.20
   2  -3  -4  384.36   14.10
  -2  -3  -4  398.96   14.10
  -2  -3  -4  397.66   13.20
   2  -3   4  379.16   12.40
  -2   3  -5  173.98    6.20
   2  -3  -5  168.88    7.80
  -2   3  -5  189.88    6.60
   2  -3  -5  184.58    6.60
  -2  -3  -5  191.88    6.90
   2   3  -5  181.68    6.50
   2  -3   5  177.68    5.90
   2   3  -5  178.98    6.30
  -2  -3  -5  167.78    7.80
  -2   3  -6  210.68    7.40
  -2   3  -6  209.28    7.50
   2  -3  -6  209.48    9.40
   2  -3  -6  211.88    7.50
  -2  -3  -6  214.58    7.70
   2   3  -6  208.78    7.70
  -2  -3  -6  218.58    9.40
  -2  -3  -6  219.68    7.90
   2  -3  -7   10.80    1.10
   2  -3  -7   11.40    1.10
  -2   3  -7    9.70    1.00
   2  -3  -7    7.50    2.10
  -2   3  -7   11.10    1.30
  -2  -3  -7   11.90    1.30
   2   3  -7   10.70    1.50
  -2  -3  -7   10.70    1.40
  -2  -3  -7   12.90    2.50
  -2   3  -8   10.50    1.40
   2  -3  -8   13.30    2.70
  -2  -3  -8   10.90    1.10
  -2  -3  -8   12.10    1.20
   2   3  -8   13.50    1.70
  -2  -3  -8   14.50    2.70
   2  -3  -9    5.60    2.10
  -2   3  -9    8.40    1.50
  -2  -3  -9   10.60    2.60
   2   3  -9   10.90    1.60
   2  -4   0 1357.76   62.79
   2   4   0 1344.17   64.59
   2   4   0 1404.56   63.49
   2  -4   0 1346.97   62.59
  -2  -4   0 1400.16   65.09
  -2  -4   0 1284.17   61.79
  -2   4   0 1263.77   62.29
  -2   4   0 1333.87   61.99
  -2   4  -1  513.55   33.20
  -2   4  -1  430.06   29.80
   2  -4  -1  430.66   30.60
  -2  -4   1  516.55   33.30
   2   4   1  497.05   32.90
  -2  -4   1  493.75   31.80
   2   4   1  455.65   32.80
   2  -4  -1  473.85   31.80
   2   4  -1  426.06   31.40
   2   4  -1  453.45   30.70
  -2   4   1  438.46   31.80
  -2  -4  -1  436.66   30.70
   2  -4   1  430.36   30.30
   2  -4   1  429.66   30.20
  -2  -4  -1  466.55   33.20
   2  -4  -2  312.07   10.90
  -2  -4   2  318.27   10.80
   2   4   2  337.47   11.40
  -2   4  -2  297.47   10.80
  -2  -4  -2  310.27   11.20
   2  -4   2  305.27   10.70
  -2  -4  -2  325.17   11.10
   2  -4  -3   81.49    4.40
   2   4   3   83.29    4.40
  -2   4  -3   83.79    3.90
   2  -4  -3   85.39    3.90
  -2  -4   3   87.79    3.70
  -2   4   3   92.49    4.30
   2   4  -3   83.99    3.90
  -2  -4  -3   81.09    4.40
  -2  -4  -3   92.79    4.20
   2   4  -3   88.69    2.80
   2  -4   3   89.59    3.70
  -2  -4   4    8.10    1.00
  -2   4  -4    9.10    1.30
   2  -4  -4    6.50    1.60
   2  -4  -4    6.10    1.10
  -2  -4  -4    7.40    1.50
   2  -4   4    7.40    1.00
   2   4  -4    6.70    0.50
  -2  -4  -4    6.20    1.20
   2   4  -4    5.90    1.10
   2   4  -4    6.70    0.40
  -2   4  -5  225.98    8.50
   2  -4  -5  231.48    8.60
   2  -4  -5  244.38   10.00
   2   4  -5  230.68    7.50
   2   4  -5  238.48    8.40
   2   4  -5  238.08    7.60
  -2  -4  -5  238.68    8.90
  -2  -4  -5  235.88    9.90
  -2   4  -6  101.09    4.30
  -2   4  -6   93.79    3.30
   2  -4  -6  106.29    5.90
  -2   4  -6   99.29    3.30
   2  -4  -6  105.69    4.40
   2   4  -6   96.49    3.70
  -2  -4  -6  101.69    5.80
  -2  -4  -6   97.59    4.60
   2   4  -6   95.79    3.50
  -2   4  -7  224.28    7.70
  -2   4  -7  243.18    8.60
  -2   4  -7  243.18    7.80
   2  -4  -7  241.48   10.90
   2  -4  -7  235.28    8.50
  -2  -4  -7  244.38   10.80
   2   4  -7  242.48    8.00
  -2  -4  -7  252.57    9.10
  -2  -4  -7  246.28    8.90
   2   4  -7  244.68    8.20
   2  -4  -8   24.60    1.50
   2  -4  -8   24.50    3.50
  -2   4  -8   22.10    1.20
   2  -4  -8   23.70    1.60
  -2  -4  -8   26.40    3.70
  -2  -4  -8   21.00    1.80
   2   4  -8   19.70    1.40
  -2  -4  -8   24.40    1.80
   2  -4  -9    5.20    2.20
  -2  -4  -9   10.20    1.00
  -2  -4  -9   11.50    1.00
  -2  -4  -9    7.30    2.40
  -2   5   0    0.70    0.70
  -2  -5   0    0.50    0.60
   2   5   0    1.20    0.70
   2  -5   0    0.80    0.60
  -2  -5   0    1.20    0.60
   2  -5   0    1.10    0.70
   2   5   0    1.20    0.60
   2  -5  -1  796.42   47.70
  -2   5  -1  781.62   48.10
  -2   5  -1  821.62   47.60
   2   5   1  780.72   50.09
  -2  -5   1  802.92   48.80
   2  -5  -1  807.72   48.50
  -2  -5   1  844.82   48.50
   2   5   1  822.42   49.10
   2   5  -1  744.23   47.90
   2  -5   1  749.23   47.00
  -2   5   1  808.52   49.50
  -2  -5  -1  826.02   48.80
  -2  -5  -1  860.31   51.39
   2   5  -1  759.52   46.70
   2  -5   1  831.92   48.30
   2  -5  -2  315.67   11.70
   2  -5  -2  327.17   11.40
   2   5   2  317.67   11.70
  -2  -5   2  320.87   11.20
  -2   5   2  315.87   11.40
   2   5  -2  308.27   11.30
  -2  -5  -2  319.07   11.50
   2  -5   2  328.77   11.20
  -2  -5  -2  318.77   11.60
   2  -5  -3  204.18    8.70
   2   5   3  212.98    8.80
  -2   5  -3  202.88    8.10
  -2  -5   3  217.38    7.90
   2  -5  -3  216.28    8.20
  -2  -5  -3  217.58    8.80
   2   5  -3  210.88    8.10
  -2  -5  -3  221.48    8.40
   2  -5   3  203.08    7.80
  -2   5   3  216.78    8.20
   2  -5  -4    0.50    0.70
   2  -5  -4    1.80    1.00
  -2   5  -4    1.10    0.80
   2   5  -4    1.40    0.80
  -2  -5  -4    1.10    0.90
  -2  -5  -4    1.30    0.80
   2  -5  -5   12.90    2.40
  -2   5  -5   11.70    1.60
   2  -5  -5   10.60    1.60
   2   5  -5    8.80    1.50
  -2  -5  -5    8.80    1.90
  -2  -5  -5    9.10    1.60
   2  -5  -6   15.40    2.70
  -2   5  -6   12.50    1.70
   2  -5  -6   18.00    2.10
  -2  -5  -6   16.20    2.10
  -2  -5  -6   18.30    2.90
   2  -5  -7    9.00    2.20
  -2   5  -7    7.30    1.30
   2  -5  -7    7.80    1.40
  -2  -5  -7    7.60    2.10
  -2  -5  -7    5.60    1.30
   2  -5  -8   46.90    5.20
   2  -5  -8   50.19    2.90
   2  -5  -8   53.99    2.90
  -2  -5  -8   55.99    3.30
  -2  -5  -8   48.60    5.20
  -2  -5  -8   46.70    3.00
   2  -5  -9    4.80    0.70
   2  -5  -9    6.20    2.40
   2  -5  -9    6.50    0.90
  -2  -5  -9    6.30    1.20
  -2  -5  -9    5.60    1.10
  -2  -5  -9    2.60    1.90
   2   6   0   80.79    3.90
   2  -6   0   80.89    4.20
  -2  -6   0   78.19    3.70
  -2  -6   0   77.19    4.20
   2  -6   0   84.19    3.90
   2   6   0   80.09    4.30
  -2   6   0   88.39    4.40
   2  -6  -1  317.07   11.20
   2   6   1  312.17   11.40
  -2  -6   1  300.77   11.20
   2  -6  -1  321.67   11.30
   2   6   1  291.47   11.10
  -2   6  -1  301.27   11.30
   2   6  -1  287.27   10.30
  -2  -6  -1  301.27   11.30
   2   6  -1  298.67   11.30
  -2  -6  -1  294.07   11.00
   2  -6   1  301.67   11.10
  -2   6   1  304.07   11.30
   2  -6   1  314.17   10.30
  -2  -6   2   28.40    1.40
   2   6   2   27.40    2.30
  -2   6  -2   31.50    2.40
   2  -6  -2   28.60    2.40
  -2  -6   2   29.50    2.30
   2  -6  -2   30.20    2.40
   2  -6   2   30.80    1.40
   2   6  -2   28.80    2.40
  -2   6   2   29.40    2.40
  -2  -6  -2   28.90    2.40
   2  -6   2   32.10    2.30
  -2  -6  -2   28.80    2.40
   2  -6  -3   13.10    1.90
  -2   6  -3   15.30    2.10
   2  -6  -3   12.60    2.10
   2   6  -3   10.70    1.70
  -2  -6  -3   13.60    2.20
  -2   6   3   12.20    1.80
  -2  -6  -3   15.10    2.10
   2  -6  -4   40.00    3.20
   2  -6  -4   41.90    2.90
  -2   6  -4   31.20    2.60
   2   6  -4   35.80    2.70
  -2  -6  -4   37.90    2.90
  -2  -6  -4   34.70    3.00
   2  -6  -5   -0.20    0.70
   2  -6  -5   -0.70    0.70
  -2   6  -5   -0.30    0.70
   2   6  -5    0.20    0.70
  -2  -6  -5    0.70    0.90
  -2  -6  -5    0.60    1.00
  -2   6  -6   28.30    2.40
   2  -6  -6   24.30    2.60
   2  -6  -6   28.90    3.90
  -2  -6  -6   20.70    2.60
  -2  -6  -6   27.60    3.70
   2  -6  -7  115.89    7.10
  -2   6  -7  106.49    5.40
   2  -6  -7  121.09    5.60
  -2  -6  -7  125.19    5.90
  -2  -6  -7  126.99    7.40
   2  -6  -8    6.10    2.30
   2  -6  -8    2.80    1.10
  -2  -6  -8    1.90    1.10
  -2  -6  -8    1.90    1.20
  -2  -6  -8    1.50    1.70
   2  -6  -9    0.40    0.80
   2  -6  -9    0.30    0.80
  -2  -6  -9   -1.70    1.50
  -2  -6  -9    0.10    1.00
  -2  -7   0    0.20    0.60
  -2   7   0    0.50    0.80
   2  -7   0   -0.60    0.40
   2  -7   0    0.70    0.80
   2   7   0    0.00    0.60
   2   7   0   -0.20    0.60
  -2  -7   0   -0.60    0.60
  -2   7  -1   80.19    4.50
  -2  -7   1   80.49    3.60
   2  -7  -1   80.99    4.30
   2   7   1   76.79    4.50
   2  -7  -1   78.39    4.40
   2   7   1   77.49    4.20
  -2  -7   1   84.99    4.50
  -2   7   1   82.99    4.50
   2  -7   1   78.79    4.30
  -2  -7  -1   78.69    4.20
   2   7  -1   86.99    4.60
   2  -7   1   74.09    3.50
  -2  -7  -1   85.09    4.60
  -2   7  -2   88.09    4.80
  -2  -7   2   84.09    3.40
   2  -7  -2   91.29    4.80
   2  -7  -2   80.39    4.70
  -2   7   2   90.59    4.80
   2   7  -2   81.79    4.70
   2  -7   2   89.39    3.40
  -2  -7  -2   86.89    4.70
  -2  -7  -2   83.79    4.70
   2  -7  -3   17.40    2.30
  -2   7  -3   15.30    2.30
   2  -7  -3   17.00    2.50
  -2  -7  -3   16.40    2.40
  -2  -7  -3   16.70    2.40
  -2   7   3   14.90    2.20
   2   7  -3   18.20    2.40
   2  -7  -4  270.77   11.50
   2  -7  -4  258.17   10.70
  -2   7  -4  270.07   10.70
  -2  -7  -4  288.77   11.60
  -2  -7  -4  265.27   10.90
   2   7  -4  280.37   10.80
  -2   7  -5   32.10    2.80
   2  -7  -5   34.30    2.90
   2  -7  -5   37.20    4.30
  -2  -7  -5   32.20    3.40
  -2  -7  -5   34.50    3.90
   2   7  -5   36.40    2.90
  -2   7  -6  178.88    7.80
   2  -7  -6  177.88    7.90
   2  -7  -6  173.78    9.20
  -2  -7  -6  175.88    8.10
  -2  -7  -6  183.28    9.20
  -2   7  -7    1.40    1.10
   2  -7  -7   -0.30    0.90
  -2  -7  -7    1.90    1.30
  -2  -7  -7    1.70    1.60
   2  -7  -8    5.70    2.30
  -2  -7  -8    7.80    2.70
   2  -8   0  125.89    5.50
  -2  -8   0  118.89    5.40
   2   8   0  122.79    6.30
   2  -8   0  120.19    6.00
  -2  -8   0  117.09    6.10
  -2   8   0  116.09    6.10
   2  -8  -1  348.07   14.30
  -2   8  -1  413.16   15.20
  -2  -8   1  402.66   13.70
   2   8   1  404.86   15.20
   2  -8  -1  433.06   15.20
   2  -8   1  413.26   13.70
  -2   8   1  403.66   15.10
   2   8  -1  392.86   15.10
  -2  -8  -1  395.36   15.10
  -2  -8  -1  427.26   14.70
   2  -8  -2  186.38    8.20
  -2  -8   2  190.18    6.50
   2  -8  -2  169.38    8.00
  -2   8  -2  181.48    8.20
  -2   8   2  172.58    8.10
  -2  -8  -2  181.08    8.00
   2  -8   2  186.08    6.40
  -2  -8  -2  171.18    8.10
   2   8  -2  169.78    8.10
  -2   8  -3  600.94   21.20
   2  -8  -3  583.54   21.10
   2  -8  -3  632.84   21.70
  -2  -8   3  582.14   18.30
  -2   8   3  649.24   21.40
  -2  -8  -3  586.84   21.30
  -2  -8  -3  593.14   21.30
   2   8  -3  585.44   21.10
   2  -8  -4    1.20    1.10
   2  -8  -4    1.00    1.30
  -2   8  -4    0.60    1.10
  -2  -8  -4   -0.80    0.90
   2   8  -4    0.20    1.00
  -2  -8  -4   -0.70    1.00
  -2   8  -5    2.90    1.40
   2  -8  -5    2.00    1.20
   2  -8  -5    2.60    1.70
  -2  -8  -5    3.60    1.70
   2   8  -5    5.00    1.50
  -2  -8  -5    3.90    1.50
  -2   8  -6   11.30    2.10
   2  -8  -6    8.70    2.50
   2  -8  -6   10.60    2.10
  -2  -8  -6   11.10    2.70
  -2  -8  -6    6.50    1.80
  -2   8  -7   10.30    2.10
   2  -8  -7    9.50    2.80
  -2  -8  -7   11.50    2.70
   2  -8  -8   23.30    4.10
  -2  -8  -8   22.90    4.00
  -2  -9   0   -0.40    0.70
   2   9   0    1.60    1.30
   2  -9   0    0.00    0.80
  -2   9   0    1.10    1.30
   2   9   1    4.40    1.60
  -2  -9   1    4.10    1.10
   2  -9  -1    4.40    1.50
  -2   9  -1    6.90    2.00
   2  -9  -1    4.40    1.60
  -2   9   1    5.60    1.70
  -2  -9  -1    6.10    1.70
   2   9  -1    5.50    1.80
   2  -9   1    5.10    1.20
  -2  -9  -1    3.90    1.40
   2  -9  -2    2.70    1.40
   2  -9  -2    1.50    1.20
  -2  -9   2    3.00    0.80
  -2   9  -2    5.30    1.80
   2   9  -2    5.00    1.70
  -2   9   2    2.80    1.40
   2  -9   2    1.80    0.70
  -2  -9  -2    2.00    1.40
  -2  -9  -2    5.50    1.70
   2  -9  -3   31.40    3.70
   2  -9  -3   26.20    3.30
  -2  -9   3   29.20    1.20
  -2   9  -3   25.90    3.30
  -2  -9  -3   30.10    3.60
  -2  -9  -3   33.30    3.70
   2   9  -3   32.50    3.70
  -2   9   3   23.60    3.20
  -2   9  -4   75.69    5.00
   2  -9  -4   84.09    5.60
   2  -9  -4   77.09    5.10
   2   9  -4   87.09    5.30
  -2  -9  -4   73.09    5.10
  -2  -9  -4   79.59    5.40
   2  -9  -5  240.48   11.10
   2  -9  -5  220.38    9.90
  -2   9  -5  226.28   10.00
  -2  -9  -5  201.58    9.90
   2   9  -5  215.78    9.80
  -2  -9  -5  226.48   10.80
  -2   9  -6    9.70    2.20
   2  -9  -6   11.20    2.70
  -2  -9  -6   11.90    2.70
  -2   9  -7   76.79    5.00
   2  -9  -7   76.39    6.10
  -2  -9  -7   77.09    6.20
   2 -10   0   -0.80    0.70
  -2  10   0    1.60    1.60
   2  10   0    0.40    1.20
  -2 -10   0   -0.90    0.70
  -2  10  -1  174.38    8.60
  -2 -10   1  173.98    7.10
   2 -10  -1  172.88    7.90
  -2 -10  -1  162.78    7.80
   2 -10   1  170.58    7.10
  -2  10   1  187.38    8.90
   2  10  -1  180.28    8.80
   2 -10  -2   17.70    2.90
   2 -10  -2   17.50    2.80
  -2  10  -2   18.90    3.10
  -2 -10   2   17.70    1.50
   2 -10   2   18.10    1.50
   2  10  -2   21.20    3.30
  -2 -10  -2   19.30    2.80
  -2  10   2   21.70    3.30
  -2 -10  -2   17.60    3.00
  -2 -10   3   11.10    0.70
   2 -10  -3   13.30    2.70
  -2  10  -3   14.00    2.60
   2 -10  -3    8.00    2.10
   2  10  -3    8.00    2.20
  -2 -10  -3    7.90    2.20
  -2 -10  -3    9.40    2.30
   2 -10  -4    6.50    2.00
   2 -10  -4    4.90    2.00
  -2  10  -4   -0.10    1.30
   2  10  -4    4.60    1.80
  -2 -10  -4    2.50    1.40
  -2 -10  -4    7.30    2.10
  -2  10  -5   27.70    3.60
   2 -10  -5   38.70    4.80
  -2 -10  -5   36.70    4.70
   2  10  -5   33.90    4.00
   2 -10  -6   -1.10    1.30
  -2  10  -6   -0.30    1.20
  -2 -10  -6   -2.40    1.30
   2 -10  -7    9.80    3.10
  -2  10  -7    9.80    2.30
  -2 -10  -7    8.00    2.70
  -2 -11   0    0.80    1.00
   2 -11   0    1.40    1.10
  -2  11   0    0.30    1.50
  -2  11  -1   20.40    3.40
  -2 -11   1   15.50    2.00
   2 -11  -1   21.80    3.00
  -2  11   1   22.20    3.40
  -2 -11  -1   20.90    2.80
   2 -11   1   22.50    2.40
   2  11  -1   24.50    3.70
   2 -11  -2   29.30    3.60
  -2 -11   2   26.10    1.90
  -2  11  -2   38.80    4.40
   2 -11   2   26.20    1.90
  -2  11   2   29.00    3.90
   2  11  -2   27.50    3.90
  -2 -11  -2   34.20    3.90
  -2 -11   3   31.00    1.30
   2 -11  -3   28.70    3.80
   2 -11  -3   33.80    4.60
  -2  11  -3   32.90    4.10
   2  11  -3   38.50    4.50
  -2 -11  -3   28.70    3.90
  -2  11  -4   38.50    4.50
   2 -11  -4   38.20    4.60
   2  11  -4   45.30    4.90
  -2 -11  -4   42.50    4.80
  -2  11  -5    2.50    1.70
   2 -11  -5   -0.20    1.50
  -2 -11  -5    2.90    1.90
  -2  11  -6   13.90    2.90
   2 -11  -6   10.80    2.90
  -2 -11  -6   15.40    3.10
  -2  12   0   -0.60    1.20
  -2 -12   0    1.70    1.20
   2 -12   0   -0.80    0.90
   2 -12  -1   27.50    3.40
  -2 -12   1   18.30    2.30
  -2  12  -1   11.10    2.90
   2 -12   1   19.90    2.40
  -2  12   1   24.70    3.90
  -2 -12  -1   26.60    3.30
  -2  12  -2   -0.60    1.20
   2 -12  -2    2.50    1.60
  -2 -12   2    0.20    0.70
   2 -12   2    1.10    0.80
  -2 -12  -2    0.90    1.30
  -2  12  -3    8.00    2.40
   2 -12  -3    9.20    2.50
  -2 -12  -3   10.50    2.60
   2 -12  -4    0.00    1.50
  -2  12  -4    0.40    1.40
  -2 -12  -4   -1.10    0.80
  -2  12  -5    7.00    2.40
   2 -12  -5    9.20    2.70
  -2 -12  -5    9.80    2.60
   2 -13   0    1.40    1.10
  -2 -13   0    1.90    1.40
  -2  13   0    0.30    1.50
   2 -13  -1   11.90    2.40
  -2 -13   1   12.20    1.90
  -2  13  -1   12.20    3.10
   2 -13   1   13.80    2.10
  -2  13   1   12.60    3.10
  -2 -13  -1   20.80    3.00
  -2  13  -2    3.50    1.80
   2 -13  -2   -0.80    1.20
  -2 -13   2    1.20    0.90
  -2 -13  -2   -0.70    1.40
   2 -13   2    0.40    0.80
   2 -13  -3   54.69    4.80
  -2  13  -3   54.09    5.90
  -2 -13  -3   49.50    5.30
   2 -13  -4    0.60    1.70
  -2  13  -4    3.80    2.20
  -2 -13  -4    5.50    2.10
  -2  14   0    2.60    2.20
  -2 -14   0    5.80    1.80
   2 -14   0    3.40    1.70
  -2 -14   1    4.10    1.40
  -2  14  -1    8.00    2.70
   2 -14  -1    4.90    1.80
  -2 -14  -1    9.60    2.40
   2 -14   1    6.90    1.70
   2 -14  -2   23.40    3.60
  -2 -14  -2   19.90    3.30
   2 -14  -3    0.60    1.50
  -2  14  -3    4.40    2.40
  -2 -14  -3    2.20    2.00
  -3   0   0    0.10    0.10
   3   0   0    0.20    0.20
  -3   0   0    0.00    0.10
   3   0   0    0.20    0.10
  -3   0  -1   -0.10    0.20
   3   0  -1    0.00    0.10
   3   0   1    0.10    0.20
   3   0   1   -0.20    0.20
  -3   0  -1    0.20    0.20
  -3   0   1    0.00    0.10
  -3   0   2 5310.17  163.48
  -3   0  -2 5112.99  171.18
   3   0   2 5334.07  170.48
  -3   0   2 5420.36  162.48
   3   0  -2 5223.48  162.48
  -3   0  -2 5392.56  169.28
   3   0   2 5388.56  170.28
   3   0  -2 5114.29  162.78
  -3   0  -3    0.30    0.30
  -3   0  -3    0.20    0.40
   3   0   3    0.70    0.50
   3   0  -3    0.20    0.10
   3   0   4 1190.28   46.40
   3   0   4 1123.29   44.90
  -3   0  -4 1116.99   44.10
  -3   0  -4 1123.59   47.10
  -3   0  -5   -0.80    0.50
   3   0  -5   -0.10    0.70
  -3   0  -5   -0.10    0.30
   3   0  -6  464.65   16.10
  -3   0  -6  439.46   15.80
  -3   0  -6  454.85   14.30
  -3   0  -7    0.60    0.30
   3   0  -7    0.00    0.90
  -3   0  -7    0.00    0.30
  -3   0  -7    1.80    1.00
   3   0  -8  243.48   10.40
  -3   0  -8  247.78   10.20
   3   0  -9    1.40    1.40
  -3   0  -9   -0.30    1.00
  -3   0 -10    2.50    1.60
   3   0 -10    0.80    1.50
  -3  -1   0 1312.17   48.30
   3   1   0 1246.38   48.00
  -3   1   0 1284.57   47.30
   3  -1   0 1286.07   47.10
   3  -1   0 1269.47   47.30
  -3  -1   0 1300.07   49.80
   3   1   0 1307.27   49.90
  -3   1   0 1299.67   47.10
   3  -1  -1 1662.53   56.99
  -3  -1   1 1628.94   56.79
  -3   1  -1 1606.94   57.79
  -3   1  -1 1545.05   57.99
  -3  -1   1 1649.23   58.39
   3   1   1 1596.64   59.59
   3   1   1 1749.82   62.39
   3  -1  -1 1548.84   56.09
  -3   1   1 1687.93   57.19
   3   1  -1 1660.63   58.39
   3  -1   1 1539.65   57.39
  -3  -1  -1 1596.14   59.39
  -3   1   1 1550.14   56.29
  -3  -1  -1 1550.24   60.89
   3  -1   1 1639.34   58.39
   3   1  -1 1611.74   56.69
   3  -1  -2    4.00    0.50
  -3  -1   2    3.30    0.40
  -3   1  -2    3.90    0.50
  -3  -1   2    3.90    0.40
   3   1   2    3.80    0.80
  -3   1  -2    3.80    0.50
   3  -1   2    4.30    0.60
   3  -1   2    3.80    0.50
  -3   1   2    4.90    0.50
  -3  -1  -2    3.50    0.70
   3   1   3  447.66   15.00
   3   1   4  262.97    9.90
  -3   1  -4  274.57    9.30
   3  -1  -4  271.47   10.00
   3  -1  -4  269.07    8.50
   3   1  -4  256.67    9.40
  -3  -1  -4  275.47    9.90
  -3  -1  -4  270.17    8.90
   3  -1  -5  180.88    7.50
  -3   1  -5  184.98    6.10
  -3   1  -5  182.98    6.80
   3  -1  -5  176.98    5.60
   3   1  -5  180.78    7.10
  -3  -1  -5  187.08    7.40
  -3  -1  -5  157.48    6.10
   3  -1  -6  102.79    5.30
  -3   1  -6   98.19    4.60
  -3   1  -6   98.49    3.70
  -3  -1  -6  101.79    3.80
  -3  -1  -6   97.49    5.10
   3   1  -6   96.69    4.80
  -3  -1  -6   95.79    3.90
   3  -1  -7   20.20    2.80
  -3   1  -7   21.40    1.10
  -3   1  -7   23.70    2.50
  -3  -1  -7   20.40    1.20
  -3  -1  -7   20.10    1.30
  -3  -1  -7   26.60    3.10
   3   1  -7   21.30    2.50
   3  -1  -8    4.40    1.60
  -3   1  -8    3.40    1.20
   3   1  -8    3.00    1.40
  -3  -1  -8    1.10    1.40
  -3   1  -9    3.70    1.40
   3  -1  -9    3.40    1.60
   3   1  -9    5.00    1.70
  -3  -1  -9    4.50    1.70
  -3   1 -10   20.30    3.10
   3  -1 -10   21.70    3.40
  -3  -1 -10   22.70    3.40
   3   1 -10   16.20    2.60
   3  -2   0    0.80    0.30
  -3   2   0    0.20    0.40
   3  -2  -1 1122.59   45.60
   3   2   1 1156.18   50.19
   3   2   1  998.60   46.00
  -3   2  -1 1040.60   44.90
  -3   2  -1 1093.09   45.70
  -3  -2   1 1107.79   46.70
  -3  -2   1 1056.39   44.80
   3   2  -1 1068.69   46.50
   3  -2   1 1100.79   45.40
  -3  -2  -1 1118.39   49.20
  -3  -2  -1 1096.59   47.00
   3  -2   1 1119.79   45.90
  -3   2   1 1098.29   45.80
  -3   2   1 1085.39   45.10
   3   2  -1 1078.59   45.10
  -3   2  -2  140.29    4.90
   3  -2  -2  129.79    4.80
  -3  -2   2  135.09    4.70
   3   2   2  135.59    5.40
   3  -2   2  140.29    4.80
   3   2  -2  138.39    4.90
   3  -2   2  135.79    4.50
  -3   2   2  140.99    4.90
   3   2  -2  142.49    4.60
  -3  -2  -2  127.89    5.30
  -3   2  -3    0.30    0.40
  -3  -2   3    1.00    0.30
  -3   2  -3    0.60    0.30
   3   2   3   -0.10    0.60
   3  -2  -3   -0.50    0.60
   3  -2  -3    0.50    0.30
  -3  -2  -3   -1.40    0.50
   3  -2   3    0.40    0.30
   3  -2   3   -0.20    0.30
   3   2   4  225.48    8.60
   3  -2  -4  222.08    7.30
  -3   2  -4  212.88    7.40
  -3   2  -4  208.78    7.40
   3  -2  -4  212.88    8.60
  -3  -2  -4  208.98    8.40
   3  -2   4  220.08    7.20
   3   2  -4  223.78    7.70
  -3   2  -5  162.68    5.80
   3  -2  -5  141.89    6.90
  -3   2  -5  171.38    6.00
   3  -2  -5  161.88    5.50
  -3  -2  -5  160.28    6.10
  -3  -2  -5  159.88    5.90
   3   2  -5  160.08    6.20
   3  -2  -6   20.60    2.70
  -3   2  -6   21.70    1.70
  -3   2  -6   19.00    1.30
   3  -2  -6   19.30    1.10
  -3  -2  -6   21.40    1.50
   3   2  -6   16.40    1.90
  -3  -2  -6   20.00    1.60
  -3  -2  -6   21.80    2.80
   3  -2  -7   63.99    4.50
  -3   2  -7   65.39    2.70
  -3   2  -7   64.49    3.50
   3   2  -7   67.19    3.70
  -3  -2  -7   65.69    4.40
  -3  -2  -7   68.69    3.10
  -3  -2  -7   64.69    2.90
  -3   2  -8   12.50    1.80
   3  -2  -8    9.80    2.30
  -3  -2  -8   13.00    0.90
  -3  -2  -8   11.10    0.90
  -3  -2  -8   12.80    2.40
   3   2  -8   14.90    2.10
  -3   2  -9    9.40    1.60
   3  -2  -9   11.40    2.70
   3   2  -9    9.60    1.90
  -3  -2  -9    8.80    2.30
  -3   3   0   16.80    1.30
  -3  -3   0   15.60    1.20
  -3  -3   0   17.00    1.10
   3   3   0   14.40    1.10
   3  -3   0   17.30    1.30
  -3  -3   1  921.21   43.90
  -3  -3   1  945.21   45.60
  -3   3  -1  898.71   44.30
  -3   3  -1  894.41   43.50
   3   3   1  932.71   45.80
   3  -3  -1  936.61   44.80
   3   3   1  856.51   46.50
   3  -3  -1  934.01   44.60
   3  -3   1  919.21   44.10
  -3  -3  -1  904.81   45.20
   3   3  -1  909.41   43.90
  -3   3   1  885.31   44.40
  -3   3   1  988.50   45.10
   3   3  -1  880.01   45.10
  -3  -3  -1  933.21   47.50
   3   3   2  677.23   40.10
  -3  -3   2  667.33   35.50
   3  -3  -2  665.73   35.70
  -3  -3   2  628.74   34.00
  -3   3  -2  611.64   34.90
  -3   3  -2  692.23   35.50
   3   3   2  632.34   36.70
   3  -3  -2  614.74   34.70
  -3   3   2  636.34   34.90
  -3   3   2  684.13   36.70
   3   3  -2  640.74   35.60
   3  -3   2  719.73   35.90
   3   3  -2  641.54   34.20
  -3  -3  -2  625.54   36.30
  -3  -3  -2  708.53   39.90
   3  -3  -3  283.77   10.60
  -3  -3   3  283.47    9.40
   3  -3  -3  298.17    9.80
   3   3   3  289.27   10.50
  -3  -3  -3  281.77   10.50
  -3   3   3  296.87    9.70
   3  -3   3  270.37    9.40
   3   3  -3  263.57    9.60
  -3  -3  -3  298.97   10.10
  -3   3  -4    0.70    0.50
  -3   3  -4    0.20    0.30
  -3  -3   4    0.30    0.30
   3  -3  -4    0.50    0.50
   3  -3  -4    0.30    0.60
   3   3   4    1.40    0.90
   3   3  -4    0.90    0.50
   3   3  -4    0.90    0.40
   3  -3   4    1.10    0.40
  -3  -3  -4    0.10    0.60
  -3  -3  -4    2.10    1.10
   3   3  -4   -0.20    0.40
  -3   3  -5   -0.50    0.40
  -3   3  -5   -0.20    0.40
   3  -3  -5    2.90    0.80
   3  -3  -5    1.20    1.10
  -3  -3  -5   -0.10    0.50
   3   3  -5    1.20    0.50
  -3  -3  -5    0.60    1.00
   3   3  -5   -0.30    0.40
  -3   3  -6   36.80    2.10
  -3   3  -6   36.20    2.00
   3  -3  -6   39.10    3.90
   3  -3  -6   36.00    1.90
  -3  -3  -6   34.00    2.20
   3   3  -6   34.10    2.20
  -3  -3  -6   32.00    2.20
  -3  -3  -6   35.00    3.70
   3  -3  -7   20.30    1.20
  -3   3  -7   15.50    1.40
  -3   3  -7   17.30    1.50
   3  -3  -7   18.70    1.30
   3  -3  -7   13.90    2.70
  -3  -3  -7   20.60    3.00
  -3  -3  -7   16.90    1.50
   3   3  -7   18.20    1.90
  -3  -3  -7   19.20    1.90
   3  -3  -8    0.70    1.60
  -3   3  -8    0.60    0.70
  -3  -3  -8    2.10    0.70
  -3  -3  -8    0.60    0.60
   3   3  -8    1.20    0.90
  -3  -3  -8    2.10    1.60
   3  -3  -9    0.90    1.60
   3   3  -9    1.60    1.00
  -3  -3  -9    1.90    1.60
  -3  -4   0    0.20    0.40
   3  -4   0    0.40    0.50
   3   4   0   -0.70    0.30
   3  -4   0   -0.50    0.30
  -3   4   0   -0.10    0.40
   3   4   0    1.00    0.60
  -3  -4   0    0.60    0.50
   3   4   1  246.18    9.10
  -3  -4   1  246.38    9.00
  -3   4  -1  262.27    9.10
   3  -4  -1  261.17    9.20
   3  -4  -1  258.47    9.10
   3  -4   1  252.67    8.90
  -3   4   1  239.28    9.00
  -3  -4  -1  266.27    9.20
  -3   4  -2  207.98    7.70
   3  -4  -2  200.08    8.00
   3  -4  -2  204.58    7.70
   3   4   2  220.18    8.20
  -3  -4   2  206.18    7.60
  -3  -4  -2  208.98    7.90
  -3   4   2  209.68    7.70
   3  -4   2  213.18    6.50
  -3  -4  -2  211.68    8.00
   3   4  -2  204.08    7.70
   3   4  -2  207.58    6.80
   3  -4   2  206.68    6.50
   3  -4   2  213.18    7.50
  -3   4  -3   17.50    1.50
   3   4   3   20.40    2.30
   3  -4  -3   16.20    1.70
   3  -4  -3   18.50    2.20
  -3  -4   3   18.60    1.40
  -3  -4  -3   16.90    1.90
  -3  -4  -3   17.60    2.20
   3   4  -3   16.30    1.70
   3   4  -3   17.40    0.90
  -3   4   3   16.50    1.70
   3  -4   3   18.20    1.40
   3  -4  -4  173.68    7.70
  -3  -4   4  164.68    6.10
   3  -4  -4  163.38    6.70
  -3   4  -4  183.08    6.80
  -3  -4  -4  168.88    7.60
   3   4  -4  173.38    6.60
   3   4  -4  174.88    5.70
  -3  -4  -4  189.38    7.10
   3   4  -4  186.18    5.80
   3  -4  -5  137.19    6.80
  -3   4  -5  137.79    5.60
   3  -4  -5  149.19    5.70
   3   4  -5  132.99    4.90
  -3  -4  -5  137.99    6.80
   3   4  -5  139.09    4.70
  -3  -4  -5  132.39    5.80
   3  -4  -6   87.59    3.80
  -3   4  -6   80.59    2.80
  -3   4  -6   80.49    3.80
   3  -4  -6   90.69    5.50
  -3  -4  -6   79.19    4.10
  -3  -4  -6   81.19    5.10
   3   4  -6   81.59    3.10
   3   4  -6   79.79    3.30
  -3   4  -7    1.30    0.80
  -3   4  -7    1.20    0.40
   3  -4  -7    1.20    0.70
   3  -4  -7    2.40    1.60
  -3  -4  -7    1.30    0.80
   3   4  -7    0.90    0.60
   3   4  -7    0.10    0.50
  -3  -4  -7    2.50    1.70
  -3  -4  -7    0.20    0.80
   3  -4  -8   15.80    3.00
  -3   4  -8   20.80    1.50
  -3   4  -8   24.10    1.10
   3  -4  -8   24.30    1.40
   3  -4  -8   22.60    1.50
  -3  -4  -8   23.50    1.90
   3   4  -8   19.90    1.50
  -3  -4  -8   22.90    3.40
  -3  -4  -8   24.90    2.00
   3  -4  -9   72.49    5.60
  -3  -4  -9   65.59    2.90
  -3  -4  -9   70.49    5.40
  -3  -4  -9   65.09    2.90
   3   5   0  669.23   42.90
   3   5   0  648.34   44.20
   3  -5   0  608.24   41.50
  -3  -5   0  680.13   44.60
  -3  -5   0  641.24   41.90
  -3   5   0  659.43   42.10
   3  -5   0  628.94   41.80
  -3   5   0  650.73   42.90
  -3  -5   1  373.06   12.50
   3  -5  -1  358.56   12.40
   3   5   1  341.47   12.40
  -3   5   1  349.17   12.50
   3  -5   1  349.87   12.30
   3   5  -1  355.66   11.70
  -3  -5  -1  347.07   12.30
  -3  -5  -1  354.26   12.60
   3   5  -1  355.06   12.50
  -3  -5   2  128.69    4.40
  -3  -5   2  122.69    5.30
   3   5   2  127.99    5.70
   3  -5  -2  131.79    5.80
   3  -5  -2  128.89    5.50
  -3   5  -2  126.59    5.50
  -3  -5  -2  133.69    5.70
   3  -5   2  124.99    4.10
  -3   5   2  124.29    5.50
  -3  -5  -2  119.79    5.50
   3   5  -2  128.99    4.50
   3   5  -2  124.49    5.50
   3  -5   2  120.49    5.20
   3  -5   2  126.19    4.20
  -3  -5   3    4.20    1.00
   3  -5  -3    2.20    0.80
  -3   5  -3    2.80    0.90
   3  -5  -3    4.60    1.30
   3   5   3    4.30    1.30
  -3  -5  -3    4.00    1.20
   3   5  -3    5.10    1.20
  -3  -5  -3    3.40    1.00
   3   5  -3    3.50    0.40
   3  -5   3    4.40    0.90
  -3   5   3    3.80    0.90
  -3   5  -4  107.79    4.90
   3  -5  -4  101.19    4.80
   3  -5  -4  109.69    5.70
   3   5  -4  109.39    4.80
  -3  -5  -4  108.59    5.60
  -3  -5  -4   97.49    4.90
  -3   5  -5   -0.50    0.60
   3  -5  -5    0.90    0.80
   3  -5  -5    1.30    1.30
  -3  -5  -5    0.60    0.90
  -3  -5  -5    2.00    1.40
   3   5  -5    0.10    0.70
   3  -5  -6   46.20    2.90
   3  -5  -6   44.30    4.00
  -3   5  -6   47.90    3.00
  -3  -5  -6   44.10    3.90
  -3  -5  -6   45.70    3.10
   3  -5  -7  102.89    4.70
   3  -5  -7  106.49    6.70
  -3   5  -7  104.79    4.80
  -3  -5  -7  100.59    6.40
  -3  -5  -7  115.69    5.20
  -3  -5  -7  103.99    5.20
   3  -5  -8    5.60    2.20
  -3   5  -8    5.70    1.10
   3  -5  -8    7.60    1.20
  -3  -5  -8    4.00    1.20
  -3  -5  -8    2.60    1.80
  -3  -5  -8    4.40    1.20
   3  -5  -9    6.40    2.30
   3  -5  -9    4.30    0.60
   3  -5  -9    4.30    0.70
  -3  -5  -9    5.60    1.20
  -3  -5  -9    2.90    2.10
  -3  -5  -9    4.30    1.10
  -3  -6   0    0.70    0.70
   3  -6   0   -0.20    0.40
   3   6   0    0.90    0.80
   3  -6   0    0.30    0.60
  -3  -6   0    0.70    0.60
   3   6   0   -0.30    0.40
  -3   6   0    0.30    0.70
   3   6   1  409.66   14.60
   3  -6  -1  432.56   14.80
  -3  -6   1  415.16   14.70
  -3   6  -1  407.86   14.80
  -3  -6  -1  427.86   15.00
   3   6  -1  422.26   14.00
   3  -6   1  419.16   14.60
   3  -6  -2    4.20    1.20
  -3   6  -2    1.80    0.80
   3  -6  -2    1.90    0.90
   3   6   2    2.80    1.00
  -3  -6   2    3.90    1.00
  -3  -6   2    4.10    0.60
  -3   6   2    4.60    1.20
   3  -6   2    4.60    0.60
  -3  -6  -2    4.90    1.30
   3  -6   2    3.30    1.00
   3   6  -2    4.20    1.10
   3   6  -2    2.70    0.60
  -3  -6  -2    3.00    1.10
   3  -6  -3   29.70    2.40
  -3   6  -3   30.50    2.40
   3  -6  -3   25.90    3.00
  -3   6   3   30.60    2.50
  -3  -6  -3   28.90    2.50
  -3  -6  -3   28.20    2.50
   3   6  -3   30.80    2.50
   3  -6  -4   91.79    4.80
   3  -6  -4   92.89    5.40
  -3   6  -4  106.19    5.00
  -3  -6  -4   99.19    5.50
   3   6  -4   99.09    4.90
  -3  -6  -4   93.49    5.00
  -3   6  -5    7.80    1.60
   3  -6  -5    7.40    1.50
   3  -6  -5    8.10    1.90
   3   6  -5    4.80    1.30
  -3  -6  -5    7.50    1.90
  -3  -6  -5   10.20    1.90
  -3   6  -6   96.79    5.00
   3  -6  -6  105.39    5.10
   3  -6  -6  100.59    6.30
  -3  -6  -6  100.89    5.30
  -3  -6  -6  103.29    6.30
   3  -6  -7   34.10    4.50
  -3   6  -7   35.00    2.70
   3  -6  -7   37.20    2.80
  -3  -6  -7   36.70    4.30
  -3  -6  -7   33.10    2.90
   3  -6  -8   73.49    4.00
   3  -6  -8   78.19    6.10
  -3   6  -8   79.19    4.10
  -3  -6  -8   79.79    6.00
  -3  -6  -8   81.79    4.60
  -3  -6  -8   77.49    4.40
   3  -6  -9   43.10    2.50
   3  -6  -9   32.10    4.70
   3  -6  -9   40.00    2.50
  -3  -6  -9   46.70    3.00
  -3  -6  -9   28.90    4.40
   3   7   0  241.08    9.80
   3  -7   0  247.18    9.70
   3   7   0  249.78    9.30
  -3  -7   0  242.48    9.80
  -3   7   0  246.28    9.80
  -3  -7   0  239.88    9.00
   3  -7   0  236.88    9.10
   3  -7  -1    0.60    0.60
  -3  -7   1    0.20    0.70
  -3  -7   1    1.10    0.60
  -3   7  -1    1.30    0.90
   3   7   1   -0.10    0.40
   3  -7  -1    0.50    0.80
   3   7  -1    0.10    0.50
  -3  -7  -1   -1.10    0.50
   3  -7   1    0.60    0.70
   3   7  -1    0.60    0.80
   3  -7   1    0.60    0.50
  -3   7   1    0.10    0.80
  -3  -7  -1    0.20    0.70
   3  -7  -2  100.89    5.30
   3  -7  -2  103.39    5.30
  -3  -7   2  112.69    4.10
  -3   7  -2  105.49    5.40
  -3   7   2  107.29    5.50
   3   7  -2  104.69    5.40
   3   7  -2  110.59    4.30
  -3  -7  -2   97.99    5.40
  -3  -7  -2  104.89    5.40
   3  -7   2  104.19    4.00
  -3   7  -3   73.39    4.40
   3  -7  -3   85.39    4.60
   3  -7  -3   75.89    4.70
  -3  -7  -3   77.79    4.70
  -3   7   3   80.99    4.60
   3   7  -3   82.59    4.60
  -3  -7  -3   85.69    4.80
   3  -7  -4   47.00    3.30
   3  -7  -4   44.80    3.70
  -3   7  -4   40.20    3.20
   3   7  -4   46.50    3.30
  -3  -7  -4   43.20    3.40
  -3  -7  -4   45.00    3.70
  -3   7  -5    0.10    0.80
   3  -7  -5    0.90    1.00
   3  -7  -5    0.00    0.80
  -3  -7  -5    1.90    1.20
   3   7  -5    0.90    0.90
  -3  -7  -5   -0.50    0.70
  -3   7  -6   47.30    3.50
   3  -7  -6   40.70    3.30
   3  -7  -6   48.40    5.10
  -3  -7  -6   49.40    3.70
  -3  -7  -6   48.70    4.20
   3  -7  -7    3.60    2.00
  -3   7  -7    3.80    1.40
   3  -7  -7    3.40    1.30
  -3  -7  -7    7.20    1.80
  -3  -7  -7    5.10    2.10
  -3   7  -8   39.80    3.20
   3  -7  -8   45.70    5.40
   3  -7  -8   39.50    4.50
  -3  -7  -8   34.80    4.80
  -3  -7  -8   50.59    3.60
   3  -8   0    0.50    0.60
  -3  -8   0   -0.10    0.70
   3   8   0    0.90    1.00
   3  -8   0    0.00    0.80
   3   8   0    0.50    0.80
  -3   8   0   -0.40    0.60
  -3  -8   0   -0.60    0.80
   3  -8  -1   -0.60    0.60
  -3  -8   1    0.00    0.60
   3  -8  -1   -0.90    0.70
  -3   8  -1    0.40    0.90
   3  -8   1   -0.10    0.50
  -3   8   1    0.10    0.90
  -3  -8  -1    0.40    0.80
  -3  -8  -1    0.50    1.00
   3   8  -1    0.10    1.00
  -3   8  -2   52.99    3.80
   3  -8  -2   49.80    3.60
  -3  -8   2   48.60    2.40
   3  -8  -2   50.09    3.60
  -3  -8  -2   44.10    3.60
  -3   8   2   46.20    3.60
   3   8  -2   41.70    3.50
   3  -8   2   47.30    2.30
  -3  -8  -2   47.80    3.50
  -3  -8   3   43.20    1.70
  -3   8  -3   42.80    3.40
   3  -8  -3   42.80    3.40
   3  -8  -3   40.10    3.50
  -3  -8  -3   42.90    3.40
  -3   8   3   44.10    3.50
  -3  -8  -3   38.30    3.40
   3   8  -3   41.40    3.50
  -3   8  -4  130.49    6.60
   3  -8  -4  115.89    6.30
   3  -8  -4  136.89    7.20
   3   8  -4  120.09    6.40
  -3  -8  -4  130.79    6.70
  -3  -8  -4  133.99    7.10
   3  -8  -5  353.46   13.80
  -3   8  -5  363.56   13.90
   3  -8  -5  362.86   14.90
  -3  -8  -5  349.96   14.00
  -3  -8  -5  354.96   14.70
   3   8  -5  358.76   13.70
   3  -8  -6   15.30    3.00
  -3   8  -6   16.10    2.50
   3  -8  -6   12.00    2.20
  -3  -8  -6   12.20    2.40
  -3  -8  -6   14.40    2.80
   3  -8  -7  133.69    8.30
  -3   8  -7  146.89    7.10
  -3  -8  -7  141.59    8.40
  -3   8  -8    0.20    1.10
   3  -8  -8   -1.70    1.60
  -3  -8  -8   -1.40    1.40
  -3   9   0  403.56   15.40
  -3  -9   0  415.66   14.30
   3   9   0  382.56   15.30
   3  -9   0  388.26   14.20
   3  -9  -1  529.65   19.50
  -3   9  -1  526.85   19.60
  -3  -9   1  531.35   18.00
   3  -9  -1  564.64   19.20
   3  -9   1  546.55   18.10
  -3   9   1  532.95   19.70
   3   9  -1  541.35   19.80
  -3  -9  -1  548.15   19.00
  -3  -9  -1  532.35   19.70
   3  -9  -2  212.78    9.40
  -3  -9   2  224.78    7.70
  -3   9  -2  228.08    9.80
   3  -9  -2  206.28    9.50
  -3  -9  -2  202.88    9.60
  -3   9   2  206.78    9.60
   3   9  -2  212.18    9.70
   3  -9   2  214.98    7.60
  -3  -9  -2  222.28    9.50
   3  -9  -3   63.09    4.50
  -3   9  -3   59.19    4.30
  -3  -9   3   57.69    2.20
   3  -9  -3   59.19    4.30
  -3  -9  -3   66.99    4.60
  -3   9   3   57.69    4.30
  -3  -9  -3   49.10    4.10
   3   9  -3   65.19    4.50
  -3   9  -4   12.60    2.40
   3  -9  -4   16.80    2.60
   3  -9  -4   20.80    3.20
   3   9  -4   16.80    2.70
  -3  -9  -4   12.80    2.50
  -3  -9  -4   11.60    2.40
   3  -9  -5   43.20    3.80
  -3   9  -5   41.10    4.30
   3  -9  -5   50.39    4.40
  -3  -9  -5   49.90    5.10
  -3  -9  -5   53.09    4.20
  -3   9  -6    1.20    1.40
   3  -9  -6   -0.70    1.50
  -3  -9  -6    3.00    1.90
   3  -9  -7   10.10    2.90
  -3   9  -7    5.60    1.80
  -3  -9  -7    5.40    2.20
  -3  10   0   -2.80    0.90
  -3 -10   0   -0.10    0.90
   3 -10   0    1.30    0.90
  -3  10  -1   81.59    5.50
  -3 -10   1   79.89    4.10
   3 -10  -1   74.79    4.70
  -3  10   1   81.49    5.40
   3  10  -1   90.09    5.70
   3 -10   1   81.09    4.10
  -3 -10  -1   82.69    4.80
   3 -10  -2    5.30    1.60
   3 -10  -2    7.70    2.10
  -3 -10   2    6.50    1.10
  -3  10  -2    7.00    2.10
  -3  10   2    6.90    2.10
  -3 -10  -2    8.20    2.00
   3  10  -2    6.60    2.10
   3 -10   2    5.70    1.00
  -3 -10   3   19.00    1.10
  -3  10  -3   22.80    3.30
   3 -10  -3   25.30    3.40
   3 -10  -3   23.10    3.30
  -3  10   3   27.40    3.60
   3  10  -3   20.60    3.10
  -3 -10  -3   22.60    3.30
  -3 -10  -3   23.80    3.40
   3 -10  -4    0.00    1.20
   3 -10  -4    1.10    1.20
  -3  10  -4   -0.70    0.90
  -3 -10  -4    0.20    1.20
  -3 -10  -4   -0.50    1.20
   3  10  -4   -1.50    0.90
  -3  10  -5    7.40    2.10
   3 -10  -5    6.60    2.10
  -3 -10  -5    9.30    2.40
   3 -10  -6   -1.10    1.30
  -3  10  -6    0.60    1.20
  -3 -10  -6   -0.50    1.70
  -3  10  -7    5.50    2.00
   3 -10  -7    5.40    2.40
  -3 -10  -7    2.40    1.80
  -3 -11   0   28.40    3.10
  -3  11   0   32.50    4.20
   3 -11   0   25.80    2.90
  -3  11  -1    5.70    2.00
   3 -11  -1    5.50    1.70
  -3 -11   1    5.70    1.40
   3 -11   1    7.20    1.50
  -3 -11  -1    7.70    1.90
  -3  11   1    5.50    2.00
  -3 -11   2   47.10    2.60
  -3  11  -2   53.39    4.50
   3 -11  -2   46.90    4.00
  -3  11   2   49.99    5.20
  -3 -11  -2   45.50    3.90
   3 -11   2   43.30    2.60
   3 -11  -3    4.20    1.90
   3 -11  -3    5.50    2.20
  -3  11  -3    3.90    1.80
  -3 -11   3    3.40    0.50
  -3 -11  -3    4.80    2.10
   3 -11  -4    1.00    1.50
  -3  11  -4    1.10    1.40
  -3 -11  -4    2.00    1.70
  -3  11  -5   18.70    3.20
   3 -11  -5   16.80    3.50
  -3 -11  -5   18.50    3.50
   3 -11  -6   70.49    6.10
  -3  11  -6   71.09    5.30
  -3 -11  -6   77.19    6.20
   3 -12   0    0.60    1.10
  -3  12   0   -1.70    1.00
  -3 -12   0   -0.90    1.00
   3 -12  -1    1.70    1.30
  -3 -12   1   -1.60    0.70
  -3  12  -1    0.20    1.30
  -3  12   1    0.70    1.50
   3 -12   1   -0.30    0.80
  -3 -12  -1    2.00    1.30
   3 -12  -2   16.00    2.90
  -3  12  -2   10.90    2.70
  -3 -12   2   11.30    1.50
   3 -12   2   11.80    1.50
  -3  12   2   12.70    2.80
  -3 -12  -2   10.90    2.40
   3 -12  -3    7.30    2.20
  -3 -12   3    5.50    0.60
  -3  12  -3   10.80    2.70
  -3 -12  -3    9.20    2.50
   3 -12  -4   20.20    3.60
  -3  12  -4   21.10    3.60
  -3 -12  -4   18.30    3.50
   3 -12  -5    0.30    1.70
  -3  12  -5    0.10    1.50
  -3 -12  -5   -0.50    1.50
  -3  13   0    2.60    1.90
  -3 -13   0    1.20    1.20
   3 -13   0    2.00    1.30
  -3 -13   1   16.60    2.20
   3 -13  -1   16.00    2.80
  -3  13  -1   16.10    3.40
   3 -13   1   17.50    2.20
  -3  13   1   20.90    3.70
  -3 -13  -1   18.30    2.90
   3 -13  -2  172.68    8.80
  -3 -13   2  167.08    6.60
  -3  13  -2  148.29    9.20
  -3 -13  -2  169.38    8.70
   3 -13   2  173.48    6.60
  -3  13  -3   15.30    3.40
   3 -13  -3   18.70    3.40
  -3 -13  -3   21.30    3.60
   3 -13  -4   56.29    6.20
  -3  13  -4   55.99    6.20
  -3 -13  -4   64.29    5.50
  -3  14   0    2.60    2.30
  -3 -14   0    0.50    1.30
   3 -14   0    1.10    1.40
  -3 -14   1   13.60    2.20
   3 -14  -1   12.20    2.70
  -3  14  -1   16.00    3.70
  -3 -14  -1    8.20    2.10
   3 -14   1   12.40    2.00
  -3  14  -2   23.40    4.30
   3 -14  -2   38.40    4.40
  -3 -14  -2   32.50    4.00
  -3  14  -3   39.10    5.30
   3 -14  -3   57.99    6.00
  -3 -14  -3   36.00    4.50
  -4   0   0  498.35   23.70
   4   0   0  488.55   23.60
  -4   0   0  494.05   22.70
   4   0   0  480.05   22.70
  -4   0  -1    0.20    0.30
   4   0   1    0.10    0.20
  -4   0  -1    0.30    0.20
   4   0   1    0.20    0.30
  -4   0   1   -0.10    0.20
   4   0  -1    0.10    0.20
   4   0   2 5950.10  191.28
  -4   0   2 6024.70  184.78
   4   0  -2 5940.01  183.48
   4   0   2 5989.70  191.08
   4   0  -2 5731.43  183.58
  -4   0  -2 5889.91  189.58
  -4   0  -2 5707.73  192.08
  -4   0   2 5881.21  182.88
  -4   0  -3   -0.30    0.20
   4   0   3    0.40    0.40
   4   0  -3    0.20    0.10
  -4   0  -4 1126.59   49.30
   4   0   4  997.40   45.20
   4   0   4 1207.58   48.20
  -4   0  -5    0.70    0.60
   4   0  -5   -0.60    0.50
  -4   0  -5    0.40    0.40
   4   0  -6   43.30    3.10
  -4   0  -6   44.00    2.00
  -4   0  -6   39.40    2.90
   4   0  -7    3.80    1.40
  -4   0  -7   -0.30    0.30
  -4   0  -7    0.80    0.90
   4   0  -8   16.60    2.70
  -4   0  -8   14.50    2.40
  -4   0  -9   -0.50    1.00
   4   0  -9   -1.30    1.10
   4   0 -10    3.10    1.80
  -4   0 -10    3.50    1.60
  -4   1   0   -0.10    0.20
  -4  -1   0    0.80    0.30
   4  -1   0    0.10    0.10
   4  -1   0    0.60    0.30
  -4  -1   0    0.10    0.20
   4   1   0    0.00    0.20
   4   1   1  803.32   36.60
   4   1   1  790.12   34.30
   4  -1  -1  717.83   30.90
  -4   1  -1  725.53   32.90
  -4  -1   1  771.92   33.20
  -4  -1   1  756.82   31.50
  -4   1  -1  732.93   32.00
   4  -1  -1  717.23   30.50
   4   1  -1  739.73   32.90
  -4  -1  -1  726.73   35.30
   4  -1   1  742.83   32.90
   4  -1   1  722.03   32.20
   4   1  -1  721.73   31.30
  -4   1   1  724.23   30.70
  -4  -1  -1  726.93   33.60
  -4   1   1  761.92   31.30
  -4   1  -2  125.49    4.30
   4   1   2  118.59    4.70
   4  -1  -2  117.09    4.10
  -4   1  -2  122.29    4.30
  -4  -1   2  121.19    4.10
  -4  -1   2  120.49    4.00
  -4  -1  -2  118.39    4.70
   4  -1   2  131.59    4.30
  -4   1   2  122.99    4.20
  -4  -1  -2  123.59    4.40
   4  -1   2  122.79    4.30
  -4   1  -3   26.30    1.40
   4   1   3   26.50    1.90
  -4   1  -3   25.50    1.50
   4  -1  -3   26.10    1.20
   4  -1   3   23.70    1.50
  -4  -1  -3   24.50    1.40
  -4  -1  -3   23.00    1.70
   4  -1   3   26.00    1.30
   4  -1  -4  400.36   13.90
   4   1   4  395.66   13.80
   4  -1   4  384.26   13.20
  -4  -1  -4  403.96   13.70
  -4   1  -5    4.30    0.70
   4  -1  -5    3.90    0.40
  -4   1  -5    4.00    0.90
   4  -1  -5    4.50    1.30
   4   1  -5    3.30    0.90
  -4  -1  -5    3.50    1.10
  -4  -1  -5    2.80    0.60
  -4   1  -6   46.50    2.80
   4  -1  -6   47.60    3.40
  -4   1  -6   46.80    2.10
   4   1  -6   40.20    2.90
  -4  -1  -6   43.10    3.10
  -4  -1  -6   41.60    2.20
  -4   1  -7   28.20    1.50
  -4   1  -7   30.40    2.40
   4  -1  -7   29.30    3.30
   4   1  -7   29.60    3.00
  -4  -1  -7   25.70    1.70
  -4  -1  -7   29.20    3.20
  -4  -1  -7   26.30    1.50
   4  -1  -8   40.70    4.10
  -4   1  -8   35.50    2.80
  -4  -1  -8   37.00    1.60
   4   1  -8   33.30    2.90
  -4  -1  -8   33.20    1.40
  -4  -1  -8   32.60    3.70
   4  -1  -9   18.00    3.20
  -4   1  -9   23.90    2.80
   4   1  -9   14.40    2.50
  -4  -1  -9   18.90    2.80
   4  -1 -10    1.00    1.60
  -4  -1 -10    0.40    1.50
   4   1 -10    3.80    1.60
   4   2   0  588.94   32.70
  -4   2   0  752.12   34.30
  -4  -2   0  718.33   36.50
  -4  -2   0  724.33   34.70
   4  -2   0  653.63   32.80
   4   2   0  770.62   37.50
   4   2   1  181.18    6.50
   4  -2  -2    2.10    0.50
   4   2   2    0.80    0.60
  -4   2  -2    0.70    0.40
  -4   2  -2    1.70    0.30
  -4  -2   2    1.10    0.40
  -4  -2  -2    1.60    0.60
   4   2  -2    1.10    0.30
  -4   2   2    1.60    0.50
   4  -2   2    1.00    0.40
   4  -2   2    1.30    0.30
   4   2   3  724.63   40.10
  -4  -2   3  726.43   32.40
  -4   2  -3  684.23   35.50
   4  -2  -3  696.13   33.50
  -4   2  -3  677.83   35.00
  -4  -2   3  731.23   32.00
   4  -2  -3  731.43   32.90
   4   2   3  805.12   39.50
  -4   2   3  704.73   33.00
  -4  -2  -3  796.32   41.00
   4   2  -3  694.53   31.40
   4  -2   3  717.23   35.10
  -4   2   3  716.03   34.50
  -4  -2  -3  714.73   37.60
   4   2  -3  714.63   33.30
   4  -2   3  715.93   35.70
   4  -2  -4    3.50    0.60
  -4   2  -4    3.20    0.70
   4   2   4    2.20    1.00
  -4   2  -4    1.80    0.60
   4  -2  -4    4.20    1.20
  -4  -2  -4    1.20    0.90
  -4  -2  -4    2.40    0.70
   4  -2   4    3.10    0.60
   4  -2  -5   24.60    1.30
  -4   2  -5   24.30    1.70
  -4   2  -5   23.10    1.50
   4  -2  -5   25.80    2.80
   4   2   5   23.50    2.70
   4   2  -5   22.30    1.80
  -4  -2  -5   22.80    1.60
  -4  -2  -5   19.00    2.40
   4  -2  -6    9.10    0.70
   4  -2  -6    9.50    2.00
  -4   2  -6    7.90    1.20
  -4   2  -6    9.30    1.10
  -4  -2  -6    8.70    1.30
  -4  -2  -6    9.00    1.90
  -4  -2  -6    7.70    1.10
   4   2  -6    8.00    1.40
   4  -2  -7    0.90    1.20
  -4   2  -7   -0.10    0.70
  -4   2  -7    0.00    0.40
  -4  -2  -7   -0.30    0.50
  -4  -2  -7   -0.50    0.50
  -4  -2  -7    1.00    1.10
   4   2  -7   -0.90    0.70
   4  -2  -8    0.70    1.40
  -4   2  -8    0.40    0.80
  -4  -2  -8    0.60    0.50
  -4  -2  -8    1.50    0.60
   4   2  -8    0.40    1.00
  -4  -2  -8    3.70    1.60
  -4   2  -9   66.59    3.80
   4  -2  -9   65.89    5.10
   4   2  -9   67.99    4.20
  -4  -2  -9   69.69    5.00
   4   3   0    0.00    0.30
  -4  -3   0    0.70    0.40
  -4   3   0   -0.40    0.40
  -4  -3   0   -0.10    0.20
   4  -3   0    0.10    0.30
  -4  -3   1   11.90    0.80
   4   3   1   12.40    1.30
   4  -3  -1   13.10    1.30
  -4   3  -1    9.70    1.10
  -4  -3   1   12.00    1.30
  -4  -3  -1   13.00    1.40
  -4   3   1   12.50    1.30
  -4  -3  -1   14.30    1.50
   4  -3   1   11.90    1.00
   4   3  -1   11.80    0.90
  -4  -3   2  134.19    4.20
   4  -3  -2  125.79    4.80
  -4   3  -2  115.79    4.70
  -4  -3   2  122.29    4.70
   4   3   2  112.19    5.10
   4  -3   2  121.79    4.00
  -4  -3  -2  125.89    5.10
   4  -3   2  123.79    4.60
   4   3  -2  119.09    4.20
   4  -3  -3 1083.39   49.30
   4   3   3 1009.30   54.39
   4  -3  -3 1006.50   47.70
  -4   3  -3  958.20   47.60
  -4  -3   3 1063.39   47.70
   4   3   3 1010.40   51.59
  -4  -3   3 1066.09   47.00
  -4   3  -3 1088.49   50.59
   4   3  -3  976.90   48.00
  -4  -3  -3  992.70   51.29
  -4  -3  -3 1030.40   53.79
  -4   3   3  990.70   49.10
   4  -3   3 1032.20   48.30
  -4   3   3 1080.39   48.70
   4   3  -3 1003.00   46.10
   4  -3   3 1037.40   49.40
   4  -3  -4  372.36   13.70
   4   3   4  362.16   13.60
  -4  -3   4  383.96   11.80
  -4  -3   4  349.87   11.70
   4  -3   4  369.26   12.10
  -4  -3  -4  384.06   12.90
  -4  -3  -4  388.26   13.60
  -4   3  -5   83.89    3.20
  -4   3  -5   78.69    3.60
   4  -3  -5   77.29    4.70
   4  -3  -5   88.59    3.50
  -4  -3  -5   78.49    4.60
   4   3  -5   81.59    3.60
   4   3  -5   74.19    3.20
  -4  -3  -5   80.69    3.90
  -4   3  -6    5.50    0.90
   4  -3  -6    4.80    1.60
  -4   3  -6    6.10    1.10
   4  -3  -6    5.20    0.90
  -4  -3  -6    6.20    1.20
  -4  -3  -6    4.20    1.40
   4   3  -6    5.70    0.90
   4   3  -6    4.70    1.00
  -4  -3  -6    5.10    1.10
  -4   3  -7   -0.10    0.50
  -4   3  -7   -0.70    0.50
   4  -3  -7   -0.20    0.30
   4  -3  -7   -1.20    0.70
   4   3  -7   -0.60    0.50
  -4  -3  -7    1.50    1.10
  -4  -3  -7    0.00    0.60
   4   3  -7   -0.20    0.70
  -4  -3  -7    0.10    0.60
  -4   3  -8    4.10    1.00
  -4   3  -8    5.00    0.80
   4  -3  -8    8.30    2.20
  -4  -3  -8    2.70    1.70
   4   3  -8    3.40    1.10
  -4  -3  -8    4.60    0.90
  -4  -3  -8    3.20    0.90
   4  -3  -9    2.50    1.80
  -4  -3  -9    3.60    1.80
   4   3  -9    2.50    1.10
  -4  -3  -9    4.10    0.50
  -4  -3  -9    3.20    0.50
  -4   4   0 1156.98   58.49
   4   4   0 1215.38   61.69
  -4  -4   0 1263.37   62.39
   4  -4   0 1225.58   58.79
  -4  -4   0 1178.88   58.59
   4   4   0 1222.58   59.49
  -4   4   0 1151.28   57.39
   4  -4   0 1268.37   59.69
  -4  -4   1  423.46   14.20
  -4  -4   2    6.20    0.60
   4  -4  -2    4.60    1.00
   4   4   2    6.00    1.20
   4  -4  -2    5.30    1.10
  -4   4  -2    4.80    1.00
  -4  -4   2    7.90    1.10
   4   4  -2    6.90    0.70
   4  -4   2    6.70    1.00
   4  -4   2    6.20    0.40
  -4  -4  -2    4.90    1.10
   4   4  -2    6.30    1.10
  -4  -4  -2    5.50    1.20
  -4   4   2    7.50    1.20
   4   4   3  212.98    8.70
   4  -4  -3  217.98    7.90
  -4  -4   3  213.38    7.70
  -4   4  -3  214.28    8.00
   4  -4  -3  203.88    8.60
  -4   4   3  213.58    7.90
  -4  -4  -3  212.58    8.50
   4   4  -3  216.18    7.00
   4   4  -3  210.08    7.90
   4  -4   3  222.48    7.70
  -4  -4  -3  225.88    8.30
  -4  -4   4    3.70    0.70
   4  -4  -4    2.60    0.80
   4  -4  -4    3.80    1.30
  -4   4  -4    2.80    0.90
  -4  -4  -4    2.20    1.10
  -4  -4  -4    3.30    1.00
   4   4  -4    3.00    0.50
   4  -4  -5  420.36   16.00
  -4  -4   5  423.56   13.40
   4  -4  -5  447.86   14.40
  -4   4  -5  441.56   14.60
   4   4  -5  384.16   13.50
  -4  -4  -5  440.56   14.90
  -4  -4  -5  428.86   15.90
   4   4  -5  440.86   13.80
   4  -4  -6  203.18    9.40
  -4   4  -6  206.78    6.40
  -4   4  -6  198.78    7.60
   4  -4  -6  205.28    7.50
   4   4  -6  205.08    7.20
   4   4  -6  195.48    6.80
  -4  -4  -6  198.58    8.00
  -4  -4  -6  199.28    9.10
   4  -4  -7    1.30    0.70
  -4   4  -7    0.20    0.40
  -4   4  -7    0.20    0.70
   4  -4  -7    2.30    1.60
  -4  -4  -7    1.90    1.50
  -4  -4  -7    2.10    1.00
   4   4  -7    0.20    0.50
  -4  -4  -7    1.60    0.90
   4   4  -7    2.80    0.80
   4  -4  -8   24.10    1.40
   4  -4  -8   19.20    1.40
   4  -4  -8   32.30    4.10
  -4   4  -8   23.50    1.70
  -4   4  -8   22.40    1.10
  -4  -4  -8   25.20    2.00
   4   4  -8   23.40    1.70
  -4  -4  -8   22.70    3.40
  -4  -4  -8   24.90    2.10
   4  -4  -9    1.70    1.70
  -4  -4  -9    0.60    0.70
  -4  -4  -9    1.30    1.70
  -4  -4  -9    1.40    0.70
  -4   5   0   -0.20    0.40
   4  -5   0   -0.20    0.40
   4  -5   0   -0.50    0.50
   4   5   0    0.60    0.50
  -4  -5   0   -0.10    0.60
  -4  -5   0   -0.50    0.40
   4  -5  -1   47.40    2.90
  -4   5  -1   49.20    3.00
  -4  -5   1   55.49    3.10
  -4  -5   1   54.69    2.40
   4   5   1   49.00    2.90
   4  -5  -1   50.79    3.00
  -4  -5  -1   51.29    3.10
   4   5  -1   53.89    3.10
  -4   5   1   52.89    3.10
   4  -5   1   49.30    2.40
   4   5  -1   51.79    2.50
   4  -5   1   53.69    2.90
  -4  -5  -1   48.60    2.80
   4   5   2   35.10    2.60
  -4   5  -2   41.70    2.60
  -4  -5   2   37.00    1.70
  -4  -5   2   37.40    2.40
   4  -5  -2   38.70    2.50
   4  -5  -2   35.90    2.60
   4   5  -2   40.80    2.60
   4  -5   2   39.40    1.60
   4   5  -2   38.00    1.80
  -4   5   2   36.30    2.50
   4  -5   2   35.50    1.50
   4  -5   2   38.50    2.30
  -4  -5  -2   36.50    2.60
  -4  -5  -2   34.20    2.50
   4  -5  -3  157.68    6.40
   4   5   3  161.68    7.10
  -4   5  -3  153.48    6.40
  -4  -5   3  163.28    6.20
   4  -5  -3  139.19    6.80
  -4  -5  -3  132.19    6.60
   4   5  -3  159.18    5.20
  -4  -5  -3  166.38    6.80
   4  -5   3  164.98    6.20
   4  -5  -4   19.20    2.00
  -4   5  -4   17.80    2.00
   4  -5  -4   16.40    2.50
  -4   5   4   21.20    2.20
   4   5  -4   16.10    0.80
   4   5  -4   19.40    2.00
  -4  -5  -4   14.90    2.00
  -4  -5  -4   13.90    2.20
  -4   5  -5    6.10    1.30
   4  -5  -5    3.20    1.60
   4  -5  -5    3.20    1.10
  -4  -5  -5    3.50    1.60
   4   5  -5    5.70    0.30
  -4  -5  -5    6.30    1.50
   4   5  -5    5.50    0.30
  -4   5  -6    8.30    1.50
   4  -5  -6    9.40    2.30
   4  -5  -6    9.00    1.50
  -4  -5  -6    7.80    1.60
  -4  -5  -6   10.20    2.30
  -4   5  -7    3.40    1.10
   4  -5  -7    2.50    1.00
   4  -5  -7    1.30    1.60
  -4  -5  -7    3.00    1.20
  -4  -5  -7    2.90    1.80
  -4  -5  -7    2.30    1.20
  -4   5  -8    5.90    1.20
   4  -5  -8    4.50    1.00
   4  -5  -8    4.70    2.00
  -4  -5  -8    3.20    2.00
  -4  -5  -8    4.70    1.30
  -4  -5  -8    9.00    1.70
   4  -5  -9    1.10    1.80
   4  -5  -9   -0.10    0.40
   4  -5  -9    0.40    0.30
  -4  -5  -9    0.00    0.80
  -4  -5  -9    0.40    0.80
  -4  -5  -9   -0.90    1.60
   4   6   0    0.10    0.50
  -4   6   0    0.40    0.70
   4  -6   0    0.40    0.50
  -4  -6   0    0.90    0.70
  -4  -6   0   -0.40    0.40
   4  -6   0    0.80    0.60
  -4  -6   1   43.50    2.30
  -4  -6   1   45.20    2.90
   4   6   1   39.20    2.70
  -4   6  -1   40.50    2.90
   4  -6  -1   38.20    2.70
   4  -6  -1   45.60    2.90
   4  -6   1   41.80    2.30
   4  -6   1   41.80    2.70
   4   6  -1   37.50    2.80
  -4  -6  -1   42.00    2.70
   4   6  -1   39.40    2.30
  -4  -6  -1   47.30    3.00
  -4   6   1   40.00    2.90
   4  -6  -2  181.18    7.40
   4   6   2  185.58    7.70
  -4  -6   2  175.88    6.20
  -4   6  -2  184.48    7.50
   4  -6  -2  178.18    7.70
  -4  -6   2  173.98    7.30
  -4  -6  -2  186.38    7.70
  -4  -6  -2  171.78    7.50
   4   6  -2  187.58    7.60
   4   6  -2  182.18    6.40
  -4   6   2  180.58    7.50
   4  -6   2  172.58    6.10
   4  -6   2  176.58    7.20
   4  -6  -3   47.40    3.10
   4  -6  -3   51.29    3.50
  -4   6  -3   50.99    3.20
  -4  -6  -3   55.19    3.50
   4   6  -3   48.70    3.10
  -4   6   3   42.90    3.00
  -4  -6  -3   50.39    3.50
   4   6  -3   45.50    2.00
   4  -6  -4   52.79    3.30
  -4   6  -4   55.99    3.50
   4  -6  -4   43.50    3.60
  -4  -6  -4   52.49    3.60
  -4  -6  -4   59.99    4.10
   4   6  -4   58.29    3.50
   4  -6  -5  163.98    8.30
   4  -6  -5  173.88    7.20
  -4   6  -5  170.58    7.30
  -4  -6  -5  169.58    7.60
  -4  -6  -5  172.58    8.20
  -4   6  -6   10.00    1.80
  -4  -6   6    9.50    1.10
   4  -6  -6   10.70    2.30
   4  -6  -6    7.20    1.50
  -4  -6  -6    8.90    2.10
  -4  -6  -6    4.00    1.40
  -4   6  -7   37.30    2.80
   4  -6  -7   38.50    2.80
   4  -6  -7   34.00    4.30
  -4  -6  -7   29.60    3.20
  -4  -6  -7   29.20    4.00
   4  -6  -8   57.79    5.10
   4  -6  -8   55.09    3.30
  -4   6  -8   66.09    3.90
  -4  -6  -8   64.99    4.00
  -4  -6  -8   64.69    3.90
  -4  -6  -8   64.99    5.30
   4  -6  -9   24.80    4.30
   4  -6  -9   26.80    1.90
   4  -6  -9   29.00    2.10
  -4  -6  -9   32.60    4.70
  -4  -7   0   -0.10    0.50
  -4  -7   0    1.30    0.90
   4   7   0    1.20    0.70
   4  -7   0    1.10    0.70
   4  -7   0    0.70    0.70
  -4   7   0    0.50    0.70
   4   7   1    0.10    0.60
   4  -7  -1    1.60    0.90
  -4   7  -1    0.80    0.90
  -4  -7   1   -0.30    0.50
  -4  -7   1   -0.70    0.60
   4  -7  -1    0.10    0.80
   4   7  -1    0.40    0.50
   4   7  -1    1.30    1.00
  -4   7   1   -0.70    0.70
  -4  -7  -1    0.20    0.70
   4  -7   1    0.60    0.70
  -4  -7  -1    1.30    1.00
   4  -7   1   -0.60    0.40
   4  -7  -2  234.28    9.60
  -4   7  -2  248.38    9.80
   4  -7  -2  223.48    9.70
  -4  -7   2  238.88    8.20
  -4  -7  -2  245.18    9.70
   4  -7   2  239.08    8.10
  -4   7   2  241.18    9.70
   4   7  -2  243.08    9.80
   4   7  -2  238.68    8.40
  -4  -7  -2  249.18   10.00
  -4   7  -3    0.80    0.90
   4  -7  -3    1.00    0.90
   4  -7  -3    2.70    1.30
  -4  -7   3    1.00    0.30
  -4   7   3    4.10    1.40
  -4  -7  -3    1.00    1.10
   4   7  -3    2.50    1.10
  -4  -7  -3    0.90    0.90
   4  -7  -4   16.50    2.30
   4  -7  -4   12.80    2.40
  -4   7  -4   17.30    2.40
  -4  -7  -4   14.50    2.50
  -4   7   4   15.40    2.30
  -4  -7  -4   17.00    2.50
   4   7  -4   15.00    2.20
   4  -7  -5   24.40    3.40
   4  -7  -5   22.90    2.70
  -4   7  -5   27.90    3.10
  -4  -7  -5   17.70    2.60
  -4  -7  -5   17.50    2.80
  -4   7  -6    1.70    1.10
   4  -7  -6    0.30    1.00
   4  -7  -6    2.80    1.80
  -4  -7  -6    2.00    1.20
  -4  -7  -6    2.30    1.20
  -4   7  -7   57.09    3.80
   4  -7  -7   58.49    5.10
   4  -7  -7   50.49    3.60
  -4  -7  -7   57.69    4.10
  -4  -7  -7   56.39    4.90
  -4   7  -8   13.70    2.10
   4  -7  -8   17.10    3.00
   4  -7  -8   14.60    3.20
  -4  -7  -8    8.10    2.50
  -4  -7  -8   10.80    2.10
   4  -8   0  696.83   24.10
   4   8   0  717.43   23.60
  -4   8   0  715.53   24.40
  -4  -8   0  690.73   24.30
  -4   8  -1  401.16   15.70
   4  -8  -1  436.46   15.80
  -4  -8   1  429.36   14.50
   4  -8  -1  430.76   15.50
   4   8  -1  409.86   14.70
  -4   8   1  425.96   15.90
   4   8  -1  445.06   16.10
  -4  -8  -1  426.86   16.00
  -4  -8  -1  445.86   15.40
   4  -8   1  431.96   14.60
   4  -8  -2    5.20    1.60
   4  -8  -2    7.20    1.60
  -4  -8   2    7.30    1.00
  -4   8  -2    8.10    1.90
   4   8  -2    6.90    1.10
   4   8  -2    6.20    1.70
  -4  -8  -2    7.30    1.90
   4  -8   2    6.60    1.00
  -4  -8  -2    4.30    1.50
  -4   8   2    6.50    1.70
  -4   8  -3    2.70    1.40
   4  -8  -3    5.30    1.80
  -4  -8   3    4.20    0.60
   4  -8  -3    4.70    1.50
  -4  -8  -3    3.20    1.30
  -4  -8  -3    5.20    1.70
   4   8  -3    4.30    1.50
  -4   8   3    3.20    1.40
   4  -8  -4  217.88    9.80
   4  -8  -4  245.98   10.80
  -4   8  -4  234.28   10.10
  -4  -8  -4  254.17   10.80
  -4  -8  -4  238.28   10.30
   4   8  -4  236.58   10.00
  -4   8   4  240.68   10.10
  -4   8  -5    0.50    1.10
   4  -8  -5    1.90    1.20
   4  -8  -5    2.40    1.70
  -4  -8  -5    2.40    1.40
  -4  -8  -5    1.50    1.30
   4  -8  -6    1.40    1.30
  -4   8  -6    3.50    1.50
   4  -8  -6    2.30    1.90
  -4  -8  -6    1.60    1.30
  -4  -8  -6    1.20    1.50
  -4   8  -7    3.40    1.40
   4  -8  -7    2.30    1.90
  -4  -8  -7    1.50    1.70
  -4   8  -8   19.80    2.80
   4  -8  -8   28.00    4.70
  -4  -8  -8   24.10    3.00
  -4  -8  -8   25.20    4.10
  -4   9   0    0.80    1.30
   4   9   0   -0.60    0.70
  -4  -9   0    1.40    0.90
   4  -9   0   -0.10    0.90
  -4  -9   1   -0.40    0.70
  -4   9  -1   -0.80    0.90
   4  -9  -1    1.10    1.10
   4  -9  -1    0.50    1.00
   4   9  -1   -0.50    0.80
   4  -9   1    1.60    0.90
  -4  -9  -1    1.80    1.10
  -4  -9  -1    0.40    1.10
  -4   9   1    0.80    1.20
  -4  -9   2  112.29    4.60
  -4   9  -2  118.59    6.40
   4  -9  -2  123.89    6.30
   4  -9  -2  108.59    6.10
   4   9  -2  105.59    6.20
  -4  -9  -2  116.29    6.00
   4  -9   2  110.69    4.50
  -4  -9  -2  108.89    6.30
  -4   9   2  104.19    6.10
  -4   9  -3  159.28    7.90
   4  -9  -3  158.38    8.00
   4  -9  -3  151.58    7.60
  -4  -9   3  153.18    5.30
  -4   9   3  152.18    7.70
  -4  -9  -3  160.18    8.00
   4   9  -3  166.08    8.00
  -4  -9  -3  164.68    8.00
  -4   9  -4  323.37   13.10
   4  -9  -4  329.07   13.60
   4  -9  -4  315.47   12.90
  -4  -9  -4  298.87   13.20
  -4  -9  -4  323.67   13.30
   4  -9  -5  332.57   14.40
  -4   9  -5  337.87   13.50
   4  -9  -5  321.97   13.20
  -4  -9  -5  332.57   14.10
  -4  -9  -5  323.57   13.60
   4  -9  -6  120.39    7.70
  -4   9  -6  127.39    6.80
  -4  -9  -6  116.39    7.40
  -4   9  -7   94.99    5.90
   4  -9  -7   98.99    7.20
  -4  -9  -7  100.29    6.90
  -4 -10   0  129.39    6.00
  -4  10   0  127.89    7.10
   4 -10   0  123.59    6.10
  -4 -10   1    9.10    1.60
  -4  10  -1    8.30    2.20
   4 -10  -1    7.50    1.80
   4 -10   1    8.50    1.50
  -4  10   1    7.70    2.20
  -4 -10  -1   11.40    2.10
   4 -10  -2   81.99    5.10
  -4  10  -2   76.29    5.30
  -4 -10   2   75.39    3.60
   4 -10  -2   71.69    5.10
  -4 -10  -2   83.09    5.10
  -4  10   2   71.29    5.20
   4 -10   2   77.99    3.50
   4 -10  -3  102.29    6.10
  -4  10  -3  105.79    6.20
   4 -10  -3  101.99    6.10
  -4 -10   3   96.09    3.60
  -4 -10  -3   96.39    6.10
  -4 -10  -3   90.89    5.70
  -4  10   3   86.59    5.80
   4 -10  -4    7.60    2.10
  -4  10  -4    3.40    1.70
   4 -10  -4    6.80    2.30
  -4 -10  -4    6.00    2.00
  -4 -10  -4    7.10    2.20
  -4  10  -5    1.40    1.40
   4 -10  -5    2.40    2.00
  -4 -10  -5    2.00    1.80
  -4  10  -6   -1.10    1.00
   4 -10  -6   -1.50    0.80
  -4 -10  -6    1.30    1.70
  -4  10  -7    2.90    1.60
   4 -10  -7    0.50    1.30
  -4 -10  -7   -0.70    1.80
  -4 -11   0    0.10    1.00
  -4  11   0   -0.20    1.20
   4 -11   0    1.40    1.00
   4 -11  -1   45.80    3.70
  -4  11  -1   49.80    5.10
  -4 -11   1   55.89    3.30
  -4 -11  -1   42.30    3.50
   4 -11   1   47.40    3.10
  -4  11   1   54.29    4.60
   4 -11  -2   20.20    3.10
  -4 -11   2   18.00    1.80
  -4  11  -2   21.60    3.40
   4 -11   2   20.60    1.70
  -4  11   2   14.70    2.90
  -4 -11  -2   19.00    2.90
   4 -11  -3    0.10    1.30
  -4 -11   3    0.10    0.40
   4 -11  -3   -1.50    1.20
  -4  11  -3   -0.60    1.20
  -4 -11  -3    0.70    1.00
  -4  11   3   -0.60    1.30
   4 -11  -4   22.60    3.60
  -4  11  -4   23.70    3.70
  -4 -11  -4   28.70    4.00
  -4  11  -5    6.80    2.30
   4 -11  -5    6.10    2.50
  -4 -11  -5    5.60    2.10
  -4  11  -6    4.60    1.80
   4 -11  -6    5.80    2.20
  -4 -11  -6    5.70    2.40
   4 -12   0   12.10    2.20
  -4  12   0   12.60    2.90
  -4 -12   0   10.60    2.10
  -4  12  -1    0.60    1.60
   4 -12  -1    1.90    1.30
  -4 -12   1    1.80    1.10
   4 -12   1    1.00    1.00
  -4 -12  -1    1.10    1.20
  -4  12   1    4.40    2.10
  -4 -12   2   32.80    2.30
  -4  12  -2   34.40    4.60
   4 -12  -2   27.30    3.70
  -4  12   2   32.50    4.50
   4 -12   2   33.40    2.20
  -4 -12  -2   30.90    3.80
  -4 -12   3   25.60    1.40
   4 -12  -3   30.00    4.10
  -4  12  -3   37.00    4.60
  -4 -12  -3   25.70    3.70
   4 -12  -4   27.80    4.30
  -4  12  -4   24.20    3.80
  -4 -12  -4   22.80    3.60
   4 -12  -5   -1.70    1.30
  -4  12  -5    0.70    1.50
  -4 -12  -5    2.60    1.90
  -4 -13   0    1.20    1.10
   4 -13   0   -1.10    0.90
  -4  13   0    1.10    1.60
  -4 -13   1   12.40    2.00
   4 -13  -1   10.10    2.30
  -4  13  -1   11.50    3.00
   4 -13   1   10.40    1.90
  -4 -13  -1    8.80    2.00
  -4 -13   2    7.20    1.30
  -4  13  -2   17.70    3.40
   4 -13  -2    9.40    2.40
  -4 -13  -2    8.50    2.30
   4 -13   2    8.50    1.30
   4 -13  -3    0.90    1.50
  -4  13  -3   -0.30    1.70
  -4 -13  -3    0.90    1.40
  -4  13  -4   98.19    7.20
   4 -13  -4  105.29    7.20
  -4 -13  -4  104.09    7.10
   4 -14   0   97.29    5.70
  -4  14   0   96.59    7.40
  -4 -14   0   98.99    5.70
  -4 -14   1   13.00    2.10
  -4  14  -1   13.70    3.40
   4 -14  -1   16.20    2.80
  -4 -14  -1   14.90    2.70
  -4  14   1   12.30    3.20
   4 -14   1   14.10    2.10
  -4  14  -2    3.20    2.10
   4 -14  -2    0.10    1.30
  -4 -14  -2    2.00    1.70
  -5   0   0    3.60    0.50
   5   0   1    0.40    0.30
  -5   0  -1    0.00    0.30
   5   0  -1   -0.10    0.20
   5   0   1   -0.30    0.30
  -5   0  -1    0.00    0.30
   5   0  -1    0.00    0.20
  -5   0  -2 2677.63  100.49
  -5   0   2 2705.73   93.39
   5   0  -2 2699.93   92.39
   5   0   2 2841.22   99.59
  -5   0   2 2828.62   91.89
   5   0  -2 2930.11   92.99
  -5   0  -3   -0.10    0.30
   5   0   3    0.60    0.50
  -5   0  -3   -0.60    0.30
   5   0  -3   -0.10    0.20
  -5   0  -4 4024.80  146.09
   5   0   4 4349.86  144.09
   5   0   4 4233.48  144.49
  -5   0  -4 4100.79  141.19
   5   0  -5    3.50    1.00
   5   0   5    3.20    1.00
  -5   0  -5    4.40    1.00
  -5   0  -6 1155.48   46.30
  -5   0  -6 1131.49   49.20
   5   0   6 1178.28   47.20
   5   0   6 1034.10   47.20
   5   0  -7    0.10    0.90
  -5   0  -7   -0.30    0.80
  -5   0  -7    0.30    0.40
  -5   0  -8   18.60    1.10
  -5   0  -8   18.50    2.60
   5   0  -8   16.10    2.70
  -5   0  -8   18.30    1.10
  -5   0  -9    0.40    1.20
   5   0  -9    0.30    1.40
   5   1   0 2042.60   74.59
   5  -1   0 1926.31   70.79
   5   1   0 1882.11   71.29
  -5  -1   0 1951.20   71.49
  -5   1   0 1962.70   69.99
  -5  -1   0 1883.41   73.39
   5  -1   0 1912.61   69.99
  -5   1   0 1881.61   70.39
  -5  -1   1  363.26   21.40
  -5   1  -1  342.27   21.10
  -5  -1   1  366.86   20.20
   5   1   1  366.96   22.30
   5  -1  -1  351.06   19.60
   5  -1  -1  338.47   19.00
  -5   1   1  333.77   19.00
   5   1  -1  372.76   21.70
  -5  -1  -1  376.46   24.00
   5   1  -1  342.57   19.70
   5  -1   1  390.16   22.00
   5  -1   1  345.97   20.50
  -5   1   1  371.36   20.10
  -5  -1   2 2076.19   75.09
   5   1   2 2040.30   80.89
  -5   1  -2 2087.39   78.69
   5   1   2 2301.57   84.99
   5  -1  -2 2109.49   75.19
  -5  -1   2 2164.48   77.39
  -5   1  -2 2139.89   81.09
   5  -1  -2 2242.08   76.19
   5   1  -2 2066.79   75.29
   5   1  -2 2265.47   77.59
   5  -1   2 2396.36   81.39
  -5   1   2 2126.69   75.79
   5  -1   2 2188.58   80.59
  -5   1   2 2196.28   75.99
  -5  -1  -2 2211.88   81.79
  -5  -1  -2 2131.69   84.09
  -5   1  -3   -0.50    0.20
   5   1   3   -0.40    0.40
  -5   1  -3    0.40    0.40
   5  -1  -3    0.30    0.30
  -5  -1   3    0.00    0.10
  -5  -1   3    0.10    0.10
   5  -1   3   -0.50    0.30
   5  -1   3   -0.10    0.30
  -5  -1  -3    0.20    0.50
  -5   1  -4  205.58    7.70
  -5   1  -4  228.38    7.40
   5  -1  -4  213.28    7.00
   5   1   4  224.08    8.40
  -5  -1  -4  213.98    7.50
   5  -1   4  217.18    7.90
  -5  -1  -4  219.38    8.30
   5  -1   4  213.18    7.30
  -5   1  -5    4.20    1.00
   5  -1  -5    1.60    1.00
   5   1   5    2.70    1.00
  -5   1  -5    3.20    0.70
   5  -1  -5    4.00    0.40
  -5  -1  -5    2.60    0.70
   5   1  -5    2.60    0.90
  -5  -1  -5    4.10    1.20
  -5   1  -6    0.00    0.40
   5  -1  -6   -1.20    0.80
  -5   1  -6    1.30    0.80
   5   1  -6    0.80    0.90
  -5  -1  -6    0.60    0.90
  -5  -1  -6    0.30    0.60
   5  -1  -7   30.50    3.40
  -5   1  -7   25.00    1.60
  -5   1  -7   25.10    2.60
  -5  -1  -7   25.80    1.60
  -5  -1  -7   31.00    3.20
   5   1  -7   24.90    2.80
  -5  -1  -7   24.80    1.80
   5  -1  -8    1.60    1.40
  -5   1  -8    3.10    0.50
  -5   1  -8    3.60    1.30
  -5  -1  -8    3.70    0.70
  -5  -1  -8    2.50    0.60
  -5  -1  -8    1.90    1.40
   5   1  -8    2.30    1.40
   5  -1  -9    0.50    1.40
  -5   1  -9    0.90    1.10
   5   1  -9    2.40    1.40
  -5  -1  -9   -1.30    1.10
  -5   2   0    0.00    0.30
   5   2   0    0.30    0.30
  -5  -2   0   -0.40    0.20
   5  -2   0    0.10    0.30
   5  -2  -1   12.20    0.90
  -5   2  -1   13.00    1.00
  -5  -2   1   13.90    0.90
   5   2   1   13.30    1.10
  -5   2   1   12.10    1.00
   5  -2   1   11.60    0.70
   5   2  -1   12.30    0.80
  -5  -2  -1   11.10    1.00
   5  -2   1   13.20    1.00
  -5  -2   2  233.58    7.60
   5   2   2  225.68    8.20
  -5  -2  -2  217.88    8.10
  -5   2   2  226.78    7.70
  -5  -2   3  245.48    7.90
  -5  -2   3  244.18    7.90
  -5   2  -3  233.88    8.00
   5   2   3  233.08    9.10
   5  -2   3  250.07    8.30
  -5  -2  -3  243.18    9.00
   5  -2   3  260.07    8.20
  -5   2   3  246.38    8.20
   5   2  -3  243.98    8.10
  -5   2  -4   90.49    3.70
   5  -2  -4   88.79    3.40
   5   2   4   91.09    4.60
  -5   2  -4   85.09    3.50
   5  -2  -4   80.29    4.50
  -5  -2  -4   83.69    3.80
  -5  -2  -4   91.49    4.50
   5  -2   4   94.89    3.70
   5  -2   4   89.39    3.50
   5  -2  -5   -0.20    0.30
   5   2   5   -0.60    0.70
  -5   2  -5    1.40    0.60
  -5   2  -5    0.30    0.50
   5  -2  -5   -1.20    0.60
  -5  -2  -5    0.60    0.70
   5   2  -5    0.50    0.70
  -5  -2  -5    0.20    0.50
   5  -2  -6   30.60    1.40
   5  -2  -6   34.20    3.00
  -5   2  -6   29.30    1.80
  -5   2  -6   28.10    2.00
  -5  -2  -6   29.70    2.00
  -5  -2  -6   25.10    3.00
   5   2  -6   28.20    2.30
  -5   2  -7    0.50    0.70
  -5   2  -7    0.70    0.50
   5  -2  -7    2.40    1.40
  -5  -2  -7    0.80    0.60
  -5  -2  -7    0.20    1.00
   5   2  -7    1.60    1.10
  -5  -2  -7    0.80    0.70
  -5   2  -8    0.10    0.70
   5  -2  -8    1.90    1.40
  -5   2  -8    0.60    0.40
   5   2  -8    1.30    1.20
  -5  -2  -8    1.40    1.20
  -5  -2  -8    1.10    0.60
  -5  -2  -8   -0.20    0.50
  -5   2  -9   -0.30    0.80
   5  -2  -9   -0.40    1.30
   5   2  -9    0.70    1.20
  -5  -2  -9   -0.60    1.10
  -5  -3   0  578.64   33.50
  -5   3   0  561.24   32.80
  -5   3   0  528.65   31.60
  -5  -3   0  527.05   34.30
   5  -3   0  529.85   31.90
   5   3   0  580.14   33.70
   5   3   0  554.24   35.40
   5  -3   0  527.45   31.80
  -5  -3   1  349.17   25.90
   5   3   1  372.76   28.70
   5   3   1  370.76   26.60
  -5   3  -1  352.26   24.50
   5  -3  -1  351.56   24.50
  -5  -3   1  325.37   23.80
   5  -3  -1  341.57   24.10
  -5   3  -1  324.37   24.00
   5   3  -1  362.06   26.60
   5   3  -1  358.56   25.10
  -5   3   1  309.97   23.50
  -5   3   1  368.56   24.80
  -5  -3  -1  330.17   25.30
  -5  -3  -1  350.86   27.70
   5  -3   1  355.86   24.60
   5  -3   1  367.46   25.20
  -5   3  -2  105.29    4.30
  -5  -3   2  103.59    4.20
   5   3   2  104.09    4.70
  -5  -3   2  102.19    3.70
   5  -3  -2  105.99    4.20
  -5  -3  -2  102.79    4.50
   5  -3   2  103.99    3.60
   5   3  -2  102.59    3.80
   5  -3   2  108.49    4.20
   5   3   3   16.10    2.00
  -5   3  -3   15.00    0.80
   5  -3  -3   11.10    1.30
  -5  -3   3   12.90    1.10
  -5   3  -3   14.30    1.50
  -5  -3  -3   16.80    2.00
  -5   3   3   12.10    1.30
   5  -3   3   16.30    1.20
   5  -3   3   15.00    0.90
   5   3  -3   14.40    1.00
  -5   3  -4  211.68    7.20
   5   3   4  189.58    8.10
   5  -3  -4  177.38    6.90
   5  -3  -4  196.98    8.20
  -5  -3   4  191.78    6.40
  -5  -3   4  196.98    6.40
  -5   3  -4  197.48    6.40
   5   3  -4  195.88    6.60
   5  -3   4  192.28    6.90
  -5  -3  -4  187.38    7.90
  -5   3  -5    0.00    0.40
   5  -3  -5    0.80    0.90
   5  -3  -5    0.40    0.50
  -5   3  -5   -0.20    0.50
  -5  -3  -5    1.10    0.70
  -5  -3  -5   -0.50    0.60
  -5  -3  -5    1.40    0.80
   5   3  -5    1.30    0.50
   5   3  -5    1.00    0.70
  -5   3  -6    5.30    0.90
   5  -3  -6    5.30    0.80
   5  -3  -6    3.50    1.30
  -5   3  -6    4.30    1.00
   5   3  -6    3.80    1.00
  -5  -3  -6    2.30    1.00
  -5  -3  -6    6.60    1.30
   5   3  -6    2.80    0.80
  -5  -3  -6    3.70    1.50
   5  -3  -7    1.80    0.50
  -5   3  -7    1.70    0.70
  -5   3  -7    1.30    0.70
   5  -3  -7    5.80    1.90
   5   3  -7    0.20    0.60
  -5  -3  -7    0.90    1.00
   5   3  -7    2.80    1.10
  -5  -3  -7    0.70    0.80
  -5  -3  -7    2.90    1.00
  -5   3  -8   35.70    2.20
  -5   3  -8   26.20    1.80
   5  -3  -8   36.10    4.20
   5   3  -8   29.60    2.40
  -5  -3  -8   31.90    2.10
  -5  -3  -8   28.30    3.70
  -5  -3  -8   31.00    2.20
   5  -3  -9    6.70    2.40
   5   3  -9    8.30    1.60
  -5  -3  -9    7.80    0.90
  -5  -3  -9    6.50    2.30
  -5  -3  -9    5.50    0.90
  -5  -4   0    0.90    0.40
  -5   4   0    1.40    0.60
  -5  -4   0    1.10    0.60
   5   4   0   -0.40    0.30
   5  -4   0    0.50    0.50
  -5  -4   1   56.39    2.50
   5   4   1   62.09    3.10
   5  -4  -1   60.59    3.00
  -5   4  -1   53.79    2.90
  -5  -4   1   60.69    3.10
  -5   4   1   56.09    3.00
   5   4  -1   55.69    2.60
  -5  -4  -1   62.39    3.20
  -5  -4  -1   58.89    3.00
   5  -4   1   59.39    2.90
   5   4   2  265.57   10.20
   5  -4  -2  299.97    9.90
  -5   4  -2  283.37    9.90
  -5  -4   2  270.77    9.80
   5  -4   2  277.07    9.70
   5   4  -2  279.87    9.10
  -5  -4  -2  278.17   10.20
  -5   4   2  266.87    9.80
  -5  -4  -2  282.17   10.20
   5  -4  -3  417.86   13.70
   5  -4  -3  406.76   14.50
   5   4   3  403.46   14.50
  -5  -4   3  387.16   13.40
  -5  -4  -3  405.26   14.10
   5  -4   3  398.16   13.40
  -5  -4  -3  407.76   14.40
   5  -4  -4  478.25   17.10
   5  -4  -4  481.55   15.80
  -5  -4   4  443.76   15.30
  -5  -4  -4  491.25   17.00
  -5  -4  -4  485.15   16.40
  -5   4   4  476.65   15.80
  -5  -4   5    0.30    0.40
   5  -4  -5    0.70    0.60
   5  -4  -5    1.40    1.30
  -5   4  -5    0.00    0.20
  -5   4  -5    0.20    0.60
   5   4  -5    0.80    0.40
   5   4  -5    0.80    0.50
  -5  -4  -5    0.60    0.70
  -5  -4  -5    0.50    1.10
   5  -4  -6   87.39    3.80
  -5   4  -6   78.49    3.90
  -5   4  -6   80.69    2.90
   5  -4  -6   72.09    5.10
   5   4  -6   85.99    3.60
  -5  -4  -6   86.69    4.20
  -5  -4  -6   77.49    5.00
   5   4  -6   82.69    3.30
  -5  -4  -6   73.29    4.10
  -5   4  -7  114.09    4.90
   5  -4  -7  113.29    6.60
  -5   4  -7  109.79    3.80
   5  -4  -7  105.39    4.40
  -5  -4  -7   99.79    5.10
  -5  -4  -7  113.49    6.50
   5   4  -7  105.49    4.20
   5   4  -7  115.59    4.60
  -5  -4  -7  110.09    5.00
  -5   4  -8   11.80    0.80
   5  -4  -8   13.00    2.70
   5  -4  -8   10.30    1.00
  -5   4  -8   11.30    1.40
   5  -4  -8   12.50    1.00
  -5  -4  -8   14.40    1.80
   5   4  -8   12.20    1.40
  -5  -4  -8   12.30    2.60
  -5  -4  -8   11.40    1.60
   5  -4  -9   62.29    5.30
  -5  -4  -9   53.49    4.80
  -5  -4  -9   57.59    3.10
  -5  -4  -9   55.69    2.90
  -5  -5   0  995.00   58.39
  -5   5   0  995.50   54.99
   5   5   0  948.81   55.39
   5  -5   0 1002.90   55.39
  -5   5   0  907.61   54.59
   5  -5   0  982.70   55.39
  -5  -5   0 1042.90   56.99
   5   5   0  969.80   58.49
  -5  -5   1  239.48    8.30
  -5   5  -1  241.28    9.10
   5   5   1  234.88    9.00
   5  -5  -1  239.98    9.00
  -5  -5   1  243.98    9.10
  -5  -5  -1  231.08    8.90
  -5   5   1  248.08    9.10
   5   5  -1  245.08    8.50
   5  -5   1  257.07    9.00
  -5  -5  -1  233.28    9.20
  -5  -5   2    1.20    0.70
  -5   5  -2    2.00    0.80
   5  -5  -2    1.30    0.80
  -5  -5   2    2.70    0.50
   5   5   2    2.40    0.90
   5  -5  -2    0.90    0.70
  -5  -5  -2    1.40    0.80
  -5   5   2    2.00    0.80
   5   5  -2    2.40    0.50
   5  -5   2    0.90    0.60
   5  -5   2    2.40    0.40
  -5  -5  -2    1.90    0.90
  -5   5  -3   -0.80    0.40
   5   5   3   -0.10    0.80
   5  -5  -3    0.30    0.60
  -5  -5   3    0.00    0.50
   5  -5  -3    0.20    0.80
  -5  -5  -3   -0.50    0.60
   5   5  -3    0.90    0.40
  -5   5   3   -0.20    0.30
  -5  -5  -3    0.10    0.70
   5  -5   3    0.50    0.60
   5  -5  -4   15.40    1.80
  -5   5  -4   12.80    1.80
   5  -5  -4   11.40    2.20
  -5  -5  -4   15.60    2.10
  -5  -5  -4   16.00    2.30
  -5   5   4   16.00    1.90
   5   5  -4   14.60    0.90
   5  -5  -5   46.60    3.90
   5  -5  -5   54.49    3.10
  -5   5  -5   57.39    3.30
   5   5  -5   47.50    2.00
  -5  -5  -5   54.49    4.00
   5   5  -5   52.49    2.10
  -5  -5  -5   51.89    3.40
   5  -5  -6   41.40    2.70
   5  -5  -6   39.10    4.40
  -5   5  -6   39.10    2.80
  -5  -5  -6   43.60    3.10
   5   5  -6   40.30    1.70
  -5  -5  -6   42.60    3.70
   5   5  -6   40.10    1.70
   5  -5  -7    3.80    1.00
  -5   5  -7    3.50    1.10
   5  -5  -7    4.90    2.10
  -5  -5  -7    3.80    1.30
   5   5  -7    2.10    0.40
  -5  -5  -7    1.00    1.50
  -5  -5  -7    0.20    0.90
   5   5  -7    2.80    0.40
   5  -5  -8    0.00    0.60
   5  -5  -8   -2.00    1.20
  -5   5  -8    0.30    0.80
  -5  -5  -8   -1.60    1.30
  -5  -5  -8   -1.60    0.70
  -5  -5  -8   -0.70    0.80
   5  -5  -9    0.90    1.90
  -5  -5  -9   -0.50    1.60
  -5  -5  -9    0.20    0.80
  -5  -5  -9   -0.20    0.80
  -5  -6   0   -0.40    0.40
  -5   6   0   -0.50    0.50
   5  -6   0   -0.70    0.40
   5   6   0    0.90    0.60
  -5  -6   0   -0.60    0.50
   5  -6   0    0.80    0.60
   5  -6  -1   54.89    3.20
   5   6   1   46.90    3.10
   5  -6  -1   53.29    3.20
  -5  -6   1   48.80    3.20
  -5   6  -1   47.20    3.20
  -5  -6   1   55.79    2.70
   5  -6   1   53.09    2.70
  -5   6   1   48.30    3.20
   5  -6   1   54.19    3.20
  -5  -6  -1   49.10    3.30
  -5  -6  -1   58.69    3.20
   5   6  -1   53.89    2.80
   5   6   2   33.50    2.70
  -5  -6   2   38.40    2.70
   5  -6  -2   41.90    3.00
  -5  -6   2   40.20    2.00
  -5   6  -2   36.00    2.70
   5  -6  -2   37.00    2.70
   5  -6   2   37.90    1.90
   5   6  -2   39.00    2.10
  -5  -6  -2   47.50    3.20
  -5  -6  -2   42.20    2.90
   5  -6   2   40.80    2.70
  -5   6   2   41.80    2.90
   5  -6   2   43.10    1.80
   5  -6  -3    1.60    0.80
  -5   6  -3    0.20    0.80
   5  -6  -3    1.60    1.10
  -5  -6  -3    2.90    1.20
  -5  -6  -3    0.00    0.70
  -5   6   3    2.10    0.90
   5   6  -3    1.40    0.40
  -5   6  -4   41.80    3.00
   5  -6  -4   39.00    3.30
   5  -6  -4   41.30    2.80
   5   6  -4   38.60    1.50
  -5   6   4   37.80    4.50
  -5  -6  -4   30.90    3.40
  -5  -6  -4   38.30    3.10
   5  -6  -5   12.20    1.80
  -5   6  -5   12.40    2.00
   5  -6  -5    9.10    2.20
  -5  -6  -5   10.90    2.10
  -5  -6  -5   13.70    2.20
  -5   6  -6  151.38    6.90
   5  -6  -6  159.88    6.80
  -5  -6   6  161.58    5.80
   5  -6  -6  158.78    8.40
  -5  -6  -6  162.28    7.40
  -5  -6  -6  157.98    8.10
   5  -6  -7  157.38    8.60
   5  -6  -7  152.58    6.40
  -5   6  -7  143.29    6.60
  -5  -6  -7  145.79    7.00
  -5  -6  -7  142.49    6.80
  -5  -6  -7  150.38    8.20
   5  -6  -8   46.80    5.30
   5  -6  -8   36.20    2.60
  -5   6  -8   40.00    2.90
  -5  -6  -8   41.00    3.20
  -5  -6  -8   32.40    3.50
  -5  -6  -8   43.10    5.00
   5  -6  -9    2.90    1.80
   5  -6  -9    1.40    0.70
   5  -6  -9    3.20    0.90
  -5  -6  -9    0.90    1.00
  -5  -6  -9    4.50    2.30
  -5  -7   0  133.89    6.60
   5  -7   0  145.69    6.50
  -5  -7   0  143.59    6.00
  -5   7   0  139.69    6.60
   5  -7   0  148.89    6.20
   5   7   0  147.39    6.20
   5  -7  -1   -0.70    0.60
  -5  -7   1   -0.60    0.60
  -5   7  -1   -0.90    0.70
   5   7   1    1.10    0.80
   5  -7  -1   -0.10    0.70
  -5  -7   1   -0.20    0.40
  -5  -7  -1   -0.30    0.70
  -5  -7  -1   -0.60    0.60
   5  -7   1    0.50    0.50
   5   7  -1    1.00    0.70
   5  -7   1    0.30    0.70
  -5   7   1    0.90    0.80
  -5   7  -2    0.60    0.90
   5  -7  -2    3.20    1.10
   5  -7  -2    2.10    1.10
  -5  -7   2    2.90    0.70
  -5   7   2    1.70    1.10
   5  -7   2    3.00    0.70
  -5  -7  -2    3.00    1.20
  -5  -7  -2    2.70    1.20
   5   7  -2    1.30    0.60
   5  -7  -3   86.99    4.70
  -5   7  -3   85.89    4.80
  -5  -7   3   86.29    3.20
   5  -7  -3   91.09    5.20
  -5  -7  -3   89.39    5.00
  -5   7   3   74.99    4.60
  -5  -7  -3   83.99    4.90
   5   7  -3   89.49    3.40
   5  -7  -4  102.39    5.30
  -5   7  -4  103.59    5.40
   5  -7  -4  118.19    6.40
  -5  -7  -4   97.89    5.80
  -5   7   4   97.49    5.20
  -5  -7  -4   92.89    5.40
   5  -7  -5   -0.40    0.70
   5  -7  -5    0.70    1.30
  -5   7  -5   -1.00    0.80
  -5  -7  -5   -0.10    1.00
  -5  -7  -5    0.70    1.30
  -5   7  -6    9.90    2.00
   5  -7  -6    6.70    1.70
   5  -7  -6   12.10    2.70
  -5  -7  -6   10.40    2.10
  -5  -7  -6   12.00    2.60
  -5   7  -7   28.50    3.10
   5  -7  -7   28.50    2.90
   5  -7  -7   25.40    4.00
  -5  -7  -7   36.50    3.80
  -5  -7  -7   33.90    4.40
  -5   7  -8  107.19    5.60
   5  -7  -8  107.99    7.60
  -5  -7  -8  126.59    6.20
  -5  -7  -8  114.79    7.50
   5  -8   0    2.10    1.10
  -5   8   0    1.20    1.00
   5  -8   0    2.80    1.00
  -5  -8   0    1.30    0.80
  -5  -8   0    1.40    1.10
   5   8   0    0.70    0.80
   5  -8  -1   19.20    2.60
  -5  -8   1   23.90    1.90
  -5   8  -1   22.40    2.90
   5  -8  -1   25.20    2.90
  -5   8   1   21.80    2.90
  -5  -8  -1   23.40    3.00
   5   8  -1   23.70    2.40
   5  -8   1   22.30    1.90
  -5  -8  -1   25.00    2.20
  -5   8  -2  302.47   11.80
   5  -8  -2  284.37   11.50
  -5  -8   2  294.77    9.90
   5  -8  -2  289.27   11.70
  -5  -8  -2  287.37   11.50
   5   8  -2  282.87   10.20
  -5   8   2  295.67   11.70
   5  -8   2  294.37    9.90
  -5  -8  -2  281.27   11.80
   5  -8  -3  404.36   16.30
   5  -8  -3  429.26   16.00
  -5  -8   3  426.06   13.70
  -5   8  -3  448.46   16.30
  -5   8   3  437.06   16.10
  -5  -8  -3  446.46   16.40
  -5  -8  -3  442.86   16.40
   5  -8  -4    0.30    1.00
  -5   8  -4    2.30    1.20
   5  -8  -4    1.10    1.10
  -5  -8  -4    0.40    1.30
  -5  -8  -4    1.70    1.30
  -5   8   4    0.10    1.00
   5  -8  -5  282.07   11.50
   5  -8  -5  297.07   12.90
  -5   8  -5  286.17   11.80
  -5  -8  -5  296.97   12.70
  -5  -8  -5  283.47   12.00
   5  -8  -6   47.30    5.20
  -5   8  -6   42.10    3.60
   5  -8  -6   37.80    3.30
  -5  -8  -6   44.90    5.00
  -5  -8  -6   45.70    3.90
  -5   8  -7   56.99    4.10
   5  -8  -7   67.79    5.70
  -5  -8  -7   50.29    5.50
  -5   8  -8    4.60    1.60
   5  -8  -8    1.30    1.60
  -5  -8  -8   -0.60    1.20
  -5  -8  -8    5.50    2.50
   5  -9   0   -1.20    0.60
  -5   9   0   -2.00    0.90
  -5  -9   0   -0.30    0.70
  -5  -9   1  242.88    8.90
   5  -9  -1  231.28    9.80
   5  -9  -1  222.88   10.00
  -5   9  -1  232.58   10.30
   5   9  -1  224.58    9.10
  -5   9   1  237.58   10.30
  -5  -9  -1  247.08    9.70
   5  -9   1  240.78    9.00
  -5   9  -2    2.00    1.30
   5  -9  -2    0.60    1.00
   5  -9  -2   -0.20    1.00
  -5  -9   2    3.10    0.80
  -5  -9  -2    1.70    1.30
  -5   9   2    0.00    1.30
   5  -9   2    1.60    0.70
  -5  -9  -2    3.10    1.50
   5  -9  -3    8.20    2.30
   5  -9  -3   11.40    2.20
  -5  -9   3   11.30    0.90
  -5   9  -3   11.70    2.40
  -5   9   3   11.90    2.30
  -5  -9  -3    6.10    1.90
  -5  -9  -3    9.50    2.20
   5  -9  -4    5.60    2.10
   5  -9  -4    2.30    1.40
  -5   9  -4    3.50    1.50
  -5  -9  -4    3.70    1.70
  -5   9   4    3.10    1.50
  -5  -9  -4    2.90    1.50
   5  -9  -5   38.10    4.50
   5  -9  -5   37.50    4.00
  -5   9  -5   40.00    4.20
  -5  -9  -5   50.39    4.40
  -5  -9  -5   42.30    4.50
  -5   9  -6   18.80    2.90
  -5  -9  -6   29.80    4.30
  -5   9  -7   63.89    4.80
   5  -9  -7   71.19    5.90
  -5  -9  -7   67.49    5.80
   5 -10   0   -0.60    0.80
  -5  10   0   -1.30    1.10
  -5 -10   0    0.60    0.90
  -5  10  -1   81.09    5.50
  -5 -10   1   86.59    4.30
   5 -10  -1   74.29    4.80
  -5 -10  -1   85.89    4.90
  -5  10   1   81.29    5.40
   5 -10   1   80.99    4.20
   5 -10  -2   -0.40    1.00
  -5 -10   2   -0.20    0.60
   5 -10  -2    0.20    1.20
  -5  10  -2    0.20    1.10
  -5 -10  -2    1.10    1.30
   5 -10   2    0.80    0.60
  -5  10   2    0.20    1.20
  -5 -10   3   83.89    3.20
  -5  10  -3   73.69    5.30
   5 -10  -3   71.79    5.30
   5 -10  -3   81.89    5.40
  -5 -10  -3   89.79    5.50
  -5  10   3   81.09    5.50
  -5 -10  -3   77.39    5.50
  -5  10  -4    8.20    2.20
   5 -10  -4    9.40    2.30
   5 -10  -4   10.90    2.50
  -5 -10  -4   13.90    2.70
  -5 -10  -4   11.00    2.50
  -5  10  -5   41.10    4.50
   5 -10  -5   40.80    5.00
  -5 -10  -5   38.60    4.60
   5 -10  -6    5.80    2.40
  -5  10  -6    8.80    2.20
  -5 -10  -6    8.30    2.50
  -5  10  -7    5.90    2.00
   5 -10  -7    5.80    2.50
  -5 -10  -7    2.80    2.20
  -5 -11   0   70.59    4.30
   5 -11   0   72.79    4.40
  -5  11   0   70.89    5.20
   5 -11  -1   25.80    3.30
  -5  11  -1   22.30    3.60
  -5 -11   1   25.90    2.20
  -5 -11  -1   29.10    3.40
  -5  11   1   31.70    4.00
   5 -11   1   23.80    2.60
   5 -11  -2   14.80    2.70
  -5 -11   2   13.80    1.60
  -5  11  -2   15.00    2.90
   5 -11   2   13.10    1.60
  -5 -11  -2   12.20    2.50
  -5  11   2   18.70    3.20
   5 -11  -3    2.30    1.70
  -5  11  -3    4.70    2.00
  -5 -11   3    4.80    0.80
   5 -11  -3    3.00    1.80
  -5  11   3    4.30    1.90
  -5 -11  -3    4.40    1.90
  -5  11  -4    6.10    2.20
   5 -11  -4    2.70    1.70
  -5 -11  -4    6.30    2.20
   5 -11  -5    8.60    2.90
  -5  11  -5    5.20    2.10
  -5 -11  -5    8.90    2.70
   5 -11  -6    4.80    2.00
  -5  11  -6    5.50    2.10
  -5 -11  -6    1.50    1.50
  -5  12   0   -1.00    1.30
  -5 -12   0    0.00    1.10
   5 -12   0    0.00    1.00
   5 -12  -1    0.40    1.30
  -5  12  -1    0.50    1.40
  -5 -12   1    2.00    1.10
  -5  12   1    0.00    1.40
   5 -12   1    4.40    1.30
  -5 -12  -1    3.60    1.60
  -5 -12   2   33.70    2.30
  -5  12  -2   29.80    4.20
   5 -12  -2   36.70    4.20
   5 -12   2   30.70    2.20
  -5 -12  -2   47.20    4.00
  -5  12  -3   24.00    3.80
   5 -12  -3   25.10    3.70
  -5 -12   3   26.80    1.50
  -5 -12  -3   25.70    3.70
  -5  12   3   27.30    4.20
  -5  12  -4   12.40    3.00
   5 -12  -4   10.90    2.90
  -5 -12  -4   12.00    2.90
  -5  12  -5   81.19    6.10
   5 -12  -5   92.29    6.80
  -5 -12  -5   79.59    6.30
  -5  13   0  116.79    7.70
   5 -13   0  110.99    6.10
  -5 -13   0  120.29    6.20
  -5  13  -1   20.90    3.80
  -5 -13   1   30.70    2.70
   5 -13  -1   29.30    3.70
   5 -13   1   24.40    2.80
  -5 -13  -1   31.70    3.80
  -5  13   1   29.60    4.50
   5 -13  -2  103.19    6.60
  -5  13  -2  122.09    7.70
  -5 -13   2  110.59    4.90
   5 -13   2  108.89    4.70
  -5  13   2  107.49    7.40
  -5 -13  -2   99.79    6.40
  -5  13  -3    4.70    2.20
   5 -13  -3    5.10    2.10
  -5 -13  -3    8.00    2.40
  -5  13  -4   28.90    4.40
  -5 -13  -4   38.10    4.90
  -5  14   0    4.00    2.20
   5 -14   0    0.30    1.30
  -5 -14   0   -0.30    1.10
  -5 -14   1    9.50    1.80
  -5  14  -1    5.30    2.30
   5 -14  -1    4.60    2.00
   5 -14   1    3.10    1.40
  -5  14   1    8.40    2.90
  -5 -14  -1    7.60    2.20
   5 -14  -2   69.89    5.50
  -5  14  -2   73.49    6.30
  -5 -14  -2   55.39    4.80
   6   0   0  587.64   30.60
  -6   0   0  599.94   31.00
  -6   0   0  624.54   29.80
   6   0   0  601.04   30.10
  -6   0  -1    0.00    0.30
   6   0  -1    0.30    0.30
  -6   0  -1    0.40    0.30
   6   0  -1    0.10    0.20
   6   0   1   -0.20    0.30
   6   0   1   -0.30    0.30
   6   0   2  231.48   18.60
  -6   0   2  259.67   16.60
  -6   0  -2  233.48   19.50
  -6   0   2  268.47   15.50
   6   0  -2  287.17   16.70
  -6   0  -2  284.37   19.30
   6   0   2  263.77   19.40
   6   0  -2  247.38   15.60
   6   0  -3   -0.20    0.20
  -6   0  -3    0.20    0.40
   6   0   3   -0.60    0.30
  -6   0   3    0.10    0.20
  -6   0  -3   -0.40    0.40
   6   0   3   -0.50    0.40
   6   0   4  627.84   35.10
  -6   0  -4  669.73   38.50
  -6   0  -4  661.33   34.30
   6   0   4  669.13   36.50
  -6   0  -5    0.60    0.70
  -6   0  -5    0.10    0.40
   6   0   5   -0.30    0.70
  -6   0  -6  107.69    5.20
   6   0  -6  112.29    5.60
  -6   0  -6  112.69    4.40
   6   0  -7   -1.90    0.60
  -6   0  -7   -0.10    1.00
  -6   0  -7   -0.10    0.50
  -6   0  -8   44.50    2.10
  -6   0  -8   41.80    3.40
   6   0  -8   41.70    3.60
  -6   0  -8   39.40    2.20
   6   0  -9   -0.80    1.10
  -6   0  -9   -0.70    1.10
   6   1   0    0.40    0.40
   6  -1   0    0.80    0.30
   6  -1   0    0.10    0.30
   6   1   0    0.10    0.30
  -6  -1   0    0.00    0.20
  -6  -1   0    0.50    0.40
  -6   1   0    0.30    0.30
   6   1   1  235.68    7.30
   6   1  -1  182.28    6.80
   6  -1  -2   64.09    2.60
  -6   1  -2   68.09    2.80
  -6   1  -2   69.59    2.70
   6   1   2   64.09    3.10
  -6  -1   2   69.79    2.60
  -6  -1  -2   65.39    2.90
  -6   1   2   70.59    2.60
   6   1  -2   69.69    2.70
   6  -1   2   57.19    2.70
  -6  -1  -2   62.59    3.00
   6  -1   2   69.79    2.80
  -6  -1   3    4.60    0.50
   6  -1  -3    3.60    0.50
   6   1   3    6.10    1.10
  -6  -1   3    4.90    0.40
  -6   1  -3    4.10    0.70
  -6   1  -3    4.80    0.80
  -6  -1  -3    5.00    0.80
   6  -1   3    4.30    0.70
  -6   1   3    4.40    0.50
  -6  -1  -3    4.20    0.90
   6  -1   3    5.00    0.90
   6   1   4  603.94   20.20
   6   1   5   98.69    5.00
   6  -1  -5  103.39    5.20
  -6   1  -5  105.99    4.50
  -6   1  -5   97.99    4.00
   6  -1  -5  103.19    3.50
  -6  -1  -5   97.89    4.10
   6  -1   5  100.39    4.60
  -6  -1  -5  102.69    4.90
   6  -1  -6   69.79    4.50
  -6   1  -6   77.79    3.30
  -6   1  -6   77.59    3.90
  -6  -1  -6   75.49    3.40
   6   1  -6   81.89    4.40
  -6  -1  -6   75.29    4.30
  -6   1  -7    3.00    0.70
   6  -1  -7    2.40    1.30
  -6   1  -7    1.20    0.90
  -6  -1  -7    2.20    1.20
  -6  -1  -7    0.80    0.60
   6   1  -7    2.60    1.20
  -6   1  -8    2.80    0.70
   6  -1  -8    1.00    1.40
  -6   1  -8    1.70    1.20
  -6  -1  -8    6.20    1.70
   6   1  -8    3.60    1.40
  -6  -1  -8    3.30    0.80
  -6  -1  -8    2.20    0.70
   6  -1  -9   15.10    2.80
  -6   1  -9   14.10    2.20
  -6  -1  -9   17.80    2.80
   6   1  -9   19.20    2.80
   6   2   0  231.68   20.60
  -6  -2   0  291.47   20.80
   6  -2   0  259.17   19.20
  -6   2   0  258.87   19.10
  -6  -2   0  276.17   22.10
  -6   2   0  310.47   20.30
   6  -2   0  241.38   18.20
   6   2   0  267.77   20.50
   6   2   1  713.53   38.10
  -6   2  -1  701.73   35.60
  -6  -2   1  781.62   39.20
   6   2   1  740.43   41.00
  -6   2  -1  671.73   35.60
   6  -2  -1  669.43   34.20
   6  -2  -1  676.23   34.70
  -6  -2   1  699.33   35.40
   6   2  -1  699.63   35.50
  -6  -2  -1  686.43   37.40
   6   2  -1  709.13   38.00
  -6  -2  -1  673.73   39.40
   6  -2   1  698.83   35.50
  -6   2   1  671.03   34.50
   6  -2   1  697.43   36.20
  -6   2   1  689.43   34.90
  -6   2  -2    1.80    0.50
   6  -2  -2    2.10    0.50
  -6  -2   2    1.00    0.40
   6   2   2    2.20    0.70
  -6  -2   2    2.30    0.50
  -6   2  -2    2.20    0.40
   6   2  -2    1.90    0.50
   6  -2   2    2.40    0.60
  -6   2   2    2.10    0.50
   6  -2   2    1.80    0.40
  -6  -2  -2    1.90    0.60
   6   2   3  244.58    9.10
  -6   2  -3  245.88    8.30
  -6  -2   3  244.28    7.90
  -6  -2   3  241.48    8.00
   6  -2   3  217.88    8.10
  -6   2   3  242.38    8.10
  -6  -2  -3  242.98    8.50
  -6  -2  -3  242.08    9.00
   6  -2   3  243.88    8.30
   6   2  -3  253.27    8.20
  -6   2  -4   25.60    1.60
  -6   2  -4   27.10    1.70
   6  -2  -4   28.50    1.50
   6   2   4   28.60    2.40
  -6  -2  -4   25.50    2.20
  -6  -2  -4   25.50    1.80
   6  -2   4   23.00    1.50
   6  -2   4   25.30    1.70
   6   2  -4   27.70    1.60
  -6   2  -5  225.18    8.20
  -6   2  -5  246.38    8.30
   6  -2  -5  241.48    7.80
   6  -2  -5  236.38    9.60
  -6  -2  -5  218.48    9.20
   6  -2   5  223.98    8.40
  -6  -2  -5  238.18    8.40
  -6   2  -6   30.80    2.10
   6  -2  -6   33.90    3.50
   6  -2  -6   31.20    1.40
  -6   2  -6   34.70    2.00
  -6  -2  -6   30.70    3.20
   6   2  -6   29.90    2.40
  -6  -2  -6   25.70    2.00
   6  -2  -7   61.99    4.40
  -6   2  -7   50.99    3.10
  -6   2  -7   57.59    2.80
  -6  -2  -7   54.69    4.00
  -6  -2  -7   57.09    2.90
  -6  -2  -7   53.99    3.10
   6   2  -7   58.39    3.60
  -6   2  -8    2.00    0.60
  -6   2  -8    1.00    0.90
   6  -2  -8    0.00    1.30
  -6  -2  -8   -0.70    1.00
  -6  -2  -8    0.50    0.70
  -6  -2  -8    0.60    0.60
   6   2  -8    2.00    1.20
  -6   2  -9   23.40    2.40
   6  -2  -9   20.60    3.60
   6   2  -9   23.90    2.80
  -6  -2  -9   27.50    3.60
  -6  -2  -9   22.00    1.30
  -6  -2  -9   24.80    1.30
   6  -3   0    0.10    0.40
  -6  -3   0    0.70    0.40
  -6   3   0    0.80    0.40
   6   3   0   -0.30    0.30
  -6  -3   1   16.10    1.30
  -6   3  -1   13.70    1.20
  -6  -3   1   14.00    1.00
   6  -3  -1   13.10    1.20
   6   3   1   14.60    1.50
  -6  -3  -1   15.50    1.60
   6   3  -1   14.10    1.00
   6  -3   1   12.80    0.90
  -6   3   1   14.70    1.50
   6  -3   1   16.00    1.20
  -6  -3   2    0.00    0.40
   6   3   2   -0.70    0.50
  -6  -3   2    0.10    0.30
  -6   3  -2    0.20    0.40
   6  -3  -2    0.50    0.40
  -6  -3  -2   -0.40    0.50
   6   3  -2    0.60    0.30
   6  -3   2   -0.40    0.30
   6  -3   2   -0.20    0.20
  -6   3   2    0.00    0.10
   6   3   3    5.70    1.20
  -6   3  -3    8.00    0.60
  -6   3  -3    7.50    1.10
  -6  -3  -3    8.60    1.40
  -6   3   3    7.80    1.00
   6   3  -3    6.40    0.80
   6  -3   3    5.90    0.90
   6  -3  -4  160.58    5.50
  -6  -3   4  138.09    5.00
  -6   3  -4  146.39    5.00
  -6  -3   4  144.89    5.00
   6   3   4  144.09    6.60
   6  -3  -4  149.49    6.70
  -6   3  -4  138.79    5.60
  -6   3   4  146.89    5.40
   6  -3   4  137.39    5.40
  -6  -3  -4  142.69    6.40
   6   3  -4  142.29    5.20
   6  -3   4  139.19    5.20
  -6   3  -5    2.90    0.80
   6  -3  -5    2.40    1.30
  -6   3  -5    1.80    0.60
   6  -3  -5    2.00    0.60
   6   3  -5    2.60    0.70
  -6  -3  -5    2.60    1.20
  -6  -3  -5    1.60    0.80
  -6   3  -6    4.00    0.80
   6  -3  -6    6.60    1.90
   6  -3  -6    6.10    0.80
  -6   3  -6    5.30    1.10
   6   3  -6    4.00    0.90
   6   3  -6    5.90    1.20
  -6  -3  -6    6.00    1.30
  -6  -3  -6    4.70    1.10
  -6  -3  -6    4.40    1.50
  -6   3  -7   45.30    2.40
   6  -3  -7   41.80    4.50
  -6   3  -7   43.40    2.60
   6  -3  -7   42.50    1.90
   6   3  -7   41.70    2.80
   6   3  -7   42.20    2.50
  -6  -3  -7   47.70    3.80
  -6  -3  -7   42.30    2.80
  -6  -3  -7   43.80    2.70
  -6   3  -8    0.20    0.60
   6  -3  -8    2.40    1.60
  -6   3  -8    0.50    0.60
  -6  -3  -8    2.90    1.40
   6   3  -8    0.40    0.90
  -6  -3  -8   -1.40    0.60
  -6  -3  -8    0.10    0.80
   6  -3  -9    9.30    2.60
  -6  -3  -9    7.80    1.00
  -6  -3  -9    9.60    1.30
  -6  -3  -9   12.20    2.70
   6   3  -9   10.10    1.70
  -6  -4   0   24.10    1.90
   6   4   0   22.00    1.60
  -6   4   0   25.80    1.90
  -6  -4   0   24.10    1.60
   6  -4   0   26.50    1.80
   6  -4  -1 1348.07   63.99
  -6   4  -1 1344.67   63.89
   6   4   1 1376.66   66.99
  -6  -4   1 1387.36   64.99
  -6   4  -1 1308.07   64.69
   6   4   1 1340.17   70.09
  -6  -4   1 1345.57   67.09
   6  -4   1 1373.36   64.99
  -6  -4  -1 1331.57   68.99
  -6   4   1 1307.07   63.19
   6   4  -1 1373.06   68.49
  -6   4   1 1302.67   64.09
   6  -4   1 1352.76   63.79
  -6  -4  -1 1360.76   66.59
   6   4  -1 1340.97   64.69
  -6   4  -2   94.39    4.40
  -6  -4   2  102.89    3.80
   6   4   2  103.89    4.80
   6  -4  -2  101.99    4.40
  -6  -4   2  100.19    4.40
  -6   4   2  101.59    4.40
   6   4  -2  101.59    3.90
   6  -4   2  100.69    3.50
  -6  -4  -2  100.09    4.60
   6  -4   2   92.19    4.20
  -6  -4  -2  107.19    4.80
  -6  -4   3  366.26   12.20
   6   4   3  363.46   13.30
  -6   4  -3  354.96   12.50
   6  -4  -3  363.86   12.40
   6  -4   3  349.67   11.30
  -6   4   3  366.36   12.50
  -6  -4  -3  362.16   13.10
  -6  -4  -3  373.26   12.90
   6  -4   3  359.96   12.20
   6  -4  -4    8.90    1.30
   6  -4  -4    8.00    1.70
  -6   4  -4    5.70    1.20
   6   4  -4    7.20    0.90
  -6  -4  -4    5.90    1.50
  -6   4   4    8.30    1.30
  -6  -4  -4    5.90    1.30
   6  -4  -5   83.19    5.10
  -6   4  -5   87.29    2.90
  -6  -4   5   80.29    3.10
  -6   4  -5   82.49    4.10
   6  -4  -5   79.89    3.80
  -6  -4  -5   90.99    4.50
  -6  -4  -5   80.59    4.80
   6   4  -5   84.89    3.40
  -6   4  -6  126.39    5.40
   6  -4  -6  118.29    4.90
  -6   4  -6  117.09    4.10
   6  -4  -6  126.59    6.90
   6   4  -6  119.49    4.60
   6   4  -6  121.29    5.00
  -6  -4  -6  116.59    5.60
  -6  -4  -6  120.89    5.50
  -6  -4  -6  133.79    6.70
   6  -4  -7   33.90    4.30
  -6   4  -7   25.90    1.30
   6  -4  -7   27.80    1.80
  -6   4  -7   30.50    2.30
   6   4  -7   26.30    1.70
  -6  -4  -7   28.20    3.60
   6   4  -7   26.00    2.00
  -6  -4  -7   28.90    2.50
  -6  -4  -7   28.60    2.40
  -6   4  -8    3.60    1.00
  -6   4  -8    1.90    0.40
   6  -4  -8    3.40    0.60
   6  -4  -8    4.30    2.00
  -6  -4  -8    3.30    1.80
  -6  -4  -8    2.00    1.00
  -6  -4  -8    3.80    1.20
   6   4  -8    3.00    0.90
   6  -4  -9   24.40    4.00
  -6   4  -9   19.60    1.30
  -6  -4  -9   18.10    2.00
  -6  -4  -9   18.00    3.30
  -6  -4  -9   22.40    1.90
   6  -5   0   -0.30    0.50
  -6  -5   0    0.20    0.50
   6   5   0    0.30    0.50
  -6  -5   0    1.00    0.70
  -6   5   0    0.70    0.60
  -6  -5   1   72.79    3.80
  -6  -5   1   73.49    3.20
   6   5   1   70.99    3.70
   6  -5  -1   72.49    3.70
  -6   5  -1   68.39    3.70
   6  -5   1   75.19    3.60
  -6  -5  -1   69.49    3.80
  -6  -5  -1   66.89    3.50
   6   5  -1   75.89    3.30
  -6   5   1   69.49    3.70
  -6  -5   2    1.30    0.40
   6   5   2    3.00    1.10
  -6   5  -2    0.80    0.70
  -6  -5   2    2.30    0.90
   6  -5  -2    1.40    0.70
   6  -5   2    1.70    0.40
  -6  -5  -2    4.30    1.10
   6   5  -2    2.80    0.60
  -6   5   2    0.80    0.60
  -6  -5  -2    3.50    1.10
   6  -5   2    2.10    0.70
   6  -5  -3   -0.60    0.50
   6  -5  -3    0.90    0.90
  -6   5  -3   -0.30    0.50
   6   5  -3    0.00    0.30
  -6   5   3    0.10    0.40
  -6  -5  -3    0.20    0.70
   6  -5   3    0.50    0.20
  -6  -5  -3    0.00    0.60
   6  -5  -4   54.59    3.10
   6  -5  -4   57.19    4.00
  -6   5  -4   53.09    3.30
  -6   5   4   56.99    3.20
  -6  -5  -4   61.99    4.00
  -6  -5  -4   56.89    3.50
   6   5  -4   50.39    2.30
   6  -5  -5  112.09    5.00
  -6   5  -5  110.39    5.20
  -6  -5   5  115.29    4.50
   6  -5  -5  100.19    6.10
   6   5  -5  115.79    4.10
  -6  -5  -5  106.19    6.00
  -6  -5  -5  118.09    5.60
   6  -5  -6    1.70    1.30
   6  -5  -6    1.80    0.80
  -6   5  -6    1.30    0.90
   6   5  -6    1.70    0.60
  -6  -5  -6    0.60    1.10
  -6  -5  -6   -0.20    1.10
   6   5  -6    1.80    0.50
   6  -5  -7   25.40    2.00
   6  -5  -7   21.60    3.50
  -6   5  -7   24.30    2.50
   6   5  -7   22.90    1.30
  -6  -5  -7   28.50    3.80
  -6  -5  -7   24.50    2.80
  -6  -5  -7   25.60    2.70
   6   5  -7   23.00    1.40
   6  -5  -8   16.60    3.40
   6  -5  -8   15.10    1.50
  -6   5  -8   14.30    1.90
  -6  -5  -8   14.00    2.10
  -6  -5  -8   15.60    2.10
  -6  -5  -8   17.00    3.00
  -6   5  -9  130.09    5.30
   6  -5  -9  134.99    8.40
  -6  -5  -9  133.69    8.00
  -6   6   0  293.57   11.40
   6  -6   0  310.37   11.00
   6   6   0  305.47   11.00
  -6  -6   0  311.37   10.90
   6  -6   0  304.87   11.30
  -6  -6   0  314.67   11.60
   6  -6  -1   37.00    2.60
   6   6   1   33.10    2.50
   6  -6  -1   33.40    2.50
  -6  -6   1   34.10    2.00
  -6   6  -1   35.30    2.60
  -6  -6   1   36.00    2.60
   6   6  -1   33.10    2.10
   6  -6   1   29.40    2.30
   6  -6   1   35.90    2.10
  -6  -6  -1   31.10    2.50
  -6   6   1   35.20    2.60
  -6  -6  -1   31.60    2.40
   6  -6  -2   16.90    2.10
  -6  -6   2   15.90    1.20
   6   6   2   13.10    2.00
   6  -6  -2   15.70    2.20
  -6   6  -2   22.00    2.50
   6   6  -2   14.70    1.30
   6  -6   2   12.50    0.90
  -6   6   2   19.20    2.30
  -6  -6  -2   15.10    2.00
  -6  -6  -2   15.80    2.20
   6  -6   2   19.00    2.10
   6  -6   2   15.80    1.20
  -6  -6   3    5.40    0.70
   6  -6  -3    4.00    1.20
  -6   6  -3    4.60    1.30
   6  -6  -3    5.90    1.70
  -6   6   3    6.50    1.40
   6   6  -3    6.20    0.80
  -6  -6  -3    4.80    1.40
  -6  -6  -3    7.20    1.60
   6  -6  -4   37.80    3.30
   6  -6  -4   43.00    2.90
  -6   6  -4   39.70    2.90
   6   6  -4   40.90    1.80
  -6   6   4   37.10    2.80
  -6  -6  -4   49.99    3.60
  -6  -6  -4   43.00    3.20
  -6   6  -5   13.30    2.00
   6  -6  -5   13.40    1.90
   6  -6  -5   16.50    2.70
  -6  -6  -5   14.60    2.50
  -6  -6  -5   17.20    2.50
  -6   6  -6    1.80    1.10
   6  -6  -6    1.20    1.20
   6  -6  -6    1.80    1.00
  -6  -6   6    2.10    0.70
  -6  -6  -6    4.30    1.40
  -6  -6  -6    2.40    1.30
   6  -6  -7   52.29    3.20
   6  -6  -7   40.10    4.80
  -6   6  -7   53.39    3.50
  -6  -6  -7   47.30    3.60
  -6  -6  -7   48.00    3.60
  -6  -6  -7   50.09    5.30
   6  -6  -8    4.20    2.30
  -6   6  -8   -0.10    0.90
   6  -6  -8    0.30    0.80
  -6  -6  -8   -0.80    0.90
  -6  -6  -8    1.50    1.40
  -6  -6  -8    0.70    1.10
   6  -6  -9   -0.50    0.60
   6  -6  -9   -0.50    0.60
   6  -6  -9   -0.50    1.70
  -6   6  -9   -0.30    0.80
  -6  -6  -9   -0.20    1.00
  -6  -6  -9   -1.10    1.50
   6  -7   0   -0.20    0.50
  -6  -7   0   -0.10    0.70
   6   7   0    1.70    0.90
  -6  -7   0    0.20    0.60
   6  -7   0    1.70    0.80
  -6   7   0    0.80    0.90
   6  -7  -1   38.40    2.90
   6   7   1   39.20    2.90
  -6  -7   1   42.00    2.40
   6  -7  -1   34.10    2.80
  -6   7  -1   35.40    3.00
  -6  -7  -1   41.10    3.20
   6  -7   1   38.30    2.40
  -6   7   1   40.50    3.10
   6  -7   1   45.00    3.00
  -6  -7  -1   37.10    2.70
   6   7  -1   40.30    2.50
   6  -7  -2   22.80    2.70
  -6   7  -2   31.10    3.20
   6  -7  -2   21.60    2.60
  -6  -7   2   22.00    1.50
   6   7  -2   23.50    1.70
  -6   7   2   27.00    3.00
  -6  -7  -2   20.80    2.60
   6  -7   2   23.40    1.40
   6  -7   2   22.00    1.50
  -6  -7  -2   28.60    3.10
  -6  -7   3  207.98    7.10
   6  -7  -3  217.48    8.80
  -6   7  -3  213.08    8.90
   6  -7  -3  190.78    9.10
  -6  -7  -3  204.88    9.10
  -6  -7  -3  212.68    9.10
   6   7  -3  217.28    7.40
   6  -7  -4    0.50    1.30
  -6   7  -4    1.10    1.00
   6  -7  -4    0.80    0.90
  -6  -7  -4    0.90    1.20
  -6   7   4   -0.30    0.70
  -6  -7  -4    1.50    1.10
   6   7  -4    1.00    0.30
   6  -7  -5    2.30    1.20
  -6   7  -5    0.20    0.80
   6  -7  -5    1.70    1.30
  -6  -7  -5    1.60    1.20
  -6  -7  -5   -0.50    1.20
   6  -7  -6  133.49    6.40
  -6  -7   6  133.09    5.50
  -6   7  -6  135.59    6.60
   6  -7  -6  148.59    8.20
  -6  -7  -6  135.89    7.00
  -6  -7  -6  134.29    7.60
  -6   7  -7    1.20    1.20
   6  -7  -7    1.30    1.10
   6  -7  -7    0.70    1.60
  -6  -7  -7    0.80    1.50
  -6  -7  -7    0.50    1.10
   6  -7  -8    2.10    2.00
  -6   7  -8    0.50    1.00
  -6  -7  -8   -2.40    1.20
  -6  -7  -8    1.80    1.30
  -6   8   0  100.99    5.60
  -6  -8   0  104.79    5.00
   6  -8   0  100.59    5.30
   6  -8   0  107.79    5.10
   6   8   0   94.49    5.00
   6  -8  -1    7.60    1.60
  -6   8  -1    8.20    1.90
  -6  -8   1    6.20    1.20
   6  -8  -1    6.60    1.70
   6  -8   1    5.40    1.20
  -6  -8  -1    5.10    1.40
  -6  -8  -1    5.50    1.80
   6   8  -1    6.10    1.30
  -6   8   1    6.90    1.80
  -6  -8   2  416.36   14.40
   6  -8  -2  449.95   16.30
  -6   8  -2  435.96   16.30
   6  -8  -2  428.56   16.00
  -6  -8  -2  444.66   16.50
   6  -8   2  440.56   14.40
   6   8  -2  434.66   14.80
  -6   8   2  446.06   16.30
  -6  -8  -2  451.45   16.10
  -6  -8   3   31.70    1.70
  -6   8  -3   32.80    3.60
   6  -8  -3   32.40    3.80
   6  -8  -3   33.70    3.50
   6   8  -3   30.60    1.90
  -6  -8  -3   33.00    3.70
  -6   8   3   32.00    3.40
  -6  -8  -3   36.40    3.80
   6  -8  -4  225.28   10.70
   6  -8  -4  229.28    9.90
  -6   8  -4  234.38   10.20
  -6   8   4  263.87   10.40
  -6  -8  -4  238.58   10.70
  -6  -8  -4  246.88   10.60
   6  -8  -5   13.50    2.70
   6  -8  -5   12.60    2.30
  -6   8  -5   12.40    2.30
  -6  -8  -5   12.40    2.40
  -6  -8  -5   13.90    2.70
  -6   8  -6   33.90    3.70
   6  -8  -6   41.70    3.40
   6  -8  -6   47.70    5.30
  -6  -8  -6   34.10    3.90
  -6  -8  -6   34.10    4.30
  -6   8  -7  106.49    5.90
   6  -8  -7   97.09    6.90
  -6  -8  -7   95.59    6.80
  -6   8  -8   20.90    3.10
  -6  -8  -8   23.40    3.20
  -6  -8  -8   18.90    3.60
  -6   9   0   -0.60    0.90
   6  -9   0    0.00    0.80
  -6  -9   0    0.90    0.90
  -6   9  -1  281.17   12.00
   6  -9  -1  283.57   11.70
   6  -9  -1  296.37   11.60
  -6  -9   1  283.57   10.50
  -6  -9  -1  309.77   11.50
   6   9  -1  297.37   11.00
   6  -9   1  285.87   10.60
  -6   9   1  273.77   11.90
  -6  -9   2  123.19    5.10
  -6   9  -2  125.49    6.80
   6  -9  -2  129.49    6.60
   6  -9  -2  123.79    6.50
  -6  -9  -2  115.19    6.70
  -6  -9  -2  133.69    6.60
  -6   9   2  123.59    6.70
   6  -9   2  131.89    5.10
   6   9  -2  119.79    5.40
   6  -9  -3  401.36   15.70
  -6  -9   3  389.16   12.80
  -6   9  -3  391.16   15.40
   6  -9  -3  397.86   15.20
  -6  -9  -3  396.16   15.40
  -6  -9  -3  385.76   15.60
  -6   9   3  417.46   15.50
   6  -9  -4   23.90    3.20
  -6   9  -4   29.40    3.60
   6  -9  -4   21.40    3.30
  -6  -9  -4   26.30    3.60
  -6  -9  -4   22.80    3.30
  -6   9   4   24.30    3.20
   6  -9  -5  192.88    9.80
   6  -9  -5  181.38    8.60
  -6   9  -5  182.98    8.80
  -6  -9  -5  178.58    9.40
  -6  -9  -5  186.68    9.20
   6  -9  -6  251.77   12.40
  -6   9  -6  268.67   11.30
  -6  -9  -6  243.68   11.90
   6  -9  -7   53.09    6.00
  -6   9  -7   51.69    4.30
  -6  -9  -7   57.59    6.10
   6 -10   0   21.30    2.70
  -6  10   0   24.30    3.50
  -6 -10   0   24.10    2.80
  -6 -10   1   30.50    2.40
  -6  10  -1   33.80    4.10
   6 -10  -1   33.90    3.60
  -6 -10  -1   33.90    3.00
   6  10  -1   35.00    3.70
   6 -10   1   34.90    2.60
  -6  10   1   34.70    4.00
   6 -10  -2   16.80    2.80
  -6  10  -2   17.50    3.00
   6 -10  -2   21.30    3.10
  -6 -10   2   18.10    1.60
  -6  10   2   16.40    3.00
   6 -10   2   17.80    1.60
  -6 -10  -2   18.10    2.70
   6 -10  -3   34.20    3.80
  -6  10  -3   34.10    4.00
  -6 -10   3   31.80    1.80
   6 -10  -3   32.20    4.00
  -6 -10  -3   35.30    4.00
  -6 -10  -3   31.70    4.00
  -6  10   3   33.80    4.10
   6 -10  -4   56.79    5.60
  -6  10  -4   48.30    4.30
   6 -10  -4   52.09    4.20
  -6 -10  -4   44.20    5.00
  -6  10   4   56.19    4.40
  -6 -10  -4   53.99    4.50
   6 -10  -5    2.70    1.60
  -6  10  -5    2.50    1.40
  -6 -10  -5    4.10    2.00
   6 -10  -6    6.60    2.60
  -6  10  -6    0.30    1.40
  -6 -10  -6    4.40    1.80
  -6  10  -7    2.80    1.70
   6 -10  -7    4.10    2.50
  -6 -10  -7    1.30    1.60
  -6  11   0   -0.30    1.20
   6 -11   0    2.00    1.20
  -6 -11   0    1.90    1.10
   6 -11  -1   13.10    2.30
  -6  11  -1   14.60    2.80
  -6 -11   1   17.60    2.20
   6 -11   1   17.30    2.10
  -6  11   1   10.20    2.60
  -6 -11  -1   16.40    2.50
   6 -11  -2  122.19    6.80
  -6 -11   2  118.39    5.10
  -6  11  -2  111.89    7.00
  -6 -11  -2  112.89    6.50
   6 -11   2  112.99    4.90
  -6  11   2  125.29    7.20
   6 -11  -3   25.60    5.20
   6 -11  -3   18.10    3.30
  -6 -11   3   15.80    1.30
  -6  11  -3   16.80    3.10
  -6  11   3   21.60    3.50
  -6 -11  -3   24.70    3.60
  -6  11  -4   55.19    4.90
   6 -11  -4   57.39    5.00
  -6 -11  -4   58.39    4.90
  -6  11  -5   24.70    3.70
   6 -11  -5   26.30    4.20
  -6 -11  -5   29.60    4.20
  -6  11  -6    9.10    2.40
   6 -11  -6    7.00    2.60
  -6 -11  -6    9.40    2.70
   6 -12   0   75.29    4.80
  -6  12   0   82.99    6.10
  -6 -12   0   92.59    5.10
  -6 -12   1   63.49    3.80
  -6  12  -1   66.99    5.40
   6 -12  -1   64.29    4.60
   6 -12   1   60.49    3.80
  -6  12   1   61.49    5.20
  -6 -12  -1   58.99    4.30
   6 -12  -2  197.48    9.30
  -6  12  -2  190.48    9.80
  -6 -12   2  162.28    7.00
  -6  12   2  171.08    9.50
  -6 -12  -2  195.88    9.10
  -6  12  -3   19.90    3.60
  -6 -12   3   25.80    1.60
   6 -12  -3   28.40    4.00
  -6 -12  -3   27.10    3.80
  -6  12   3   28.40    4.20
  -6  12  -4    4.60    2.20
   6 -12  -4    4.40    2.20
  -6 -12  -4    1.10    1.30
  -6  12  -5   13.20    3.10
   6 -12  -5   12.70    3.10
  -6 -12  -5   14.50    3.40
   6 -13   0    0.30    1.20
  -6 -13   0    1.10    1.30
  -6  13   0    2.00    2.00
  -6 -13   1    9.20    1.80
   6 -13  -1   12.80    2.60
  -6  13  -1   13.00    3.10
  -6 -13  -1   16.80    2.70
  -6  13   1   15.60    3.20
   6 -13   1   12.20    2.00
   6 -13  -2   10.00    2.50
  -6 -13   2    8.70    1.50
  -6  13  -2   13.30    3.20
  -6  13   2   14.40    3.30
  -6 -13  -2   10.80    2.40
   6 -13   2   10.60    1.50
  -6  13  -3   17.40    3.50
   6 -13  -3   20.30    3.60
  -6  13   3   14.40    3.20
  -6 -13  -3   15.30    3.00
  -6  13  -4   31.60    4.70
   6 -13  -4   22.80    3.90
  -6 -13  -4   27.10    4.10
  -6  14   0   22.70    4.20
   6 -14   0   12.60    2.40
  -6 -14   0   19.30    2.80
   6 -14  -1    1.60    1.50
  -6  14  -1    3.20    2.00
  -6 -14   1    0.10    0.90
  -6 -14  -1    3.40    1.70
  -6  14   1    1.50    2.00
   6 -14   1    3.10    1.30
   6 -14  -2   33.30    4.40
  -6  14  -2   32.00    4.90
  -6 -14  -2   33.30    4.20
   7   0   0    4.40    0.60
   7   0   0    3.50    0.50
  -7   0   1    0.10    0.10
   7   0   1   -0.10    0.20
  -7   0  -1    0.30    0.40
   7   0  -1    0.00    0.20
   7   0  -1   -0.20    0.30
  -7   0  -1    0.20    0.30
   7   0   1   -0.10    0.30
   7   0   2  132.39    5.00
   7   0  -2  134.59    4.70
   7   0   2  138.89    5.00
  -7   0  -2  125.69    4.90
  -7   0  -2  133.89    4.90
  -7   0   2  129.39    4.50
   7   0  -3    0.00    0.30
   7   0   3   -0.10    0.40
  -7   0  -3    0.60    0.50
   7   0   3   -0.10    0.40
  -7   0  -3   -0.10    0.40
  -7   0   3    0.00    0.20
  -7   0   4 4121.09  132.69
  -7   0  -4 4185.98  146.59
   7   0   4 4288.27  149.59
  -7   0  -4 4268.67  153.58
  -7   0   4 4201.88  134.09
   7   0  -4 4082.49  132.69
   7   0   4 4245.28  150.28
   7   0   5    0.10    0.80
  -7   0  -5    0.20    0.50
  -7   0  -5    0.50    0.70
   7   0   6 1073.29   34.90
   7   0  -7    5.60    1.70
  -7   0  -7    5.50    1.40
   7   0  -8  381.76   15.00
  -7   0  -8  390.26   14.40
  -7   0  -8  384.36   12.70
   7   0  -9   -0.70    1.10
  -7   0  -9   -0.40    1.10
  -7   1   0 1176.68   51.49
  -7   1   0 1222.88   50.79
  -7  -1   0 1150.58   51.39
   7  -1   0 1145.29   50.19
   7   1   0 1142.29   53.59
  -7  -1   0 1164.58   53.99
   7   1   0 1215.18   52.39
   7  -1   0 1291.37   52.89
   7  -1  -1 1278.17   52.59
   7   1   1 1266.97   58.59
  -7   1  -1 1247.48   54.19
  -7  -1   1 1319.47   56.39
  -7   1  -1 1250.27   55.69
   7   1   1 1260.57   56.39
   7  -1  -1 1289.77   53.59
  -7  -1   1 1310.47   53.79
   7  -1   1 1272.07   55.79
   7  -1   1 1271.47   54.69
   7   1  -1 1314.77   56.19
   7   1  -1 1357.66   54.59
  -7   1   1 1221.18   52.99
  -7   1   1 1289.37   52.39
  -7  -1  -1 1304.27   56.39
  -7  -1  -1 1356.06   60.09
   7  -1  -2    8.70    0.90
  -7   1  -2    5.90    0.80
  -7  -1   2   10.70    0.80
  -7   1  -2    7.60    0.90
   7   1   2    8.20    1.10
   7   1  -2    7.50    0.90
   7  -1   2    8.80    1.00
  -7   1   2    8.30    0.90
   7   1  -2    9.80    1.00
  -7  -1  -2    7.60    1.00
  -7  -1  -2    6.00    1.00
   7  -1   2    7.80    1.00
   7   1   3  437.66   14.90
   7   1   4  181.08    7.30
  -7   1  -4  182.78    6.50
   7  -1  -4  186.18    6.00
  -7   1  -4  177.38    6.70
  -7  -1  -4  182.78    7.20
  -7  -1  -4  175.08    6.60
   7  -1   4  175.38    6.80
   7  -1   4  174.58    6.40
   7  -1  -5    2.10    0.40
  -7   1  -5    2.50    0.70
  -7   1  -5    3.40    0.90
   7   1   5    3.30    1.10
  -7  -1  -5    2.80    0.80
   7  -1   5    2.30    0.90
  -7  -1  -5    1.60    0.80
  -7   1  -6  180.98    6.70
   7  -1  -6  189.88    8.30
  -7   1  -6  193.28    7.40
   7   1  -6  184.08    7.80
  -7  -1  -6  181.58    7.80
  -7  -1  -6  174.28    6.80
  -7   1  -7   23.20    1.70
  -7   1  -7   25.70    2.50
   7  -1  -7   25.00    3.20
  -7  -1  -7   22.20    1.70
  -7  -1  -7   19.80    2.60
   7   1  -7   18.30    2.60
  -7   1  -8    7.80    1.10
  -7   1  -8   10.30    1.80
   7  -1  -8    9.40    2.40
  -7  -1  -8    8.30    1.90
   7   1  -8    7.90    1.90
  -7  -1  -8    7.30    1.10
  -7  -1  -8    9.10    1.30
   7  -1  -9   25.90    3.60
  -7   1  -9   22.60    2.70
   7   1  -9   25.20    3.20
  -7  -1  -9   24.00    1.40
  -7  -1  -9   22.20    3.20
  -7  -1  -9   27.00    1.30
  -7   2   0    0.40    0.40
   7  -2   0    0.00    0.20
  -7  -2   0    0.40    0.40
   7   2   0   -0.50    0.20
  -7  -2   0    0.00    0.30
   7  -2   0    0.20    0.30
   7   2   1   11.00    1.30
  -7  -2   1    9.60    0.80
   7  -2  -1   11.70    1.10
  -7   2  -1   10.80    0.80
  -7   2  -1   12.10    1.20
  -7  -2   1   10.30    1.10
   7   2  -1   10.60    0.90
  -7  -2  -1   12.00    1.30
  -7   2   1   11.10    1.10
  -7  -2  -1   12.60    1.30
   7  -2   1   10.30    0.80
   7  -2   1   12.40    1.00
   7  -2  -2  156.68    5.50
  -7   2  -2  153.38    5.30
   7   2   2  158.48    6.10
  -7  -2   2  156.08    5.40
  -7   2  -2  153.98    5.60
   7  -2   2  145.29    5.50
   7   2  -2  153.88    5.40
  -7  -2  -2  153.58    5.90
  -7  -2  -2  154.68    5.80
   7  -2   2  137.19    5.30
  -7   2  -3   49.10    2.50
   7  -2  -3   56.89    2.40
  -7  -2   3   51.49    2.20
  -7   2  -3   51.39    2.30
  -7  -2   3   50.99    2.30
   7   2   3   48.20    3.00
   7   2  -3   51.19    2.40
  -7  -2  -3   52.39    2.90
   7  -2   3   49.99    2.40
   7  -2   3   55.79    2.60
  -7   2   3   52.89    2.40
  -7  -2  -3   52.89    2.70
  -7  -2   4   93.99    3.20
   7   2   4  101.39    4.90
  -7  -2   4   95.39    3.20
  -7   2  -4   98.29    4.10
   7  -2  -4   97.49    3.70
  -7   2  -4   95.49    3.90
   7  -2   4   97.39    4.10
   7  -2   4   97.19    4.00
  -7   2   4   97.99    3.60
  -7  -2  -4   96.49    4.70
   7   2  -4  100.49    4.00
  -7  -2  -4   96.89    4.20
  -7   2  -5   42.10    2.30
  -7   2  -5   42.50    2.30
   7  -2  -5   41.20    1.90
   7  -2  -5   40.30    3.20
   7  -2   5   41.00    2.40
  -7  -2  -5   40.60    2.50
  -7  -2  -5   40.40    3.00
   7  -2  -6  290.57    9.30
  -7   2  -6  287.57   10.00
   7  -2  -6  276.07   11.60
  -7   2  -6  295.57   10.20
   7   2  -6  295.77   10.80
  -7  -2  -6  280.87   10.10
  -7  -2  -6  281.57   11.30
   7  -2  -7    1.60    1.30
  -7   2  -7    3.00    1.00
  -7   2  -7    4.40    1.00
  -7  -2  -7    6.00    1.30
  -7  -2  -7    3.70    1.50
   7   2  -7    6.20    1.50
  -7  -2  -7    3.00    0.90
  -7   2  -8    4.60    1.20
  -7   2  -8    5.10    1.00
   7  -2  -8    3.30    1.70
  -7  -2  -8    4.10    1.00
   7   2  -8    8.70    1.90
  -7  -2  -8    3.40    1.60
  -7  -2  -8    5.40    1.20
  -7   2  -9    4.40    1.30
   7  -2  -9    2.40    1.80
   7   2  -9    2.10    1.40
  -7  -2  -9    2.80    0.70
  -7  -2  -9    3.50    0.70
  -7  -2  -9   -0.20    1.40
   7  -3   0  980.60   48.70
  -7  -3   0 1056.09   54.79
  -7   3   0  961.80   48.70
   7  -3   0  965.50   49.20
  -7  -3   0  943.11   49.90
   7   3   0  990.10   53.89
   7   3   0 1043.50   51.79
  -7   3   0  964.60   49.00
   7   3   1  382.06   13.00
  -7  -3   2 1247.38   60.59
  -7   3  -2 1233.08   59.49
   7  -3  -2 1320.27   58.39
  -7  -3   2 1381.56   59.99
   7  -3  -2 1306.97   59.19
   7   3   2 1220.18   62.29
  -7   3  -2 1193.98   59.19
   7   3   2 1362.76   67.99
  -7   3   2 1262.47   57.99
   7  -3   2 1298.97   59.79
   7   3  -2 1363.46   59.59
   7  -3   2 1271.67   60.49
   7   3  -2 1344.77   62.59
  -7  -3  -2 1394.06   68.09
  -7  -3  -2 1267.17   62.39
  -7   3   2 1208.88   58.49
   7  -3  -3    0.40    0.50
  -7  -3   3    0.40    0.40
  -7  -3   3    1.20    0.50
  -7   3  -3    0.70    0.30
   7   3   3   -0.70    0.50
  -7   3  -3   -0.10    0.50
   7   3  -3    0.80    0.40
  -7  -3  -3   -0.10    0.70
   7  -3   3    0.70    0.50
  -7   3   3    0.50    0.50
   7  -3   3    0.60    0.40
   7  -3  -4    2.60    0.70
  -7   3  -4    2.30    0.50
  -7  -3   4    1.90    0.50
   7   3   4    1.60    1.00
  -7  -3   4    2.50    0.50
  -7   3  -4    2.90    0.80
  -7   3   4    4.30    0.80
  -7  -3  -4    2.00    1.00
   7  -3   4    3.10    0.70
  -7  -3  -4    2.50    0.90
   7   3  -4    3.30    0.70
  -7   3  -5  154.88    5.50
   7  -3  -5  151.18    5.70
   7  -3  -5  159.58    7.40
  -7   3  -5  155.08    6.10
   7  -3   5  155.48    5.80
   7   3  -5  146.59    5.70
  -7  -3  -5  150.88    7.00
  -7  -3  -5  155.68    6.30
   7  -3  -6    2.00    1.30
   7  -3  -6   -0.20    0.40
  -7   3  -6   -0.70    0.40
  -7   3  -6   -0.80    0.50
   7   3  -6   -0.40    0.60
   7   3  -6   -0.30    0.50
  -7  -3  -6    0.00    0.70
  -7  -3  -6   -0.10    0.70
  -7  -3  -6    0.10    1.00
   7  -3  -7   29.30    1.50
   7  -3  -7   29.40    3.70
  -7   3  -7   31.90    2.00
  -7   3  -7   31.30    2.20
   7   3  -7   23.20    1.90
   7   3  -7   31.20    2.50
  -7  -3  -7   34.00    3.80
  -7  -3  -7   32.60    2.50
  -7  -3  -7   32.40    2.30
  -7   3  -8   18.90    1.60
  -7   3  -8   20.60    1.70
   7  -3  -8   24.30    3.70
   7   3  -8   16.70    2.20
  -7  -3  -8   18.60    1.90
  -7  -3  -8   17.50    2.10
  -7  -3  -8   20.10    3.10
  -7   3  -9    2.00    0.60
   7  -3  -9    2.00    1.70
  -7  -3  -9    1.20    0.70
   7   3  -9    0.90    1.10
  -7  -3  -9   -0.60    1.30
  -7  -3  -9    1.10    0.80
   7  -4   0    0.30    0.50
  -7  -4   0    0.10    0.40
  -7  -4   0    0.70    0.50
   7   4   0    0.10    0.40
  -7   4   0   -0.20    0.50
  -7  -4   1    0.60    0.50
   7  -4  -1    1.70    0.70
   7   4   1   -0.20    0.30
  -7   4  -1    0.30    0.60
  -7  -4   1    0.60    0.60
   7  -4   1    0.10    0.40
  -7   4   1   -0.50    0.50
   7  -4   1    0.30    0.30
  -7  -4  -1    0.00    0.50
   7   4  -1    0.10    0.50
   7   4   2   22.40    2.00
  -7   4  -2   26.70    2.00
  -7  -4   2   29.60    2.00
   7  -4  -2   23.80    1.80
  -7  -4   2   24.90    1.40
   7  -4   2   25.80    1.80
  -7   4   2   26.30    1.90
  -7  -4  -2   23.10    2.00
   7   4  -2   25.00    1.50
   7  -4   2   27.50    1.30
  -7  -4   3   39.80    2.40
  -7   4  -3   42.80    2.60
   7   4   3   42.90    3.00
   7  -4  -3   45.50    2.50
   7   4  -3   43.20    2.10
  -7   4   3   39.90    2.80
   7  -4   3   41.50    1.80
   7  -4   3   44.80    2.50
  -7  -4  -3   42.20    2.90
   7  -4  -4   13.60    2.20
  -7   4  -4   14.70    1.70
   7  -4  -4   11.80    1.50
  -7  -4   4   12.70    1.30
   7  -4   4   11.90    0.90
  -7  -4  -4   11.20    2.00
   7   4  -4   12.60    1.00
  -7   4   4   11.40    1.40
  -7  -4   5    1.10    0.40
   7  -4  -5    2.10    1.10
  -7   4  -5    0.50    0.70
   7  -4  -5    0.20    0.60
  -7   4  -5    1.00    0.40
  -7  -4  -5    2.60    1.00
  -7  -4  -5    1.10    1.20
   7   4  -5    1.20    0.50
  -7  -4  -5    1.90    1.00
   7  -4  -6   19.30    3.00
   7  -4  -6   22.20    1.70
  -7   4  -6   21.90    1.20
  -7   4  -6   22.10    2.20
   7   4  -6   23.90    1.90
   7   4  -6   22.00    1.60
  -7  -4  -6   24.40    2.60
  -7  -4  -6   17.70    2.60
  -7  -4  -6   25.40    2.50
   7  -4  -7   58.49    2.80
   7  -4  -7   66.09    5.00
  -7   4  -7   59.79    3.40
  -7   4  -7   55.29    2.30
  -7  -4  -7   50.19    3.50
   7   4  -7   57.79    3.20
  -7  -4  -7   55.69    3.40
  -7  -4  -7   63.59    4.60
   7   4  -7   57.99    2.80
  -7   4  -8   18.90    1.10
   7  -4  -8   21.60    3.60
  -7   4  -8   16.70    1.90
   7  -4  -8   17.30    1.10
  -7  -4  -8   15.40    1.90
   7   4  -8   15.60    1.80
  -7  -4  -8   14.40    2.90
  -7  -4  -8   18.20    2.30
  -7   4  -9  119.99    4.70
   7  -4  -9  112.29    7.50
  -7  -4  -9  123.59    5.10
  -7  -4  -9  122.29    7.30
  -7  -4  -9  106.19    5.30
   7  -5   0   41.20    2.50
  -7   5   0   39.80    2.60
  -7  -5   0   37.10    2.60
   7   5   0   36.60    2.30
  -7  -5   0   36.80    2.30
  -7  -5   1  220.58    7.90
  -7   5  -1  224.58    8.60
  -7  -5   1  223.78    8.60
   7   5   1  228.88    8.60
   7  -5  -1  223.38    8.40
  -7  -5  -1  223.78    8.50
   7  -5   1  221.58    8.40
  -7  -5  -1  227.08    8.80
  -7   5   1  222.48    8.60
   7   5  -1  216.58    8.00
   7  -5  -2 1155.28   62.89
  -7  -5   2 1231.78   65.89
   7   5   2 1177.68   70.39
  -7   5  -2 1196.88   62.79
  -7   5  -2 1108.89   62.79
   7   5   2 1197.48   66.69
   7  -5  -2 1178.48   62.39
  -7  -5   2 1167.58   62.39
   7  -5   2 1151.98   61.99
  -7  -5  -2 1217.88   66.69
  -7   5   2 1105.09   61.19
   7   5  -2 1096.49   64.79
  -7  -5  -2 1229.88   69.69
  -7   5   2 1183.78   64.49
   7   5  -2 1153.18   62.39
   7  -5   2 1157.08   63.49
   7  -5  -3   60.39    3.30
  -7   5  -3   59.39    3.40
   7  -5  -3   51.39    3.60
  -7  -5  -3   56.49    3.60
   7  -5   3   61.09    2.20
  -7   5   3   54.99    3.20
   7   5  -3   56.99    2.60
  -7  -5  -3   57.29    3.60
  -7   5  -4   -0.10    0.70
   7  -5  -4   -0.40    0.90
   7  -5  -4   -0.30    0.60
  -7   5   4    1.10    0.70
  -7  -5  -4    1.10    0.90
   7   5  -4    0.50    0.40
  -7  -5  -4    1.70    0.90
  -7   5  -5  147.69    6.50
  -7  -5   5  144.59    5.50
   7  -5  -5  154.98    7.60
   7  -5  -5  148.89    6.10
   7   5  -5  142.99    5.30
  -7  -5  -5  149.69    6.80
  -7  -5  -5  149.79    7.30
   7  -5  -6   21.10    3.30
   7  -5  -6   17.60    1.90
  -7   5  -6   20.90    2.30
  -7  -5  -6   16.20    2.30
   7   5  -6   18.10    1.40
   7   5  -6   18.20    1.30
  -7  -5  -6   22.50    3.20
  -7  -5  -6   16.20    2.20
   7  -5  -7   41.50    4.80
   7  -5  -7   35.50    2.40
  -7   5  -7   44.00    3.00
  -7  -5  -7   40.60    3.20
   7   5  -7   42.20    2.20
  -7  -5  -7   39.70    4.30
   7   5  -7   41.50    2.00
  -7  -5  -7   39.10    3.00
   7  -5  -8    0.80    0.70
  -7   5  -8   -0.30    0.80
   7  -5  -8    0.90    1.70
  -7  -5  -8   -0.70    0.80
  -7  -5  -8    1.20    1.10
  -7  -5  -8    0.20    1.60
   7  -5  -9    7.80    2.60
  -7   5  -9   10.10    1.50
  -7  -5  -9    9.30    1.60
   7   6   0    1.40    0.70
  -7  -6   0    0.30    0.70
  -7   6   0    1.20    0.80
   7  -6   0   -1.10    0.50
  -7  -6   0    0.10    0.50
  -7   6  -1   41.40    2.90
   7  -6  -1   44.90    2.90
  -7  -6   1   43.60    2.40
  -7  -6   1   39.30    2.90
   7   6   1   44.70    3.00
  -7  -6  -1   43.70    2.80
   7  -6   1   41.90    2.70
  -7  -6  -1   44.20    3.10
  -7   6   1   41.40    2.90
   7   6  -1   46.80    2.60
  -7   6  -2    5.90    1.40
  -7  -6   2    4.60    0.80
   7  -6  -2    3.40    1.10
   7  -6  -2    4.40    1.20
   7  -6   2    6.60    1.30
   7  -6   2    5.50    0.70
   7   6  -2    6.00    1.00
  -7   6   2    7.30    1.50
  -7  -6  -2    4.20    1.20
  -7  -6  -2    5.30    1.40
  -7  -6   3    3.80    0.70
   7  -6  -3    3.50    1.10
  -7   6  -3    4.20    1.30
   7  -6  -3    4.20    1.50
  -7  -6  -3    5.50    1.50
  -7  -6  -3    4.50    1.30
   7  -6   3    5.00    0.50
   7   6  -3    4.80    0.80
  -7   6   3    3.50    1.20
   7  -6   3    4.70    0.50
   7  -6  -4    2.50    1.40
   7  -6  -4    2.80    1.00
  -7   6  -4    3.00    1.20
  -7  -6  -4    2.00    1.10
  -7  -6  -4    1.10    1.00
   7   6  -4    2.80    0.60
  -7   6   4    2.90    1.20
  -7   6  -5   66.49    4.10
   7  -6  -5   60.89    3.70
   7  -6  -5   71.89    5.10
  -7  -6  -5   69.59    4.60
  -7  -6  -5   69.49    4.30
   7   6  -5   67.29    2.60
   7  -6  -6    0.30    0.80
   7  -6  -6    3.50    1.70
  -7  -6   6    0.60    0.50
  -7   6  -6    0.70    0.90
  -7  -6  -6    1.40    1.50
  -7  -6  -6    0.20    1.00
  -7   6  -7    1.70    1.00
   7  -6  -7    0.00    0.80
   7  -6  -7   -0.20    1.60
  -7  -6  -7   -0.10    1.00
  -7  -6  -7   -0.50    1.00
  -7  -6  -7    2.10    1.40
  -7   6  -8    0.10    1.00
   7  -6  -8    0.70    0.80
   7  -6  -8    0.60    1.30
  -7  -6  -8   -0.20    1.00
  -7  -6  -8   -0.60    1.50
   7  -6  -9   -1.10    1.80
  -7   6  -9    0.10    0.80
   7  -6  -9    2.00    0.80
  -7  -6  -9    0.80    1.00
  -7  -6  -9    0.10    1.60
  -7  -7   0  718.03   24.50
   7   7   0  726.03   23.90
   7  -7   0  715.03   24.20
   7  -7  -1  265.47   10.10
  -7  -7   1  252.17    9.10
  -7   7  -1  254.07   10.20
   7   7   1  252.37   10.00
   7  -7  -1  259.07   10.00
   7  -7   1  253.47    9.20
   7  -7   1  259.57    9.90
   7   7  -1  246.88    9.40
  -7  -7  -1  240.58    9.70
  -7   7   1  260.17   10.30
  -7  -7  -1  243.88   10.30
   7  -7  -2   12.10    1.90
  -7   7  -2    8.90    1.90
   7  -7  -2    8.00    1.70
  -7  -7   2    9.60    1.10
  -7  -7  -2    8.80    1.80
  -7  -7  -2    7.10    1.70
   7   7  -2    8.00    1.20
  -7   7   2   10.50    1.90
   7  -7   2    8.70    1.00
   7  -7   2    8.10    1.10
   7  -7  -3   39.60    3.40
   7  -7  -3   42.60    3.10
  -7  -7   3   41.30    2.00
  -7   7  -3   40.60    3.30
  -7  -7  -3   43.20    3.40
  -7  -7  -3   37.70    3.20
  -7   7   3   35.80    3.00
   7   7  -3   41.20    2.20
   7  -7   3   40.10    1.50
   7  -7   3   43.60    1.60
   7  -7  -4   23.10    3.20
  -7   7  -4   23.20    2.90
   7  -7  -4   23.30    2.70
  -7  -7  -4   21.50    3.00
  -7  -7  -4   20.00    2.80
   7   7  -4   24.40    1.40
  -7   7   4   25.20    2.80
   7  -7  -5   32.30    4.10
  -7   7  -5   34.30    3.00
   7  -7  -5   34.30    2.90
  -7  -7  -5   37.50    3.30
  -7  -7  -5   35.00    4.10
  -7  -7   6   34.40    2.30
  -7   7  -6   30.00    3.30
   7  -7  -6   33.80    4.40
   7  -7  -6   33.20    2.80
  -7  -7  -6   28.60    3.80
  -7  -7  -6   35.10    3.90
   7  -7  -7   44.70    3.20
  -7   7  -7   37.00    3.30
   7  -7  -7   40.00    4.90
  -7  -7  -7   42.90    4.90
  -7  -7  -7   37.80    4.00
  -7  -7  -7   42.00    3.50
  -7   7  -8    5.50    1.60
   7  -7  -8    7.20    2.70
  -7  -7  -8    3.80    2.10
  -7  -7  -8    6.20    1.80
  -7  -8   0    1.30    0.90
   7   8   0   -0.90    0.60
   7  -8   0    1.00    0.90
  -7   8   0    1.70    1.20
   7  -8   0    1.10    0.90
   7  -8  -1   23.60    2.90
  -7   8  -1   30.10    3.40
   7  -8  -1   22.90    2.70
  -7  -8   1   21.50    1.90
   7   8  -1   26.60    2.20
  -7  -8  -1   26.40    2.80
  -7  -8  -1   27.60    3.30
  -7   8   1   29.20    3.30
   7  -8   1   25.90    2.10
  -7   8  -2   56.39    4.00
  -7  -8   2   49.70    2.60
   7  -8  -2   54.59    3.90
   7  -8  -2   52.09    3.70
   7   8  -2   48.80    2.90
   7  -8   2   46.70    2.60
   7  -8   2   49.80    2.40
  -7   8   2   58.29    4.00
  -7  -8  -2   44.00    3.50
  -7  -8  -2   49.40    3.80
  -7  -8   3  385.16   12.60
   7  -8  -3  372.16   14.50
  -7   8  -3  398.46   15.00
   7  -8  -3  380.76   15.10
   7  -8   3  382.96   12.00
  -7   8   3  385.26   14.70
   7   8  -3  393.86   13.00
  -7  -8  -3  395.36   15.00
   7  -8   3  390.36   11.90
  -7  -8  -3  396.26   15.20
   7  -8  -4   80.89    4.80
  -7   8  -4   86.19    5.20
   7  -8  -4   79.59    5.50
  -7   8   4   82.99    5.00
   7   8  -4   83.19    3.10
  -7  -8  -4   76.09    5.10
  -7  -8  -4   85.29    5.40
   7  -8  -5   25.40    3.10
   7  -8  -5   25.80    3.80
  -7   8  -5   22.20    3.10
  -7  -8  -5   27.20    3.60
  -7  -8  -5   24.30    3.30
   7  -8  -6  338.77   15.20
  -7   8  -6  329.37   13.70
  -7  -8   6  386.16   12.80
   7  -8  -6  343.47   13.40
  -7  -8  -6  355.66   15.00
  -7  -8  -6  355.66   14.30
   7  -8  -7   75.89    6.20
  -7   8  -7   69.79    4.80
  -7  -8  -7   77.89    5.90
  -7   8  -8   16.80    2.50
  -7  -8  -8   23.40    4.00
  -7  -8  -8   17.00    2.70
  -7   9   0   24.60    3.30
   7  -9   0   23.40    2.70
  -7  -9   0   24.00    2.60
   7  -9  -1   15.50    2.40
  -7  -9   1   15.90    1.90
   7  -9  -1   16.90    2.60
  -7   9  -1   18.30    2.90
   7  -9   1   16.20    2.00
   7   9  -1   17.30    2.20
  -7  -9  -1   13.20    2.20
  -7   9   1   21.50    3.00
  -7   9  -2  147.19    7.50
   7  -9  -2  141.79    7.10
  -7  -9   2  140.69    5.70
   7  -9  -2  150.78    7.40
  -7  -9  -2  141.29    7.00
   7  -9   2  143.69    5.60
  -7  -9  -2  134.19    7.40
   7   9  -2  132.99    6.00
  -7   9   2  150.08    7.40
   7  -9   2  143.09    5.30
   7  -9  -3   18.20    2.90
   7  -9  -3   14.80    2.50
  -7   9  -3   14.50    2.60
  -7  -9   3   16.90    1.30
  -7  -9  -3   19.20    3.00
  -7  -9  -3   13.40    2.50
  -7   9   3   18.80    2.90
   7   9  -3   13.30    1.50
   7  -9   3   15.00    0.70
   7  -9  -4    8.90    2.10
  -7   9  -4    6.80    2.00
   7  -9  -4   17.60    3.10
  -7   9   4    9.10    2.10
  -7  -9  -4   10.20    2.40
  -7  -9  -4   11.20    2.50
  -7   9  -5   54.99    4.30
   7  -9  -5   56.49    4.20
   7  -9  -5   53.89    4.70
  -7  -9  -5   51.29    4.40
  -7  -9  -5   58.89    4.70
  -7   9  -6    9.10    2.20
  -7  -9  -6    9.20    2.50
   7  -9  -7   12.10    3.10
  -7   9  -7   10.60    2.30
  -7  -9  -7    9.20    2.80
   7 -10   0    1.80    1.00
  -7  10   0    1.60    1.40
  -7 -10   0    3.20    1.30
  -7 -10   1   40.50    2.80
   7 -10  -1   42.40    3.50
  -7  10  -1   44.70    4.60
  -7 -10  -1   38.80    3.20
  -7  10   1   37.80    4.20
   7 -10   1   37.50    2.80
   7 -10  -2  113.79    6.40
  -7 -10   2  109.79    4.80
   7 -10  -2  111.99    6.40
  -7  10  -2  101.19    6.40
  -7  10   2  119.79    6.70
  -7 -10  -2   99.19    5.90
   7 -10   2  107.39    4.70
   7  10  -2  109.89    5.20
   7 -10  -3   46.40    4.00
   7 -10  -3   52.59    4.30
  -7  10  -3   59.29    4.60
  -7 -10   3   47.60    2.40
  -7  10   3   44.60    4.70
  -7 -10  -3   47.40    4.10
  -7 -10  -3   48.90    4.40
  -7  10  -4    1.40    1.50
   7 -10  -4    2.40    1.40
   7 -10  -4    0.70    1.30
  -7 -10  -4    2.60    1.70
  -7  10   4    1.20    1.50
  -7 -10  -4   -1.00    1.30
  -7  10  -5   21.40    3.30
   7 -10  -5   25.40    4.00
  -7 -10  -5   23.20    3.80
   7 -10  -6   21.40    3.90
  -7  10  -6   23.90    3.50
  -7 -10  -6   23.70    4.00
  -7  10  -7   11.70    2.60
   7 -10  -7   14.70    3.70
  -7 -10  -7   11.10    3.00
   7 -11   0   15.60    2.40
  -7  11   0   19.70    3.20
  -7 -11   0   17.90    2.40
  -7  11  -1    3.80    1.80
  -7 -11   1    2.20    1.00
   7 -11  -1    3.10    1.50
  -7 -11  -1   -0.10    1.00
   7 -11   1    2.00    1.10
  -7  11   1    1.20    1.50
   7 -11  -2   33.00    4.00
  -7  11  -2   31.70    4.10
  -7 -11   2   31.00    2.30
  -7  11   2   31.90    4.00
  -7 -11  -2   30.00    3.60
   7 -11   2   26.50    2.10
   7 -11   2   33.50    2.10
  -7 -11   3   38.10    2.10
  -7  11  -3   43.20    5.00
   7 -11  -3   38.80    4.50
  -7  11   3   38.80    4.70
  -7 -11  -3   36.40    4.10
   7 -11  -4   60.99    5.20
  -7  11  -4   62.79    5.10
  -7 -11  -4   56.99    4.80
  -7  11   4   60.49    4.90
   7 -11  -5   24.20    3.90
  -7  11  -5   24.70    3.90
  -7 -11  -5   27.30    4.10
   7 -11  -6   22.80    4.20
  -7  11  -6   14.60    3.00
  -7 -11  -6   13.70    3.20
  -7  12   0    3.90    1.60
   7 -12   0   -0.50    1.10
  -7 -12   0    2.40    1.30
   7 -12  -1    1.80    1.40
  -7 -12   1    1.70    1.10
  -7  12  -1    1.70    1.70
  -7 -12  -1    4.10    1.60
  -7  12   1    1.60    1.60
   7 -12   1    0.90    1.00
  -7  12  -2    1.60    1.60
  -7 -12   2    1.60    0.90
   7 -12  -2    2.70    1.60
  -7  12   2    2.60    1.80
   7 -12   2    0.90    0.80
  -7 -12  -2    1.80    1.40
   7 -12  -3   15.20    3.00
  -7  12  -3   19.10    3.50
  -7 -12   3   15.40    1.30
  -7 -12  -3   14.00    2.80
  -7  12   3   15.50    3.40
   7 -12  -4    5.90    2.20
  -7  12  -4    2.70    1.90
  -7 -12  -4    5.60    2.20
   7 -12  -5   37.70    5.20
  -7  12  -5   35.50    4.60
  -7 -12  -5   28.50    4.20
   7 -13   0   75.69    5.00
  -7 -13   0   86.89    5.00
  -7  13   0   81.19    6.40
   7 -13  -1   -0.30    1.10
  -7 -13   1    0.50    0.90
  -7  13  -1    0.10    1.50
  -7  13   1    2.10    1.90
  -7 -13  -1    2.00    1.40
   7 -13   1    0.40    1.00
   7 -13  -2   13.60    2.90
  -7 -13   2   11.50    1.70
  -7  13  -2    6.60    2.50
   7 -13   2   11.80    1.60
  -7 -13  -2    7.40    2.20
  -7  13   2    9.30    2.70
  -7  13  -3   11.80    3.00
   7 -13  -3   11.50    2.80
  -7  13   3   13.70    3.40
  -7 -13  -3   17.20    3.30
  -7  13  -4   61.49    6.50
   7 -13  -4   66.39    5.80
  -7 -13  -4   64.59    5.50
  -7 -14   0    3.20    1.50
   7 -14   0    4.70    1.70
  -7  14   0    5.10    2.10
  -7 -14   1   -0.60    0.90
  -7  14  -1    2.50    2.20
   7 -14  -1    2.10    1.80
  -7  14   1   -1.40    1.40
   7 -14   1   -0.10    1.00
  -7 -14  -1    0.30    1.40
  -7  14  -2   63.59    6.90
   7 -14  -2   70.29    5.50
  -7 -14  -2   83.59    5.70
  -7  14   2   75.89    6.50
  -8   0   0   36.00    1.80
   8   0   0   33.00    1.80
   8   0   0   30.90    1.70
  -8   0   0   37.90    1.80
  -8   0   1   -0.20    0.20
  -8   0  -1    0.00    0.30
   8   0   1    2.70    0.60
   8   0   1   -0.20    0.30
  -8   0  -1   -0.10    0.30
   8   0  -1   -0.30    0.30
   8   0  -1    0.20    0.30
   8   0   2 5233.18  175.48
   8   0  -2 5186.58  168.68
  -8   0   2 5148.78  166.58
   8   0   2 4886.31  174.78
  -8   0  -2 4853.21  171.58
   8   0  -2 5124.29  168.08
  -8   0  -2 5010.70  176.88
  -8   0   2 4730.13  168.28
  -8   0  -3   -0.10    0.40
  -8   0   3    0.20    0.30
   8   0   3   -0.10    0.40
  -8   0  -3   -0.20    0.40
   8   0   3   -0.30    0.40
   8   0  -3    0.20    0.30
  -8   0  -4  183.38    6.80
  -8   0  -4  188.88    7.20
   8   0  -4  185.78    6.30
   8   0   4  184.58    7.30
  -8   0  -5    0.20    0.50
   8   0   5   -0.80    0.60
  -8   0  -5    0.50    0.70
   8   0   6  171.58    7.90
  -8   0  -6  192.18    6.90
   8   0  -6  184.08    8.10
  -8   0  -6  185.88    7.70
   8   0  -7    2.10    1.30
  -8   0  -7    1.80    1.10
  -8   0  -7    0.20    0.60
  -8   0  -8  291.07   10.00
   8   0  -8  297.27   12.20
  -8   0  -8  279.57   11.40
   8   0  -9   -2.30    0.90
  -8   0  -9    0.30    0.50
  -8   0  -9    0.30    0.50
  -8   0  -9    0.90    1.30
   8  -1   0    0.20    0.30
   8  -1   0   -0.20    0.30
   8   1   0    0.50    0.40
   8   1   0   -0.10    0.30
  -8  -1   0    0.30    0.30
  -8   1   0   -0.40    0.20
  -8  -1   0   -0.30    0.30
  -8   1   0    0.10    0.20
  -8   1  -1   76.29    3.10
  -8  -1   1   80.19    3.20
   8   1   1   77.69    3.40
   8  -1  -1   81.79    3.20
  -8  -1   1   86.19    3.30
   8   1   1   77.99    3.40
   8  -1  -1   83.89    3.30
  -8   1  -1   78.99    3.30
  -8  -1  -1   73.39    3.30
   8   1  -1   81.99    3.30
  -8   1   1   77.09    3.20
   8   1  -1   82.89    3.30
   8  -1   1   81.69    3.20
   8  -1   1   78.99    3.30
  -8  -1  -1   74.79    3.30
  -8   1  -2    0.10    0.30
   8  -1  -2    0.20    0.30
  -8  -1   2    0.00    0.30
  -8   1  -2   -0.10    0.40
   8   1   2    0.10    0.30
   8  -1   2    0.60    0.40
   8   1  -2   -0.70    0.30
   8   1  -2    0.40    0.30
  -8   1   2   -0.20    0.20
   8  -1   2    0.70    0.40
  -8  -1  -2   -0.10    0.50
  -8  -1  -2    0.30    0.50
  -8  -1   3  842.32   39.50
  -8   1  -3  778.22   41.50
  -8  -1   3  870.91   37.30
   8   1   3  786.52   45.60
   8  -1  -3  816.52   37.50
   8  -1  -3  843.62   38.00
   8   1   3  876.01   46.40
  -8   1  -3  792.92   45.10
   8  -1   3  871.11   44.70
   8   1  -3  742.93   36.60
  -8   1   3  775.42   37.90
  -8  -1  -3  823.32   44.00
  -8  -1  -3  723.53   45.70
  -8   1   3  816.92   37.20
   8  -1   3  921.31   46.10
   8  -1  -4   62.39    2.60
  -8   1  -4   64.39    3.00
  -8   1  -4   64.09    3.10
   8   1   4   62.79    3.60
   8  -1   4   60.59    3.20
  -8  -1  -4   58.69    3.30
   8  -1   4   63.79    3.00
  -8   1   4   62.69    2.30
  -8  -1  -4   64.99    3.10
   8  -1  -5    0.50    0.40
  -8   1  -5    0.70    0.60
  -8   1  -5    0.60    0.50
   8   1   5    0.50    0.80
   8  -1   5    1.00    0.70
  -8  -1  -5    1.40    0.70
  -8  -1  -5    1.00    0.80
  -8   1  -6  359.86   12.80
   8  -1  -6  373.66   14.00
  -8   1  -6  366.96   12.30
   8  -1   6  351.66   13.10
  -8  -1  -6  350.06   12.30
  -8  -1  -6  372.36   13.40
  -8   1  -7   52.29    2.70
  -8   1  -7   51.49    3.20
   8  -1  -7   44.40    3.80
  -8  -1  -7   50.79    2.70
   8   1  -7   47.70    3.60
  -8  -1  -7   50.59    3.60
  -8   1  -8    0.60    0.70
   8  -1  -8    1.00    1.40
  -8   1  -8    1.30    1.00
   8   1  -8    1.50    1.20
  -8  -1  -8    1.00    0.80
  -8  -1  -8    2.10    1.30
  -8  -1  -8    0.50    0.70
  -8   1  -9    0.60    0.50
  -8   1  -9   -0.10    0.40
  -8   1  -9    1.00    1.10
   8  -1  -9   -0.20    1.50
   8   1  -9    3.00    1.60
  -8  -1  -9    0.80    1.40
  -8  -1  -9   -0.30    0.50
   8   2   0  427.86   31.00
   8   2   0  441.96   29.40
   8  -2   0  425.76   27.90
  -8   2   0  406.16   26.80
  -8  -2   0  404.16   30.20
   8  -2   0  461.15   28.20
  -8   2   0  420.46   27.70
  -8  -2   0  407.86   28.10
   8  -2  -1  669.63   36.50
  -8  -2   1  689.13   37.40
   8   2   1  690.33   42.30
  -8  -2   1  747.93   41.10
   8  -2  -1  670.23   36.10
  -8   2  -1  707.23   37.70
  -8   2  -1  674.53   38.10
   8   2   1  663.63   39.40
  -8  -2  -1  634.64   38.10
   8  -2   1  683.43   38.20
   8   2  -1  661.63   39.60
   8   2  -1  662.63   37.30
  -8   2   1  695.03   36.30
  -8   2   1  665.33   36.40
   8  -2   1  662.83   37.10
  -8  -2  -1  694.83   42.30
  -8  -2   2    9.30    1.00
   8   2   2    8.80    1.30
   8  -2  -2    9.80    1.10
  -8   2  -2    9.40    1.20
  -8   2  -2    9.80    0.80
   8   2  -2    9.70    1.10
   8  -2   2   10.20    0.90
  -8  -2  -2    8.10    1.20
  -8  -2  -2    8.40    1.30
   8  -2   2    9.70    1.20
  -8   2  -3  590.34   34.70
  -8   2  -3  541.25   35.50
   8   2   3  542.55   36.40
   8  -2  -3  583.44   31.20
  -8  -2   3  539.05   31.80
   8   2   3  575.64   39.30
   8  -2  -3  574.04   31.80
  -8  -2   3  544.75   30.30
  -8   2   3  536.25   30.80
  -8  -2  -3  580.54   39.50
   8   2  -3  568.74   32.70
   8  -2   3  567.44   35.20
  -8   2   3  545.65   31.20
   8   2  -3  519.55   30.20
   8  -2   3  530.75   34.00
  -8  -2  -3  532.45   35.50
  -8   2  -4   70.19    3.20
   8   2   4   61.39    3.70
   8  -2  -4   66.39    2.80
  -8   2  -4   61.49    2.90
  -8  -2   4   64.09    2.30
  -8  -2   4   55.29    2.30
   8   2  -4   64.29    3.00
   8  -2   4   62.39    3.10
   8  -2   4   64.79    3.00
  -8   2   4   64.99    2.70
  -8  -2  -4   70.09    3.30
  -8  -2  -4   69.29    3.70
  -8   2  -5    3.70    0.80
  -8   2  -5    3.90    0.90
   8  -2  -5    3.80    0.70
   8   2  -5    3.10    0.80
   8  -2   5    3.70    1.00
  -8  -2  -5    3.30    1.20
  -8  -2  -5    3.60    1.00
   8  -2  -6   50.09    2.10
  -8   2  -6   49.90    2.70
  -8   2  -6   48.60    2.80
   8  -2  -6   42.10    3.50
   8   2  -6   46.20    2.70
   8   2  -6   46.90    3.20
  -8  -2  -6   54.49    3.70
  -8  -2  -6   45.80    2.80
  -8   2  -7   57.79    3.20
   8  -2  -7   48.30    4.10
  -8   2  -7   48.90    2.80
  -8  -2  -7   51.39    3.90
  -8  -2  -7   55.49    3.00
   8   2  -7   46.90    3.40
   8  -2  -8   73.29    5.20
  -8   2  -8   64.69    3.30
  -8   2  -8   64.09    3.70
  -8  -2  -8   58.09    3.20
  -8  -2  -8   65.49    3.60
  -8  -2  -8   69.19    4.70
   8   2  -8   69.39    4.30
   8  -2  -9    0.70    1.80
  -8   2  -9    1.80    1.00
  -8   2  -9    1.60    0.60
  -8  -2  -9    2.10    1.50
   8   2  -9    0.30    1.10
  -8  -2  -9    0.50    0.60
  -8  -2  -9    0.20    0.70
   8  -3   0    0.60    0.50
   8   3   0    0.40    0.40
  -8  -3   0   -0.20    0.20
  -8   3   0   -0.10    0.40
  -8  -3   1    3.70    0.70
   8  -3  -1    3.00    0.70
  -8   3  -1    3.00    0.80
   8   3   1    3.70    0.90
   8  -3   1    3.40    0.80
   8  -3   1    4.10    0.60
   8   3  -1    2.90    0.70
  -8  -3  -1    3.40    0.80
  -8   3   1    2.40    0.70
   8  -3  -2  279.57    9.80
  -8  -3   2  292.67    9.90
   8   3   2  287.47   10.40
  -8  -3  -2  292.47   10.30
   8   3  -2  284.07    9.60
   8  -3   2  275.27    9.80
   8  -3   2  272.87    9.30
  -8   3   2  291.47    9.90
  -8  -3   3   27.70    1.70
  -8  -3   3   24.60    1.70
  -8   3  -3   25.60    1.40
   8   3   3   26.40    2.20
  -8   3  -3   25.90    1.90
   8  -3  -3   26.00    1.70
  -8   3   3   25.80    1.80
   8  -3   3   26.60    1.50
   8   3  -3   27.80    1.60
   8  -3   3   25.50    1.80
  -8  -3  -3   27.40    2.10
  -8  -3  -3   27.00    2.00
   8  -3  -4    1.20    0.60
  -8  -3   4    0.90    0.40
  -8  -3   4    1.30    0.50
  -8   3  -4    1.10    0.60
  -8   3  -4    2.50    0.60
   8   3   4    0.80    0.90
  -8  -3  -4    0.60    0.70
   8   3  -4    1.50    0.60
  -8  -3  -4    1.60    0.80
   8  -3   4    1.50    0.60
  -8   3   4    2.30    0.70
   8  -3  -5  161.98    7.80
  -8   3  -5  180.48    6.20
  -8   3  -5  173.28    6.70
   8  -3  -5  172.18    6.30
  -8  -3  -5  163.68    6.90
   8   3  -5  168.28    6.40
  -8  -3  -5  165.78    7.60
   8  -3   5  180.58    6.50
   8  -3  -6    2.30    1.50
  -8   3  -6    1.70    0.90
  -8   3  -6    3.90    0.80
   8  -3  -6    3.10    0.70
   8   3  -6    2.70    1.00
  -8  -3  -6    0.80    0.90
   8   3  -6    1.30    0.70
  -8  -3  -6    3.60    1.30
  -8   3  -7   79.99    3.70
  -8   3  -7   83.49    4.10
   8  -3  -7   86.29    3.30
   8  -3  -7   87.29    5.70
  -8  -3  -7   86.89    5.30
   8   3  -7   77.59    4.30
   8   3  -7   81.79    3.90
  -8  -3  -7   80.09    4.10
  -8  -3  -7   82.79    4.40
   8  -3  -8    0.40    1.50
  -8   3  -8    4.10    1.00
  -8   3  -8    2.60    1.00
  -8  -3  -8    1.70    1.00
  -8  -3  -8    2.70    1.50
   8   3  -8    3.70    1.40
  -8  -3  -8    3.20    1.20
   8  -3  -9   17.40    3.40
  -8   3  -9   12.40    1.40
   8   3  -9   16.20    2.30
  -8  -3  -9   15.40    2.90
  -8  -3  -9   14.10    1.60
  -8  -3  -9   14.40    1.80
   8   4   0    1.50    0.70
  -8   4   0    0.70    0.50
  -8  -4   0    1.00    0.60
   8  -4   0    1.60    0.70
  -8  -4   1  560.14   39.90
   8   4   1  587.34   40.30
  -8  -4   1  566.04   38.40
   8  -4  -1  530.35   35.90
  -8   4  -1  528.15   36.50
   8  -4  -1  524.95   36.60
   8   4   1  578.64   43.00
  -8   4  -1  497.25   36.00
  -8   4   1  537.85   37.30
   8  -4   1  563.64   37.20
   8   4  -1  569.54   41.10
  -8   4   1  532.25   36.30
  -8  -4  -1  572.54   39.90
   8   4  -1  556.74   37.80
   8  -4   1  580.14   38.70
  -8  -4  -1  621.74   43.70
   8  -4  -2    0.00    0.50
  -8   4  -2   -0.20    0.50
  -8  -4   2   -0.10    0.40
   8   4   2    0.80    0.60
  -8  -4   2    0.30    0.40
   8  -4   2    0.20    0.30
  -8  -4  -2    0.20    0.60
   8  -4   2    0.10    0.50
   8   4  -2    0.20    0.30
  -8   4   2   -0.20    0.50
  -8  -4   3  134.19    5.50
   8   4   3  120.89    6.10
  -8   4  -3  142.69    5.80
   8  -4  -3  135.09    5.50
   8  -4   3  139.19    5.50
  -8  -4  -3  140.49    6.20
   8   4  -3  135.59    5.10
   8  -4   3  141.59    4.90
  -8  -4   4    4.20    0.80
   8  -4  -4    3.60    0.90
  -8   4  -4    4.40    0.60
  -8   4  -4    5.20    1.10
  -8   4   4    4.00    0.90
  -8  -4  -4    5.30    1.30
   8   4  -4    4.70    0.80
   8  -4   4    3.40    0.60
  -8   4  -5   57.49    3.30
   8  -4  -5   51.39    2.90
  -8  -4   5   59.29    2.40
   8  -4  -5   50.59    3.90
  -8   4  -5   58.69    2.30
  -8  -4  -5   56.99    3.60
  -8  -4  -5   55.49    3.90
   8   4  -5   53.69    2.70
  -8  -4  -5   57.89    3.40
  -8   4  -6  289.27   10.60
  -8   4  -6  289.87    9.30
   8  -4  -6  295.27   10.00
   8  -4  -6  273.27   12.10
  -8  -4  -6  286.97   10.80
  -8  -4  -6  301.97   11.20
   8   4  -6  275.87   10.20
   8   4  -6  283.57    9.90
  -8  -4  -6  275.57   11.70
  -8   4  -7  263.67    9.60
   8  -4  -7  253.37    8.70
   8  -4  -7  256.07   11.60
  -8   4  -7  245.38    8.20
  -8  -4  -7  250.37    9.60
  -8  -4  -7  232.68   10.80
   8   4  -7  239.18    9.20
  -8  -4  -7  252.97   10.00
   8  -4  -8   33.00    4.50
   8  -4  -8   29.60    1.60
  -8   4  -8   28.40    1.50
  -8   4  -8   29.40    2.40
  -8  -4  -8   26.80    3.60
  -8  -4  -8   29.90    2.70
   8   4  -8   32.20    2.40
  -8  -4  -8   28.10    2.40
   8  -4  -9   13.10    2.90
  -8   4  -9   10.50    1.50
  -8  -4  -9   10.60    2.60
  -8  -4  -9   11.20    1.80
  -8  -4  -9   13.30    1.70
   8  -5   0   -0.70    0.40
  -8  -5   0    0.50    0.70
  -8  -5   0    2.20    0.70
  -8   5   0    0.40    0.60
   8   5   0    0.70    0.60
  -8  -5   1  118.19    4.80
   8   5   1  123.39    5.50
  -8  -5   1  112.99    5.40
  -8   5  -1  113.39    5.30
   8  -5  -1  122.09    5.30
  -8  -5  -1  116.99    5.20
   8  -5   1  121.69    5.20
  -8  -5  -1  124.69    5.70
   8   5  -1  124.29    5.00
  -8   5   1  120.39    5.40
  -8   5  -2   75.19    3.90
  -8  -5   2   73.89    3.20
   8  -5  -2   70.69    3.70
   8   5   2   67.89    4.00
  -8  -5   2   75.19    3.90
  -8  -5  -2   73.49    4.10
   8  -5   2   70.79    3.60
  -8  -5  -2   74.29    4.00
   8  -5   2   76.79    2.90
   8   5  -2   72.39    3.30
  -8   5   2   77.19    3.90
   8  -5  -3   18.50    2.00
  -8   5  -3   15.00    1.90
  -8   5   3   17.40    2.00
   8  -5   3   16.80    1.00
   8   5  -3   19.60    1.40
  -8  -5  -3   16.10    2.30
  -8  -5  -3   18.10    2.30
  -8   5  -4   -0.10    0.70
   8  -5  -4    0.90    0.70
   8  -5  -4   -0.40    0.90
   8  -5   4    0.40    0.20
   8   5  -4    0.70    0.50
  -8   5   4    2.10    0.90
  -8  -5  -4   -1.40    0.70
  -8  -5  -4    0.50    0.80
  -8   5  -5   24.60    2.70
   8  -5  -5   32.50    2.30
  -8  -5   5   30.00    1.90
   8  -5  -5   33.20    3.90
   8   5  -5   30.50    1.80
  -8  -5  -5   30.20    3.20
  -8  -5  -5   31.30    3.40
  -8   5   5   29.90    2.20
   8  -5  -6   15.50    2.80
  -8   5  -6   12.30    1.90
   8  -5  -6   11.70    1.60
  -8  -5  -6   17.60    2.80
  -8  -5  -6   11.00    1.90
  -8  -5  -6   12.50    2.10
   8   5  -6   12.10    1.30
   8   5  -6   13.50    1.50
   8  -5  -7    3.50    2.00
  -8   5  -7    2.00    1.10
   8  -5  -7    3.90    1.00
  -8  -5  -7    3.40    1.90
  -8  -5  -7    3.40    1.40
   8   5  -7    4.00    0.80
  -8  -5  -7    3.50    1.30
   8   5  -7    3.70    0.90
   8  -5  -8    0.30    0.60
   8  -5  -8   -0.10    1.60
  -8   5  -8    0.70    0.90
  -8  -5  -8    0.20    1.10
  -8  -5  -8   -0.60    1.30
  -8  -5  -8    0.20    0.90
   8  -5  -9   38.30    5.20
  -8   5  -9   40.70    2.80
  -8  -5  -9   41.40    5.00
  -8  -5  -9   41.70    3.00
  -8   6   0  292.57   11.30
  -8  -6   0  299.57   11.50
   8   6   0  293.97   11.00
  -8  -6   0  311.67   10.90
   8  -6   0  308.97   11.20
  -8  -6   1  141.69    6.50
  -8   6  -1  156.88    6.70
  -8  -6   1  155.28    5.90
   8  -6  -1  144.99    6.40
   8   6   1  137.59    6.40
   8   6  -1  140.39    5.90
  -8  -6  -1  143.49    6.70
  -8  -6  -1  150.68    6.40
   8  -6   1  144.89    6.30
  -8   6   1  162.48    6.70
  -8  -6   2  124.49    4.90
   8  -6  -2  129.29    5.80
   8   6  -2  126.49    5.20
   8  -6   2  132.39    4.70
  -8  -6  -2  122.89    5.90
  -8  -6  -2  120.99    6.10
  -8   6   2  137.69    6.10
  -8   6  -3    1.70    1.00
  -8  -6   3    0.80    0.50
   8  -6  -3    0.10    0.70
   8  -6  -3    0.50    1.00
  -8  -6  -3   -0.50    0.70
  -8  -6  -3    1.30    1.00
   8  -6   3    0.40    0.30
  -8   6   3    0.70    0.90
   8   6  -3    0.30    0.50
  -8   6  -4   12.30    2.00
   8  -6  -4   11.10    2.40
   8  -6  -4    9.00    1.60
   8   6  -4    8.70    1.10
  -8   6   4   10.10    1.70
  -8  -6  -4    8.60    1.90
  -8  -6  -4    8.20    1.90
  -8  -6   5   73.39    3.60
  -8   6  -5   72.19    4.30
   8  -6  -5   78.39    5.30
   8  -6  -5   82.29    4.20
  -8  -6  -5   69.79    4.50
  -8  -6  -5   77.99    5.00
  -8   6   5   71.99    4.00
   8   6  -5   72.69    3.00
   8  -6  -6   12.80    1.90
  -8  -6   6   12.60    1.70
   8  -6  -6   10.90    2.50
  -8   6  -6   13.90    2.20
  -8  -6  -6   13.30    2.20
  -8  -6  -6   10.40    2.50
  -8  -6  -6    9.50    2.00
   8   6  -6   13.00    0.90
   8   6  -6   10.20    0.80
   8  -6  -7    0.30    0.90
   8  -6  -7   -1.40    1.20
  -8   6  -7    0.80    1.00
  -8  -6  -7    0.50    1.50
  -8  -6  -7    0.40    1.10
  -8  -6  -7   -0.60    0.90
   8  -6  -8   25.70    2.10
   8  -6  -8   26.40    4.20
  -8   6  -8   25.40    2.80
  -8  -6  -8   27.70    3.10
  -8  -6  -8   30.40    4.40
   8  -7   0   -0.70    0.60
   8   7   0    0.40    0.70
  -8  -7   0    0.40    0.80
  -8   7   0    0.40    0.90
   8  -7   0    0.20    0.60
  -8  -7   0    1.60    0.80
  -8   7  -1   78.29    4.60
   8  -7  -1   85.89    4.60
  -8  -7   1   78.59    3.80
   8  -7  -1   82.69    4.50
   8   7  -1   84.79    4.10
  -8   7   1   82.29    4.70
  -8  -7  -1   80.79    4.30
   8  -7   1   80.29    4.40
   8  -7   1   85.49    4.00
  -8  -7  -1   79.69    4.80
  -8  -7   2  389.86   12.90
  -8   7  -2  385.76   14.40
   8  -7  -2  361.66   14.40
   8  -7  -2  389.36   14.20
  -8  -7  -2  367.46   14.20
  -8   7   2  404.16   14.50
   8   7  -2  380.36   13.30
   8  -7   2  392.16   12.90
  -8  -7  -2  409.16   14.80
   8  -7   2  390.56   12.60
   8  -7  -3   48.90    3.40
   8  -7  -3   55.39    4.00
  -8  -7   3   50.89    2.40
  -8   7  -3   46.90    3.50
   8  -7   3   54.49    2.00
   8  -7   3   49.50    2.10
  -8  -7  -3   58.89    4.00
  -8  -7  -3   53.79    3.90
  -8   7   3   47.40    3.50
   8   7  -3   49.80    2.60
   8  -7  -4   91.09    4.80
   8  -7  -4   83.39    5.50
  -8   7  -4   84.09    4.90
  -8  -7  -4   91.69    5.40
  -8  -7  -4   80.39    5.10
   8   7  -4   88.69    3.60
   8  -7  -5    0.90    0.90
   8  -7  -5   -0.20    0.80
  -8   7  -5    1.50    1.10
  -8  -7  -5    1.40    1.40
  -8  -7  -5    0.00    1.10
   8   7  -5    0.30    0.30
  -8   7   5    0.30    0.90
   8  -7  -6  107.99    7.00
  -8  -7   6  120.19    4.90
  -8   7  -6  105.09    5.90
   8  -7  -6  118.09    5.70
  -8  -7  -6  106.89    6.20
  -8  -7  -6  112.89    6.80
  -8   7  -7    3.90    1.50
   8  -7  -7    6.50    2.30
   8  -7  -7    6.90    1.60
  -8  -7  -7    5.70    1.80
  -8  -7  -7    4.00    2.00
  -8   7  -8    7.00    1.80
   8  -7  -8    8.10    2.50
  -8  -7  -8    6.30    2.30
  -8  -7  -8   10.30    2.10
   8   8   0  185.78    8.20
  -8   8   0  207.58    8.90
   8  -8   0  200.78    8.50
  -8  -8   0  176.98    7.80
   8  -8   0  210.98    8.20
   8  -8  -1  111.29    5.80
  -8   8  -1  115.29    6.10
  -8  -8   1  112.09    5.00
   8  -8  -1  109.59    5.70
   8   8  -1  105.09    5.20
  -8  -8  -1  114.09    5.60
  -8  -8  -1  100.09    5.90
  -8   8   1  115.89    6.10
   8  -8   1  113.69    5.10
   8  -8  -2  258.97   10.30
   8  -8  -2  227.88   10.30
  -8   8  -2  241.28   10.40
  -8  -8   2  241.48    8.80
   8  -8   2  252.67    8.90
  -8  -8  -2  240.18   10.60
   8   8  -2  243.58    9.20
  -8   8   2  255.17   10.50
   8  -8   2  253.07    8.50
  -8  -8  -2  262.27   10.40
   8  -8  -3    2.30    1.50
   8  -8  -3    2.90    1.40
  -8  -8   3    4.10    0.80
  -8   8  -3    5.90    1.80
  -8  -8  -3    5.20    1.70
   8  -8   3    3.70    0.50
   8   8  -3    5.20    1.00
  -8   8   3    6.20    1.70
   8  -8   3    4.80    0.60
  -8  -8  -3    2.30    1.40
   8  -8  -4    0.40    1.00
   8  -8  -4    2.70    1.40
  -8   8  -4    0.40    1.10
  -8   8   4   -0.50    1.00
  -8  -8  -4    1.40    1.40
  -8  -8  -4    0.80    1.20
   8   8  -4    0.80    0.50
  -8   8  -5    1.20    1.10
   8  -8  -5    1.30    1.30
   8  -8  -5    2.30    1.80
  -8   8   5    0.20    1.00
  -8  -8  -5    2.00    1.30
  -8  -8  -5    0.40    1.20
  -8  -8   6    8.20    1.60
  -8   8  -6   10.40    2.20
   8  -8  -6    7.30    1.80
   8  -8  -6    9.80    2.50
  -8  -8  -6    8.50    2.20
  -8  -8  -6   12.50    2.80
   8  -8  -7   29.30    4.40
  -8   8  -7   19.80    2.90
  -8  -8  -7   22.50    3.70
  -8  -8  -7   21.10    3.00
   8  -8  -8  134.19    8.70
  -8   8  -8  116.09    6.50
  -8  -8  -8  125.19    6.80
  -8  -8  -8  117.19    7.90
  -8  -9   0    1.70    1.00
   8  -9   0    1.70    1.10
  -8   9   0    3.30    1.50
   8  -9  -1  114.79    6.20
  -8   9  -1  116.59    6.50
   8  -9  -1  120.29    6.20
  -8  -9   1  114.39    5.30
   8  -9   1  119.69    5.50
  -8   9   1  111.09    6.40
   8   9  -1  119.79    5.70
  -8  -9  -1  113.79    5.90
  -8   9  -2   92.89    5.60
   8  -9  -2   73.39    5.00
   8  -9  -2   88.29    5.20
  -8  -9   2   80.09    3.90
   8   9  -2   80.29    4.20
   8  -9   2   87.09    3.90
  -8  -9  -2   95.19    5.80
   8  -9   2   81.59    3.60
  -8  -9  -2   87.39    5.10
  -8   9   2   84.29    5.30
   8  -9  -3  271.57   11.50
  -8  -9   3  271.77    9.50
   8  -9  -3  261.87   11.90
  -8   9  -3  287.87   12.00
  -8   9   3  300.37   12.00
  -8  -9  -3  278.47   11.80
   8   9  -3  268.27    9.90
  -8  -9  -3  288.77   12.20
   8  -9   3  286.17    8.80
   8  -9   3  276.37    8.90
  -8   9  -4   80.79    5.30
   8  -9  -4   75.19    5.50
   8  -9  -4   73.59    4.90
  -8  -9  -4   81.99    5.60
  -8   9   4   91.99    5.50
  -8  -9  -4   86.69    5.50
   8  -9  -5   34.20    4.50
   8  -9  -5   37.20    4.00
  -8   9  -5   43.30    4.50
  -8  -9  -5   41.60    4.50
  -8  -9  -5   35.20    4.30
  -8   9  -6    1.40    1.30
   8  -9  -6   -1.40    1.00
  -8  -9  -6    1.00    1.30
   8  -9  -7   44.70    5.60
  -8   9  -7   31.70    3.80
  -8  -9  -7   35.50    4.60
  -8 -10   0  393.26   14.50
   8 -10   0  401.66   14.80
  -8  10   0  394.66   15.90
  -8 -10   1   20.90    2.30
   8 -10  -1   16.90    2.70
  -8  10  -1   19.20    3.20
  -8  10   1   16.60    3.00
   8 -10   1   19.30    2.30
  -8 -10  -1   18.80    2.70
   8 -10  -2  102.29    6.10
  -8 -10   2  108.39    4.80
   8 -10  -2  115.99    6.40
  -8  10  -2   99.89    6.40
   8  10  -2  108.29    5.20
  -8 -10  -2  110.99    6.10
   8 -10   2  100.89    4.30
   8 -10   2  106.79    4.70
  -8  10   2  108.29    6.50
  -8  10  -3   79.89    5.60
   8 -10  -3   82.09    5.70
  -8 -10   3   85.49    3.60
   8 -10  -3   84.89    5.50
   8 -10   3   85.79    2.90
  -8 -10  -3   78.19    6.30
  -8  10   3   85.49    5.70
   8 -10   3   86.89    2.90
  -8 -10  -3   87.99    5.60
   8 -10  -4   26.50    3.50
   8 -10  -4   26.10    3.90
  -8  10  -4   25.50    3.70
  -8 -10  -4   29.60    3.90
  -8  10   4   27.10    3.60
  -8 -10  -4   28.50    3.90
  -8  10  -5   20.80    3.40
   8 -10  -5   20.90    3.70
  -8 -10  -5   20.40    3.50
   8 -10  -6    8.10    2.70
  -8  10  -6    3.80    1.90
  -8 -10  -6    0.70    1.30
  -8  10  -7    2.00    1.60
   8 -10  -7    2.80    2.40
  -8 -10  -7    5.10    2.40
  -8 -11   0    0.80    0.90
  -8  11   0    1.60    1.40
   8 -11   0    0.90    1.20
  -8 -11   1   20.20    2.40
   8 -11  -1   23.80    3.30
  -8  11  -1   21.50    3.60
  -8 -11  -1   21.10    2.90
  -8  11   1   26.10    3.70
   8 -11   1   21.60    2.50
  -8  11  -2   47.80    5.10
   8 -11  -2   46.10    4.10
  -8 -11   2   44.40    2.80
   8 -11   2   50.29    2.70
  -8 -11  -2   49.60    4.10
   8 -11   2   49.20    2.90
  -8  11   2   55.09    4.60
  -8 -11   3   51.69    2.60
  -8  11  -3   53.79    4.70
   8 -11  -3   45.80    5.00
  -8 -11  -3   50.09    4.30
  -8  11   3   43.90    4.90
   8 -11  -4   45.90    5.30
  -8  11  -4   43.10    4.90
  -8 -11  -4   48.70    5.30
  -8  11   4   54.69    4.70
   8 -11  -5    1.10    1.90
  -8  11  -5    1.60    1.70
  -8 -11  -5   -0.10    1.10
  -8  11  -6   -1.50    1.20
   8 -11  -6    2.50    2.30
  -8 -11  -6    1.00    1.70
   8 -12   0  373.66   14.70
  -8  12   0  394.46   16.50
  -8 -12   0  390.96   14.60
  -8  12  -1   15.50    3.20
   8 -12  -1   20.90    3.20
  -8 -12   1   23.40    2.60
  -8  12   1   21.00    3.70
  -8 -12  -1   17.60    2.70
   8 -12   1   24.10    2.70
  -8 -12   2    5.20    1.20
   8 -12  -2    3.60    1.90
  -8  12  -2    7.50    2.40
  -8 -12  -2    4.50    1.80
   8 -12   2    7.20    1.40
  -8  12   2    6.60    2.30
  -8  12  -3   37.10    4.70
  -8 -12   3   29.40    1.90
   8 -12  -3   28.80    4.00
  -8  12   3   30.90    4.40
  -8 -12  -3   33.90    4.30
   8 -12  -4  170.18    9.60
  -8  12  -4  170.78    9.50
  -8 -12  -4  178.18    9.40
  -8  12   4  171.48    9.50
   8 -12  -5   -0.20    1.80
  -8  12  -5    0.60    1.60
  -8 -12  -5    0.30    1.70
   8 -13   0    2.90    1.30
  -8 -13   0    1.10    1.10
  -8  13   0    1.80    1.70
  -8  13  -1   12.70    3.10
  -8 -13   1   19.80    2.50
   8 -13  -1   18.60    3.00
  -8 -13  -1   15.80    2.80
   8 -13   1   16.80    2.40
  -8  13   1   21.70    4.00
  -8  13  -2   21.90    3.90
  -8 -13   2   22.10    2.30
   8 -13  -2   21.70    3.60
  -8  13   2   24.00    4.30
  -8 -13  -2   21.60    3.30
   8 -13   2   22.70    2.00
  -8  13  -3    2.40    2.10
   8 -13  -3    1.50    1.60
  -8  13   3    3.80    2.40
  -8 -13  -3    2.70    1.70
   8 -13  -4   17.40    3.60
  -8 -13  -4   15.00    3.20
  -8  14   0  290.27   14.10
  -8 -14   0  279.47   11.70
   8 -14  -1    8.70    2.30
  -8  14  -1    4.50    2.50
  -8 -14   1    9.50    1.90
   8 -14   1    7.80    1.90
  -8  14   1   13.70    3.40
  -8 -14  -1   13.20    2.70
   8 -14  -2    3.40    1.90
  -8  14  -2    3.00    2.00
  -8  14   2    4.00    2.40
  -8 -14  -2    3.50    1.90
  -9   0   0    0.20    0.40
  -9   0   0    0.20    0.30
   9   0   0    0.20    0.30
   9   0   0    0.30    0.40
   9   0  -1   -0.10    0.30
   9   0   1   -0.10    0.30
  -9   0   1    0.30    0.30
  -9   0  -1   -0.10    0.30
  -9   0  -1    0.10    0.30
   9   0   1    0.60    0.50
   9   0  -1    0.50    0.40
  -9   0   2 1691.53   69.09
  -9   0  -2 1631.04   74.59
   9   0  -2 1653.73   67.59
  -9   0  -2 1637.94   70.49
   9   0   2 1692.93   73.99
  -9   0   2 1681.23   65.99
   9   0  -2 1538.55   66.09
   9   0   2 1733.53   73.69
  -9   0  -3   -0.40    0.40
   9   0   3   -0.70    0.30
   9   0  -3   -0.40    0.30
   9   0   3    0.30    0.50
  -9   0  -3    0.20    0.50
  -9   0   3   -0.50    0.20
  -9   0  -4  178.38    6.60
   9   0   4  172.38    7.00
   9   0  -4  178.28    6.10
  -9   0   4  176.08    5.60
  -9   0  -4  164.48    6.80
  -9   0  -5   -0.10    0.60
  -9   0  -5   -0.10    0.50
   9   0   5    0.90    0.80
   9   0   6 1064.49   53.69
  -9   0  -6 1044.80   57.99
  -9   0  -6  975.30   50.49
   9   0   6  985.90   54.59
   9   0  -7   -0.40    1.10
  -9   0  -7    0.50    0.60
  -9   0  -7   -0.20    0.80
  -9   0  -8  179.98    6.90
   9   0  -8  185.08    8.90
  -9   0  -8  189.58    8.30
  -9   0  -9   -0.10    1.20
   9   0  -9   -3.10    1.10
  -9   0  -9    0.00    0.60
  -9   0  -9   -0.60    0.50
   9   1   0 1188.18   56.39
   9  -1   0 1169.08   53.69
  -9   1   0 1068.59   52.19
   9   1   0 1080.89   52.69
  -9  -1   0 1048.70   54.59
  -9  -1   0 1071.29   51.89
  -9   1   0 1104.59   50.99
   9  -1   0 1175.68   52.49
   9  -1  -1    5.20    0.80
  -9  -1   1    6.30    0.90
  -9  -1   1    7.30    0.90
  -9   1  -1    5.70    0.80
   9   1   1    6.50    1.00
   9   1   1    6.30    1.00
  -9   1  -1    5.60    0.90
   9  -1  -1    6.40    0.90
   9   1  -1    5.10    0.80
   9   1  -1    6.90    1.00
  -9  -1  -1    5.10    0.90
  -9  -1  -1    6.20    0.90
   9  -1   1    6.30    0.80
   9  -1   1    4.30    0.80
  -9   1   1    5.40    0.80
   9  -1  -2    0.50    0.40
   9   1   2    2.10    0.70
  -9   1  -2    1.20    0.50
  -9   1  -2    0.90    0.50
  -9  -1   2    0.60    0.40
   9  -1   2    1.60    0.50
  -9  -1  -2    1.20    0.60
  -9  -1  -2    1.80    0.70
  -9   1   2    1.60    0.50
   9   1  -2    1.10    0.40
   9  -1   2    1.70    0.60
   9   1  -2    1.50    0.50
   9   1   3  580.34   19.30
   9   1   4    1.70    0.90
  -9  -1   4    2.60    0.40
  -9   1  -4    4.00    0.90
  -9   1  -4    3.30    0.80
   9  -1  -4    3.30    0.60
  -9  -1   4    3.40    0.40
  -9  -1  -4    3.70    0.90
  -9  -1  -4    3.10    1.00
   9  -1   4    4.10    0.90
  -9   1   4    2.90    0.50
   9  -1   4    2.80    0.90
  -9   1  -5  297.57   10.60
  -9   1  -5  321.87   11.00
   9  -1  -5  315.77   10.00
   9   1   5  312.07   11.80
   9  -1   5  300.07   11.20
  -9  -1  -5  307.97   10.80
  -9  -1  -5  299.17   11.40
  -9   1  -6  127.29    5.50
   9  -1  -6  112.79    6.20
  -9   1  -6  116.39    5.00
   9  -1   6  130.09    5.80
  -9  -1  -6  122.59    5.20
  -9  -1  -6  123.59    5.90
   9  -1  -7    0.00    1.10
  -9   1  -7    1.50    0.80
  -9   1  -7    0.50    0.90
  -9  -1  -7    1.00    0.70
   9   1  -7   -0.10    0.90
  -9  -1  -7    1.60    1.20
  -9   1  -8   85.19    3.90
  -9   1  -8   75.59    4.40
   9  -1  -8   88.39    5.70
   9   1  -8   74.19    4.90
  -9  -1  -8   80.29    3.80
  -9  -1  -8   92.19    5.20
  -9   1  -9   81.39    3.60
  -9   1  -9   82.69    4.80
   9  -1  -9   97.19    6.20
  -9  -1  -9   88.69    5.50
   9   1  -9   89.39    5.60
  -9  -1  -9   87.19    3.70
  -9  -1  -9   80.39    3.90
  -9  -2   0    0.20    0.40
  -9   2   0   -0.10    0.30
   9   2   0   -0.20    0.40
   9  -2   0    0.80    0.40
   9  -2   0   -0.20    0.30
  -9  -2   0    0.10    0.40
  -9  -2   1 1048.70   51.69
  -9   2  -1 1024.40   52.59
   9  -2  -1 1066.79   50.79
   9  -2  -1 1119.29   51.89
  -9   2  -1 1061.99   51.59
   9   2   1 1161.38   59.19
   9   2   1 1057.29   54.49
  -9  -2   1 1084.69   55.09
   9   2  -1  974.00   50.89
  -9  -2  -1 1002.20   53.09
   9  -2   1 1101.19   52.79
   9  -2   1 1034.30   52.59
  -9  -2  -1 1097.69   58.09
  -9   2   1 1036.00   50.79
   9   2  -1 1116.09   55.79
  -9   2   1 1111.99   50.99
  -9   2  -2  306.17   10.40
   9  -2  -2  307.67   10.20
   9   2   2  308.07   10.80
   9  -2   2  301.37   10.40
  -9  -2  -2  306.27   10.70
   9  -2   2  292.27   10.10
  -9   2  -3   60.59    2.90
  -9  -2   3   54.69    2.60
   9  -2  -3   54.99    2.60
  -9   2  -3   57.49    2.60
  -9  -2   3   52.29    2.40
   9   2   3   59.99    3.40
  -9  -2  -3   54.29    3.10
   9  -2   3   61.39    2.90
   9   2  -3   57.39    2.70
   9  -2   3   57.79    2.70
  -9   2   3   55.89    2.60
  -9  -2  -3   51.19    2.90
  -9   2  -4   60.99    3.00
  -9   2  -4   59.19    2.80
   9  -2  -4   54.69    2.60
  -9  -2   4   55.59    2.40
  -9  -2   4   58.19    2.30
   9   2   4   56.39    3.60
   9  -2   4   61.19    3.00
  -9  -2  -4   60.19    3.50
   9   2  -4   53.69    2.80
  -9  -2  -4   58.19    3.10
  -9   2   4   61.49    2.60
   9  -2  -5   28.00    1.60
  -9   2  -5   27.60    1.90
  -9   2  -5   29.80    2.10
  -9  -2  -5   28.30    2.50
   9   2  -5   26.80    1.90
  -9  -2  -5   29.40    2.10
   9  -2   5   28.10    2.10
  -9   2  -6  209.18    7.80
   9  -2  -6  212.48    7.10
  -9   2  -6  210.68    7.90
   9  -2  -6  205.38    9.40
  -9  -2  -6  216.58    8.10
   9   2  -6  199.08    7.90
  -9  -2  -6  206.88    8.90
   9  -2   6  209.58    8.20
  -9   2  -7  117.79    5.30
  -9   2  -7  127.49    5.30
   9  -2  -7  128.39    7.00
   9   2  -7  124.99    6.10
  -9  -2  -7  117.49    6.30
  -9  -2  -7  124.49    5.30
   9  -2  -8  172.18    9.20
  -9   2  -8  187.78    7.20
  -9  -2  -8  193.58    7.30
  -9  -2  -8  199.28    9.00
  -9  -2  -8  177.48    7.60
   9   2  -8  194.98    8.50
   9  -2  -9   12.50    2.90
  -9   2  -9   12.50    1.40
  -9   2  -9   10.60    1.70
  -9  -2  -9   11.60    1.60
  -9  -2  -9   12.90    2.60
  -9  -2  -9    9.40    1.30
   9   2  -9   13.90    2.40
  -9   3   0  592.74   36.90
  -9   3   0  553.94   36.10
  -9  -3   0  573.14   40.50
   9   3   0  642.94   42.70
  -9  -3   0  588.04   38.20
   9   3   0  540.35   37.00
   9  -3   0  669.43   39.30
   9  -3   0  586.34   36.50
   9   3   1  470.15   36.60
  -9  -3   1  447.06   34.00
  -9   3  -1  444.36   31.00
  -9  -3   1  417.26   30.60
   9   3   1  434.86   32.70
   9  -3  -1  399.36   29.80
   9  -3  -1  419.96   29.50
  -9   3  -1  441.46   31.40
  -9   3   1  428.66   30.20
   9  -3   1  466.45   32.40
  -9  -3  -1  431.06   32.40
  -9  -3  -1  417.16   34.40
   9   3  -1  403.76   30.50
  -9   3   1  430.36   30.30
   9   3  -1  430.76   33.70
   9  -3   1  457.55   31.40
   9   3   2  267.37    9.80
  -9   3  -2  261.27    9.40
   9  -3  -2  260.87    9.20
  -9  -3  -2  260.77    9.60
  -9  -3  -2  260.47    9.70
   9  -3   2  268.67    9.30
  -9   3   2  270.57    9.40
   9   3  -2  266.27    9.10
   9  -3   2  259.77    8.80
  -9  -3   3  313.67   10.90
   9  -3  -3  327.77   11.10
   9   3   3  313.37   12.00
  -9  -3   3  332.77   11.10
  -9  -3  -3  325.47   11.50
   9  -3   3  334.77   10.80
   9   3  -3  329.37   10.90
  -9  -3  -3  335.17   11.90
   9  -3   3  312.27   11.20
  -9   3   3  326.67   11.20
  -9   3  -4    8.30    1.00
  -9   3  -4    5.80    1.10
  -9  -3   4    8.00    1.00
  -9  -3   4    9.70    1.00
   9  -3  -4    8.30    1.10
  -9  -3  -4    9.70    1.70
  -9   3   4    7.80    1.10
  -9  -3  -4    9.50    1.50
   9  -3   4    7.70    1.00
   9   3  -4    7.10    1.00
  -9   3  -5   21.10    1.40
  -9   3  -5   16.00    1.90
   9  -3  -5   17.60    1.40
   9   3  -5   16.10    1.60
   9  -3   5   18.70    1.60
  -9  -3  -5   19.50    2.20
  -9  -3  -5   19.20    2.50
  -9   3   5   18.60    1.30
  -9   3  -6    0.50    0.60
   9  -3  -6    0.60    1.20
   9  -3  -6    0.50    0.50
  -9   3  -6    0.20    0.70
   9   3  -6   -0.30    0.50
  -9  -3  -6    0.00    0.70
  -9  -3  -6    0.00    1.00
  -9   3  -7    1.20    0.70
   9  -3  -7    1.10    1.40
   9  -3  -7    0.50    0.50
  -9   3  -7    0.80    0.80
   9   3  -7   -0.20    0.70
  -9  -3  -7    0.70    1.00
  -9  -3  -7   -0.50    1.00
  -9  -3  -7    1.40    0.90
   9   3  -7    0.60    0.90
  -9   3  -8    7.10    1.40
  -9   3  -8    8.90    1.30
   9  -3  -8   14.60    3.00
   9   3  -8   12.30    2.10
  -9  -3  -8    8.90    1.50
  -9  -3  -8    7.30    1.60
  -9  -3  -8    9.90    2.30
  -9   3  -9    1.50    0.80
   9  -3  -9    2.60    2.00
  -9  -3  -9    0.80    1.60
  -9  -3  -9    4.00    1.10
   9   3  -9    1.10    1.10
  -9  -3  -9    0.30    0.90
  -9  -4   0    0.30    0.50
   9  -4   0    0.60    0.50
  -9   4   0    0.60    0.60
   9   4   0    0.70    0.60
   9  -4  -1    2.80    0.90
  -9  -4   1    3.50    0.90
  -9  -4   1    3.00    0.70
   9   4   1    1.60    0.60
  -9   4  -1    4.50    1.00
  -9   4   1    1.90    0.80
   9   4  -1    3.60    0.80
   9  -4   1    3.20    0.80
  -9  -4  -1    2.80    0.80
   9  -4   1    2.80    0.60
  -9  -4   2   54.19    3.10
  -9  -4   2   59.49    2.70
   9  -4  -2   61.89    3.10
   9   4   2   59.59    3.50
  -9   4  -2   61.79    3.30
   9  -4   2   54.39    3.00
  -9  -4  -2   60.69    3.40
   9   4  -2   62.09    2.90
   9  -4   2   56.89    2.50
  -9   4   2   57.89    3.20
  -9  -4   3    1.30    0.70
  -9  -4   3    0.50    0.60
   9  -4  -3    0.20    0.60
  -9   4  -3    0.30    0.60
   9   4   3    0.20    0.60
   9   4  -3    0.70    0.50
   9  -4   3    0.60    0.40
   9  -4   3    0.30    0.50
  -9  -4  -3    0.10    0.60
  -9   4   4  727.53   23.40
   9  -4   4  713.93   22.60
  -9   4  -5  412.36   12.50
  -9   4  -5  378.36   13.70
   9  -4  -5  383.06   13.20
   9  -4  -5  391.36   15.20
  -9  -4   5  390.56   12.50
  -9  -4  -5  396.46   14.80
   9   4  -5  384.16   13.00
  -9   4   5  382.66   13.10
  -9  -4  -5  367.56   13.80
   9  -4   5  400.26   12.80
   9  -4  -6    9.90    1.30
   9  -4  -6    9.10    2.20
  -9   4  -6   11.20    1.00
  -9   4  -6   10.00    1.70
   9   4  -6    8.90    1.30
  -9  -4  -6   12.50    1.90
  -9  -4  -6    8.90    2.10
  -9  -4  -6    7.00    1.70
  -9   4  -7   80.89    3.20
  -9   4  -7   87.19    4.40
   9  -4  -7   81.79    3.60
   9  -4  -7   81.29    5.80
  -9  -4  -7   85.29    5.50
  -9  -4  -7   81.29    4.70
   9   4  -7   83.59    4.30
  -9  -4  -7   79.09    4.40
   9   4  -7   74.49    3.70
   9  -4  -8    6.60    2.40
  -9   4  -8    2.70    0.60
   9  -4  -8    2.90    0.60
  -9   4  -8    4.80    1.20
  -9  -4  -8    3.80    1.80
  -9  -4  -8    4.80    1.30
  -9  -4  -8    3.30    1.30
   9   4  -8    2.10    1.10
  -9   4  -9  149.69    6.30
   9  -4  -9  163.18    9.20
  -9  -4  -9  147.29    6.40
  -9  -4  -9  149.39    8.40
  -9  -5   0   44.90    3.00
   9  -5   0   50.09    2.90
  -9   5   0   43.80    2.90
   9   5   0   44.40    2.70
  -9  -5   0   45.80    2.70
  -9   5  -1   41.60    2.80
   9  -5  -1   39.10    2.50
  -9  -5   1   40.10    2.70
   9   5   1   41.10    2.70
  -9  -5   1   35.70    2.20
  -9  -5  -1   38.50    2.80
  -9  -5  -1   38.80    2.50
   9  -5   1   37.80    2.00
  -9   5   1   34.10    2.50
   9  -5   1   39.50    2.50
   9   5  -1   38.70    2.30
   9  -5  -2  454.25   15.60
   9   5   2  440.46   16.20
  -9  -5   2  450.95   15.80
  -9   5  -2  464.55   15.90
   9  -5   2  442.06   15.50
   9   5  -2  465.75   15.20
  -9  -5  -2  433.06   16.10
  -9   5   2  508.35   16.00
   9  -5  -3   18.10    2.00
  -9   5  -3   17.80    2.10
  -9  -5  -3   12.00    1.90
  -9  -5  -3   11.80    1.90
   9  -5   3   12.30    1.00
   9   5  -3   15.20    1.30
  -9   5   3   18.30    2.10
  -9  -5   4  147.39    5.80
   9  -5  -4  144.19    7.10
   9  -5  -4  141.99    6.00
  -9   5  -4  144.79    6.30
  -9   5   4  147.49    6.10
  -9  -5  -4  135.29    6.60
   9  -5   4  141.19    4.90
   9   5  -4  133.99    5.30
  -9  -5  -4  140.09    6.80
  -9   5  -5    0.70    0.90
  -9  -5   5    1.30    0.60
   9  -5  -5    1.70    0.80
   9  -5  -5    1.30    1.40
  -9  -5  -5    1.80    1.10
  -9  -5  -5    1.80    1.00
   9   5  -5    0.70    0.50
  -9  -5  -5    2.20    1.30
  -9   5   5    0.60    0.70
  -9   5  -6    2.60    1.10
   9  -5  -6    2.00    0.90
   9  -5  -6   -0.50    1.50
  -9  -5  -6    4.00    1.70
  -9  -5  -6    2.10    1.20
   9   5  -6    1.50    0.70
  -9  -5  -6    2.80    1.20
   9  -5  -7   93.69    6.30
   9  -5  -7   75.49    3.90
  -9   5  -7   87.39    4.70
  -9  -5  -7   88.99    5.80
   9   5  -7   84.49    3.90
   9   5  -7   76.59    3.50
  -9  -5  -7   81.39    4.70
  -9  -5  -7   85.89    5.00
  -9   5  -8    3.70    1.30
   9  -5  -8    3.60    2.10
   9  -5  -8    4.30    0.90
  -9  -5  -8    6.40    1.60
   9   5  -8    5.20    1.50
  -9  -5  -8    4.60    2.00
  -9  -5  -8    4.20    1.60
   9  -5  -9  112.89    7.60
  -9   5  -9   97.49    4.90
  -9  -5  -9  100.39    5.10
  -9  -5  -9   98.19    6.70
  -9  -6   0    0.70    0.70
   9   6   0    0.00    0.50
  -9  -6   0   -0.20    0.60
   9  -6   0    0.50    0.60
  -9   6   0    1.70    1.00
  -9  -6   1    8.10    1.20
   9   6   1    7.50    1.50
  -9  -6   1    7.90    1.60
   9  -6  -1    7.90    1.50
  -9   6  -1    7.60    1.50
   9   6  -1    6.90    1.20
  -9  -6  -1    6.30    1.30
   9  -6   1    9.10    1.50
  -9   6   1    5.90    1.40
  -9  -6  -1    8.60    1.70
  -9   6  -2  379.16   14.20
   9  -6  -2  399.06   14.00
  -9  -6  -2  390.26   14.60
   9   6  -2  401.46   13.40
   9  -6   2  395.26   12.70
  -9  -6  -2  394.46   14.30
  -9   6   2  384.16   14.20
  -9  -6   3  265.27    9.00
  -9   6  -3  266.87   10.40
   9  -6  -3  263.07   10.10
   9   6  -3  264.47    9.30
  -9   6   3  264.47   10.30
   9  -6   3  266.87    8.70
  -9  -6  -3  263.77   10.70
  -9  -6  -3  268.27   10.70
   9  -6  -4    1.10    1.10
   9  -6  -4    0.60    0.80
  -9   6  -4    1.30    1.00
  -9   6   4    1.40    1.10
  -9  -6  -4    1.80    1.20
   9   6  -4    0.60    0.60
  -9  -6  -4    0.30    1.00
  -9   6  -5  223.88    9.10
   9  -6  -5  224.68    8.60
  -9  -6   5  204.38    7.90
   9  -6  -5  210.38   10.00
  -9  -6  -5  212.18    9.60
  -9  -6  -5  213.78    9.30
  -9   6   5  215.48    8.50
   9   6  -5  200.78    7.40
   9  -6  -6    4.60    2.00
   9  -6  -6    5.70    1.40
  -9   6  -6    5.30    1.50
   9   6  -6    6.50    0.90
  -9  -6  -6    6.20    1.80
  -9  -6  -6    6.40    2.10
   9   6  -6    6.80    0.90
  -9  -6  -6    2.90    1.30
  -9   6  -7   16.20    2.40
   9  -6  -7   12.60    1.80
   9  -6  -7   13.50    2.90
  -9  -6  -7   14.10    2.90
  -9  -6  -7   17.00    2.60
  -9  -6  -7   14.20    2.40
   9   6  -7   12.40    0.90
   9  -6  -8   -1.20    1.50
   9  -6  -8   -1.20    0.60
  -9   6  -8   -1.40    0.70
  -9  -6  -8    0.10    1.70
  -9  -6  -8    0.40    1.10
  -9  -7   0    8.70    1.50
   9  -7   0    6.30    1.50
   9   7   0    8.20    1.50
  -9   7   0    9.40    1.80
  -9  -7   0    7.80    1.80
  -9   7  -1  218.18    9.40
   9  -7  -1  232.58    9.30
  -9  -7   1  234.98    8.60
   9  -7   1  222.18    9.20
  -9  -7  -1  219.48    9.60
  -9  -7  -1  234.18    9.20
   9   7  -1  225.38    8.80
  -9   7   1  243.28    9.70
   9  -7  -2    3.60    1.30
  -9   7  -2    6.70    1.60
  -9  -7   2    2.60    0.80
   9  -7  -2    2.70    1.20
  -9  -7  -2    3.90    1.30
   9   7  -2    3.40    1.00
   9  -7   2    3.20    0.70
  -9  -7  -2    5.00    1.60
  -9   7   2    4.00    1.40
   9  -7  -3   46.00    3.40
  -9  -7   3   51.49    2.60
  -9   7  -3   59.89    4.00
   9  -7  -3   58.69    4.10
   9  -7   3   51.09    2.20
   9  -7   3   53.29    2.40
  -9  -7  -3   49.99    3.90
  -9   7   3   60.09    3.90
   9   7  -3   56.99    2.90
  -9  -7  -3   53.09    3.80
   9  -7  -4  334.37   13.30
  -9   7  -4  326.57   12.40
   9  -7  -4  325.87   12.00
   9   7  -4  309.77   10.50
  -9  -7  -4  299.17   12.50
  -9   7   4  270.67   11.70
  -9  -7  -4  314.77   12.70
   9  -7  -5    5.50    1.40
   9  -7  -5    2.20    1.60
  -9   7  -5    1.50    1.20
  -9  -7   5    4.70    1.20
  -9  -7  -5    3.60    1.60
  -9  -7  -5    5.10    1.80
   9   7  -5    3.90    0.70
  -9   7   5    1.20    1.10
  -9   7  -6   14.10    2.40
   9  -7  -6    6.80    2.40
  -9  -7   6   11.60    1.50
   9  -7  -6   10.10    1.80
  -9  -7  -6    9.90    2.20
  -9  -7  -6   12.60    2.80
   9  -7  -7   20.40    3.80
   9  -7  -7   16.50    2.20
  -9   7  -7   20.50    2.70
  -9  -7  -7   14.00    2.50
  -9  -7  -7   21.80    3.70
  -9   7  -8   32.10    3.40
   9  -7  -8   39.00    5.10
  -9  -7  -8   39.50    5.00
  -9  -7  -8   37.10    3.80
   9  -8   0    2.00    1.00
  -9   8   0    0.10    1.00
  -9  -8   0    0.20    0.80
   9  -8   0    1.20    1.00
   9  -8  -1  695.63   23.80
   9  -8  -1  683.43   23.80
  -9   8  -1  735.23   24.40
  -9   8   1  689.03   24.10
   9   8  -1  672.83   23.10
   9  -8   1  692.13   22.90
  -9  -8  -1  690.03   24.40
  -9   8  -2   44.00    3.60
   9  -8  -2   44.40    3.60
  -9  -8   2   48.20    2.60
   9  -8  -2   45.90    3.50
   9  -8   2   46.40    2.30
   9   8  -2   45.70    2.90
  -9   8   2   44.40    3.60
  -9  -8  -2   45.20    3.50
   9  -8   2   40.90    2.50
  -9  -8  -2   37.90    4.00
   9  -8  -3   12.40    2.20
  -9   8  -3   14.70    2.50
   9  -8  -3   14.00    2.60
  -9  -8   3   12.60    1.40
   9  -8   3   12.90    1.00
  -9  -8  -3   13.40    2.50
   9  -8   3   11.10    0.90
   9   8  -3   12.00    1.50
  -9  -8  -3   10.80    2.30
  -9   8   3   12.80    2.30
   9  -8  -4  288.97   11.60
   9  -8  -4  279.17   12.60
  -9   8  -4  288.77   12.00
  -9  -8  -4  298.97   12.50
  -9   8   4  303.97   11.90
   9   8  -4  296.77   10.00
  -9  -8  -4  292.37   12.30
  -9   8  -5   54.79    4.30
   9  -8  -5   63.29    4.20
   9  -8  -5   60.69    4.90
  -9  -8  -5   58.59    4.60
  -9   8   5   69.69    4.40
  -9  -8  -5   66.09    5.00
  -9   8  -6   79.39    5.10
   9  -8  -6   83.39    6.30
   9  -8  -6   68.19    4.60
  -9  -8  -6   90.49    6.00
  -9   8  -7   -0.20    1.20
   9  -8  -7   -1.10    1.60
  -9  -8  -7    3.70    2.00
  -9  -8  -7    3.80    1.70
   9  -8  -8   19.10    4.00
  -9   8  -8   10.20    2.20
  -9  -8  -8   16.90    2.80
  -9  -8  -8   11.50    2.90
  -9   9   0  994.60   33.40
   9  -9   0  968.60   32.30
  -9   9  -1  385.26   14.80
   9  -9  -1  371.56   14.10
  -9  -9   1  374.76   13.10
   9  -9  -1  340.77   14.00
  -9  -9  -1  381.36   13.90
   9  -9   1  366.96   13.20
  -9   9   1  360.46   14.50
   9   9  -1  351.86   14.30
  -9   9  -2   38.50    4.10
   9  -9  -2   37.40    3.40
   9  -9  -2   36.70    4.00
  -9  -9   2   43.80    2.60
   9  -9   2   42.90    2.30
   9   9  -2   42.10    2.90
  -9  -9  -2   36.60    3.30
  -9  -9  -2   44.10    4.60
  -9   9   2   41.70    3.70
   9  -9   2   46.00    2.70
   9  -9  -3   10.10    2.10
  -9   9  -3   12.30    2.40
  -9  -9   3    9.80    1.20
   9  -9  -3   11.40    2.60
  -9  -9  -3   15.10    2.60
   9  -9   3   13.00    0.90
  -9  -9  -3   12.20    2.50
  -9   9   3   10.50    2.30
   9   9  -3   13.00    1.60
   9  -9   3   12.30    0.90
   9  -9  -4   18.30    2.80
   9  -9  -4   22.50    3.50
  -9   9  -4   22.80    3.20
  -9   9   4   23.10    3.10
  -9  -9  -4   28.70    3.90
   9   9  -4   18.50    1.40
  -9  -9  -4   19.80    3.10
  -9   9  -5   37.70    4.20
   9  -9  -5   41.80    4.20
   9  -9  -5   52.59    5.60
  -9  -9  -5   47.00    7.10
  -9  -9  -5   44.50    4.90
  -9   9  -6    2.30    1.60
   9  -9  -6    4.70    2.40
  -9  -9  -6    3.00    2.00
   9  -9  -7    3.40    2.40
  -9   9  -7    4.90    1.90
  -9  -9  -7    6.10    2.00
  -9  -9  -7    2.40    2.20
  -9  10   0    0.70    1.30
   9 -10   0    3.30    1.40
  -9 -10   0    2.90    1.20
  -9 -10   1    7.50    1.50
  -9  10  -1    5.90    1.80
   9 -10  -1    8.30    1.90
   9 -10   1    9.50    1.80
  -9 -10  -1    5.10    1.60
  -9  10   1    5.10    2.00
   9 -10  -2   81.09    5.30
  -9 -10   2   69.39    3.70
   9 -10  -2   66.49    4.90
  -9  10  -2   79.79    5.50
   9 -10   2   77.29    3.50
  -9  10   2   78.99    5.40
  -9 -10  -2   68.29    4.80
   9 -10   2   76.69    3.80
   9  10  -2   73.79    4.20
  -9 -10   3   37.80    2.20
   9 -10  -3   33.30    4.20
   9 -10  -3   35.20    4.00
  -9  10  -3   43.30    4.70
  -9  10   3   43.30    4.60
   9 -10   3   36.90    1.60
   9 -10   3   38.90    1.70
   9  10  -3   34.80    2.50
  -9 -10  -3   44.50    3.70
   9 -10  -4    4.60    2.00
  -9  10  -4    5.70    2.00
  -9  10   4    1.80    1.50
  -9 -10  -4    4.10    1.60
  -9  10  -5   15.20    3.00
   9 -10  -5   18.10    3.30
  -9 -10  -5   16.00    3.20
  -9  10  -6    0.20    1.40
   9 -10  -6    1.20    1.50
  -9 -10  -6    2.90    2.00
   9 -10  -7    1.00    2.30
  -9  10  -7    0.80    1.50
  -9 -10  -7    1.00    1.80
   9 -11   0   50.89    3.80
  -9  11   0   39.70    4.80
  -9 -11   0   48.30    3.60
  -9  11  -1    0.10    1.30
   9 -11  -1    1.40    1.30
  -9 -11   1    1.10    1.00
  -9  11   1    0.00    1.30
  -9 -11  -1   -0.60    0.90
   9 -11   1   -0.80    0.70
  -9  11  -2   17.40    3.20
   9 -11  -2   14.80    2.90
  -9 -11   2   14.40    1.80
  -9  11   2   11.00    2.60
   9 -11   2   16.10    1.70
   9 -11   2   18.50    2.00
  -9 -11  -2   16.80    2.70
   9 -11  -3    8.40    2.40
  -9  11  -3   10.80    2.70
  -9 -11   3   13.40    1.50
  -9 -11  -3   14.20    2.80
   9 -11   3   14.20    0.80
  -9  11   3   18.90    3.40
   9 -11  -4    3.00    2.00
  -9  11  -4    3.00    1.90
  -9  11   4    4.50    2.10
  -9 -11  -4   -0.50    1.00
   9 -11  -5   37.40    5.10
  -9  11  -5   46.10    5.10
  -9 -11  -5   58.09    5.10
   9 -11  -6    4.00    2.30
  -9  11  -6    0.40    1.50
  -9 -11  -6    3.00    2.30
  -9 -12   0    1.80    1.10
  -9  12   0    2.30    1.90
  -9  12  -1   10.30    2.80
  -9 -12   1    9.80    1.80
   9 -12  -1   12.30    2.50
  -9 -12  -1   12.40    2.40
  -9  12   1   13.70    3.00
   9 -12   1   10.30    1.90
  -9  12  -2    1.20    1.70
   9 -12  -2    2.70    1.70
  -9 -12   2    1.60    1.00
  -9  12   2    4.40    1.90
  -9 -12  -2    0.40    1.20
   9 -12   2    2.40    1.00
  -9  12  -3   26.60    4.20
  -9 -12   3   32.20    2.00
   9 -12  -3   29.70    4.20
  -9  12   3   27.50    4.10
  -9 -12  -3   24.90    3.70
  -9  12  -4    3.50    2.00
  -9 -12  -4    3.60    2.00
   9 -12  -5   -0.50    1.60
  -9  12  -5   -1.00    1.40
  -9 -12  -5   -0.90    1.50
  -9  13   0  186.48   10.30
  -9 -13   0  179.28    8.40
   9 -13  -1    3.50    1.70
  -9 -13   1    4.30    1.50
  -9  13  -1    1.90    1.90
  -9 -13  -1    4.50    1.80
   9 -13   1    4.00    1.40
  -9  13   1    3.10    2.00
  -9  13  -2   39.70    5.20
  -9 -13   2   37.30    2.70
  -9 -13  -2   34.50    4.00
  -9  13   2   43.00    5.40
   9 -13   2   35.60    2.60
   9 -13  -3   11.30    2.90
  -9  13  -3    4.30    2.40
  -9 -13  -3    4.60    2.30
  -9  13   3    9.10    3.10
   9 -13  -4   65.49    5.80
  -9  13  -4   65.99    5.90
  -9 -13  -4   68.29    5.50
   9 -14   0    1.90    1.50
  -9  14   0    1.60    2.00
  -9 -14   0    1.00    1.30
  -9  14  -1    5.20    2.60
  -9 -14   1   10.40    2.00
   9 -14  -1    8.30    2.40
  -9 -14  -1    7.60    2.20
  -9  14   1    7.80    2.90
   9 -14   1   10.40    2.00
   9 -14  -2   -1.60    1.30
  -9  14  -2    2.50    2.00
  -9  14   2    2.90    2.10
  -9 -14  -2   -1.00    1.30
 -10   0   0 4595.04  171.58
 -10   0   0 4820.52  168.68
  10   0   0 4967.00  171.48
  10   0   0 5057.49  173.58
 -10   0   1    0.10    0.30
  10   0   1   -0.10    0.30
  10   0   1    0.70    0.40
  10   0  -1    0.40    0.40
 -10   0  -1    0.10    0.30
  10   0  -1   -0.10    0.40
 -10   0  -1    0.40    0.40
  10   0   2  188.08    7.10
  10   0  -2  191.48    7.00
  10   0   2  195.28    7.10
 -10   0   2  205.38    7.10
 -10   0  -2  185.78    7.00
 -10   0  -2  190.18    7.00
  10   0  -2  189.38    6.80
  10   0   3   -0.40    0.40
  10   0   3    0.50    0.50
 -10   0  -3    0.10    0.50
 -10   0   3   -0.60    0.20
  10   0  -3    0.10    0.40
 -10   0  -3    1.00    0.60
 -10   0   4 1134.09   46.00
 -10   0  -4  969.10   58.99
 -10   0   4  973.70   47.50
 -10   0  -4 1096.09   55.29
  10   0   4 1120.59   59.19
  10   0   4 1180.78   59.49
  10   0  -4 1162.08   47.00
  10   0   5    1.70    0.90
 -10   0  -5    2.70    1.00
 -10   0  -5    1.30    0.70
 -10   0  -6    5.00    1.30
 -10   0  -6    3.90    1.00
  10   0  -7    1.00    1.30
 -10   0  -7    1.20    1.00
 -10   0  -7   -0.30    0.60
 -10   0  -8  153.68    6.30
 -10   0  -8  166.78    7.60
  10   0  -8  165.98    8.20
 -10   0  -9   -0.20    1.20
 -10   0  -9   -0.10    0.60
  10   0  -9    0.70    1.30
  10   1   0    0.80    0.50
 -10   1   0    0.00    0.30
 -10  -1   0    0.70    0.40
  10  -1   0    0.00    0.30
  10   1   0    0.30    0.30
 -10  -1   0    0.00    0.40
  10  -1   0    0.10    0.40
  10   1   1   29.50    1.90
 -10  -1   1   30.40    1.80
  10  -1  -1   32.70    1.80
  10   1   1   30.40    1.90
  10  -1  -1   30.10    1.80
 -10  -1   1   31.10    1.80
 -10   1  -1   28.00    1.70
 -10   1  -1   30.40    1.90
 -10   1   1   31.50    1.80
  10   1  -1   27.30    1.70
  10   1  -1   27.50    1.80
  10  -1   1   33.10    1.90
  10  -1   1   35.80    1.80
 -10  -1  -1   31.80    1.90
 -10  -1  -1   31.10    1.90
  10   1   2  267.97    9.60
 -10  -1   2  248.68   10.00
  10   1   2  255.97    9.40
 -10   1  -2  274.77    9.30
  10  -1  -2  271.27    9.10
  10   1  -2  274.67    9.20
  10   1  -2  265.07    9.20
 -10  -1  -2  258.17    9.40
  10  -1   2  278.17    9.30
  10  -1   2  271.47    9.40
 -10   1  -3   60.79    2.90
  10   1   3   57.29    3.20
 -10  -1   3   58.69    2.50
 -10   1  -3   61.49    3.00
  10  -1  -3   59.79    2.70
 -10  -1  -3   55.09    3.00
 -10   1   3   56.69    2.60
  10   1  -3   61.19    2.90
  10   1  -3   64.89    2.80
 -10  -1  -3   60.09    3.20
  10  -1   3   57.39    3.00
  10  -1   3   61.69    3.00
 -10   1  -4    8.30    1.20
 -10  -1   4    6.80    0.70
  10   1   4    7.30    1.40
  10  -1  -4    7.30    0.90
 -10  -1   4    8.00    0.80
 -10   1  -4    7.60    1.20
  10  -1   4    9.80    1.40
 -10  -1  -4    8.40    1.30
 -10   1   4    7.60    0.90
  10   1  -4   10.60    1.40
 -10  -1  -4    7.00    1.30
 -10   1  -5  152.58    6.20
  10  -1  -5  160.98    5.50
 -10   1  -5  143.49    6.00
 -10  -1  -5  157.18    6.70
 -10  -1  -5  157.98    6.20
  10  -1   5  152.48    6.50
  10  -1  -6   97.39    3.50
 -10   1  -6   94.39    4.30
 -10   1  -6   94.59    4.60
  10  -1   6   94.99    4.90
 -10  -1  -6   95.19    5.00
 -10  -1  -6   95.09    4.40
  10  -1  -7   96.79    5.80
 -10   1  -7   93.49    4.40
 -10   1  -7   96.59    4.80
 -10  -1  -7   92.19    4.40
  10   1  -7  100.19    5.50
 -10  -1  -7   94.59    5.30
  10  -1  -8   65.49    5.00
 -10   1  -8   64.69    4.00
 -10   1  -8   67.99    3.40
  10   1  -8   61.09    4.40
 -10  -1  -8   60.29    3.30
 -10  -1  -8   66.79    4.40
 -10   1  -9    0.70    1.20
 -10   1  -9    1.30    0.70
  10  -1  -9    0.10    1.60
 -10  -1  -9   -0.20    0.70
  10   1  -9    1.20    1.60
 -10  -1  -9   -0.10    0.70
 -10  -1  -9   -0.10    1.20
  10   2   0    3.70    0.80
  10  -2   0    3.90    0.80
  10  -2   0    2.30    0.60
 -10   2   0    1.70    0.60
 -10  -2   0    2.60    0.70
 -10  -2   0    3.00    0.70
  10  -2  -1 2408.96   94.19
  10  -2  -1 2382.36   92.69
 -10   2  -1 2380.26   93.99
 -10   2  -1 2314.17   95.59
 -10  -2   1 2199.08   92.99
  10   2   1 2401.76  101.89
  10   2   1 2365.36   97.49
 -10  -2   1 2223.38   96.79
  10   2  -1 2385.26   98.59
 -10  -2  -1 2301.77   96.49
 -10  -2  -1 2301.17  100.79
  10  -2   1 2357.56   95.99
  10  -2   1 2420.66   95.29
 -10   2   1 2331.77   92.19
 -10   2   1 2205.78   92.49
  10   2  -1 2252.87   93.99
  10   2   2    8.10    1.40
 -10  -2   2    8.50    1.10
  10  -2  -2    8.80    1.10
 -10   2  -2    8.60    1.20
 -10   2  -2    8.30    1.00
  10  -2   2   10.30    1.20
  10   2  -2    9.70    1.20
 -10  -2  -2    6.80    1.20
 -10  -2  -2    7.00    1.20
  10  -2   2    9.20    1.20
 -10   2  -3   73.49    3.20
 -10   2  -3   76.49    3.50
 -10  -2   3   75.59    3.10
  10   2   3   76.09    4.00
  10  -2  -3   77.69    3.30
 -10  -2  -3   72.69    3.80
  10  -2   3   73.39    3.40
 -10  -2  -3   70.39    3.60
 -10   2   3   74.99    3.30
  10  -2   3   71.89    3.50
  10   2  -3   74.49    3.30
 -10  -2   4   12.30    1.00
  10  -2  -4   13.20    1.30
 -10   2  -4   14.40    1.30
  10   2   4   17.90    2.30
 -10   2  -4   14.90    1.60
 -10  -2   4   11.80    0.90
 -10   2   4   13.90    1.20
  10  -2   4   16.50    1.70
 -10  -2  -4   18.90    2.30
  10   2  -4   15.10    1.60
 -10  -2  -4   15.90    1.80
 -10   2  -5    2.20    0.80
 -10   2  -5    1.40    0.70
  10  -2  -5    2.70    0.70
  10   2  -5    3.10    0.90
 -10  -2  -5    0.20    0.90
  10  -2   5    2.20    0.90
 -10   2   5    3.10    0.50
 -10  -2  -5    1.60    0.90
  10  -2  -6  124.89    4.60
 -10   2  -6  132.99    5.30
 -10   2  -6  115.19    5.20
  10  -2  -6  137.49    6.90
 -10  -2  -6  131.59    5.50
 -10  -2  -6  120.89    6.10
  10   2  -6  110.49    5.20
  10  -2   6  118.19    5.50
  10  -2  -7   49.99    4.20
 -10   2  -7   53.69    3.10
 -10   2  -7   50.69    3.00
 -10  -2  -7   49.80    3.00
  10   2  -7   52.29    3.70
 -10  -2  -7   48.90    3.80
 -10   2  -8    9.80    1.50
  10  -2  -8    7.90    2.20
 -10   2  -8   10.00    1.70
  10   2  -8    7.90    1.90
 -10  -2  -8   11.00    1.90
 -10  -2  -8    7.50    1.50
 -10  -2  -8    9.10    2.10
 -10   2  -9   12.30    1.80
  10  -2  -9   15.10    3.10
 -10   2  -9   12.40    1.60
 -10  -2  -9   13.10    1.60
 -10  -2  -9   13.60    1.80
 -10  -2  -9   10.80    2.50
  10   2  -9   12.60    2.40
  10  -3   0    1.90    0.70
 -10  -3   0    0.30    0.60
 -10  -3   0    2.50    0.70
  10   3   0    1.80    0.70
 -10   3   0    3.20    0.80
 -10  -3   1   14.20    1.60
 -10  -3   1   11.50    1.30
  10  -3  -1   12.60    1.50
  10   3   1   12.00    1.50
 -10   3  -1   16.10    1.70
 -10   3   1   11.40    1.40
  10   3  -1   12.70    1.40
  10  -3   1   13.40    1.50
 -10  -3  -1   12.90    1.50
 -10  -3  -1   12.10    1.60
  10  -3   1   13.50    1.10
  10  -3  -2   50.09    2.60
 -10   3  -2   48.40    2.30
 -10   3  -2   49.99    2.70
  10   3   2   48.80    3.00
 -10  -3   2   45.80    2.40
  10  -3   2   46.80    2.60
  10  -3   2   47.10    2.30
 -10  -3  -2   47.40    2.90
 -10   3   2   51.89    2.70
  10   3  -2   53.09    2.60
 -10  -3  -2   46.30    2.80
  10   3   3   30.80    2.60
  10  -3  -3   32.80    2.00
 -10  -3   3   29.30    1.90
 -10  -3   3   32.10    2.00
 -10   3  -3   27.80    2.10
 -10   3  -3   30.70    1.70
  10  -3   3   31.90    2.10
 -10   3   3   29.20    2.00
  10   3  -3   33.80    1.90
 -10  -3  -3   36.30    2.40
  10  -3   3   34.50    1.90
 -10  -3  -3   34.90    2.50
  10  -3  -4  124.19    4.90
 -10   3  -4  121.99    4.60
 -10   3  -4  123.19    5.20
 -10  -3   4  115.19    4.50
  10   3  -4  114.49    4.80
 -10  -3  -4  117.29    5.30
  10  -3   4  124.79    4.80
 -10   3   4  114.99    4.80
 -10  -3  -4  119.29    5.70
 -10   3  -5   14.70    1.20
 -10  -3   5   14.20    0.80
  10  -3  -5   11.80    1.40
 -10   3  -5   12.00    1.60
  10   3  -5   14.40    1.60
 -10   3   5   11.30    1.20
 -10  -3  -5   11.90    1.80
  10  -3   5   13.30    1.60
 -10  -3  -5   14.60    2.30
 -10   3  -6    1.40    0.80
  10  -3  -6    0.30    1.30
 -10   3  -6    0.00    0.60
  10  -3  -6   -0.20    0.50
 -10  -3  -6    0.30    1.00
 -10  -3  -6    1.10    0.90
  10  -3   6    0.10    0.70
  10   3  -6    0.00    0.70
  10  -3  -7    3.20    0.70
 -10   3  -7    0.70    0.90
 -10   3  -7    4.70    1.00
  10  -3  -7    0.50    1.10
 -10  -3  -7    6.50    1.80
  10   3  -7    2.30    1.20
 -10  -3  -7    4.10    1.30
 -10   3  -8    3.40    1.10
  10  -3  -8    1.50    1.70
 -10   3  -8    5.60    1.20
 -10  -3  -8    3.50    1.30
  10   3  -8    7.10    1.70
 -10  -3  -8    3.30    1.20
 -10  -3  -8    8.20    2.20
 -10   3  -9    2.70    1.00
  10  -3  -9    6.10    2.30
 -10  -3  -9    2.60    1.20
 -10  -3  -9    7.70    2.20
 -10  -3  -9    4.70    1.20
  10   3  -9    3.40    1.40
  10  -4   0  288.47   10.30
 -10   4   0  284.77   10.40
  10   4   0  290.67   10.30
  10  -4  -1 1172.28   61.69
 -10  -4   1 1155.08   62.09
 -10  -4   1 1230.48   66.69
  10   4   1 1277.97   71.19
  10  -4  -1 1197.18   60.99
 -10   4  -1 1039.60   59.79
 -10   4  -1 1080.39   60.19
  10   4   1 1105.09   63.39
 -10   4   1 1181.08   61.59
  10  -4   1 1156.78   62.49
 -10  -4  -1 1166.08   68.09
  10  -4   1 1228.18   62.09
  10   4  -1 1242.28   67.99
 -10  -4  -1 1234.98   65.29
 -10   4   1 1072.89   59.29
  10   4  -1 1151.28   62.49
  10   4   2    2.30    1.00
 -10  -4   2    2.30    0.80
 -10  -4   2    2.90    0.70
  10  -4  -2    3.00    0.90
 -10  -4   2    1.40    0.70
 -10   4  -2    2.60    0.90
 -10  -4  -2    2.50    0.90
  10  -4   2    2.50    0.80
  10  -4   2    2.60    0.60
  10   4  -2    3.20    0.80
 -10   4   2    2.00    0.80
 -10  -4   3    6.00    1.00
 -10   4  -3    2.70    0.90
  10  -4  -3    4.80    1.00
  10  -4   3    3.10    0.70
 -10  -4  -3    1.90    1.00
  10   4  -3    4.00    0.80
 -10   4  -4  188.98    7.60
 -10   4  -4  198.88    6.60
  10  -4  -4  193.58    7.30
 -10  -4   4  186.88    6.90
 -10  -4  -4  181.38    8.10
  10   4  -4  186.48    7.00
 -10   4   4  195.98    7.40
 -10  -4  -4  189.38    7.80
  10  -4   4  191.08    6.80
 -10   4  -5  276.37   10.40
 -10  -4   5  270.67    9.20
 -10   4  -5  289.57    9.20
  10  -4  -5  277.27    9.90
 -10   4   5  271.37    9.80
  10  -4   5  267.97    9.50
 -10  -4  -5  286.87   11.30
  10   4  -5  281.77    9.70
 -10  -4  -5  283.17   10.70
 -10   4  -6   62.69    2.70
  10  -4  -6   51.29    4.30
  10  -4  -6   62.79    3.10
 -10   4  -6   60.99    3.60
  10   4  -6   55.49    3.00
 -10  -4  -6   61.29    4.00
 -10  -4  -6   61.39    3.70
 -10  -4  -6   59.79    4.30
  10  -4  -7    5.80    1.00
  10  -4  -7    5.10    2.10
 -10   4  -7    4.90    1.40
 -10   4  -7    6.80    0.90
 -10  -4  -7    4.50    1.60
  10   4  -7    5.80    1.20
  10   4  -7    6.20    1.40
 -10  -4  -7    7.60    1.60
 -10  -4  -7    5.10    1.60
  10  -4  -8  110.39    7.30
 -10   4  -8  106.79    4.30
 -10   4  -8  108.69    5.30
  10  -4  -8  112.79    4.20
 -10  -4  -8  110.99    5.80
 -10  -4  -8  115.09    5.50
 -10  -4  -8  112.69    6.80
  10  -4  -9   69.89    5.80
 -10   4  -9   59.59    3.50
 -10  -4  -9   56.99    5.00
 -10  -5   0    1.50    0.90
 -10   5   0    1.10    0.70
  10  -5   0   -0.10    0.40
  10   5   0   -0.10    0.50
 -10  -5   0    0.90    0.60
  10   5   1   21.90    2.00
 -10  -5   1   23.30    1.70
 -10   5  -1   20.40    2.30
 -10  -5   1   24.20    2.10
  10  -5  -1   20.50    2.20
 -10  -5  -1   23.80    2.00
  10   5  -1   24.20    1.80
  10  -5   1   23.50    1.50
 -10   5   1   20.30    2.20
  10  -5   1   21.30    2.20
 -10  -5   2   15.90    1.40
  10  -5  -2   19.10    2.10
 -10   5  -2   19.20    2.20
 -10  -5   2   17.70    2.40
  10   5   2   18.20    2.30
  10  -5   2   17.60    1.30
 -10   5   2   20.50    2.30
 -10  -5  -2   19.10    2.20
  10   5  -2   17.60    1.50
  10  -5   2   19.20    2.10
 -10  -5   3  103.49    4.10
  10  -5  -3   92.89    4.60
 -10   5  -3  106.59    5.10
 -10   5   3   98.39    4.80
  10   5  -3  101.39    4.30
  10  -5   3   98.69    3.90
 -10  -5  -3  100.19    5.20
 -10   5  -4  197.78    8.10
  10  -5  -4  193.78    7.60
 -10  -5   4  198.78    7.40
 -10  -5  -4  182.38    8.40
  10  -5   4  200.98    6.70
 -10  -5  -4  184.68    8.30
 -10   5   4  191.68    7.70
  10   5  -4  193.78    7.10
  10  -5  -5   57.09    4.30
 -10  -5   5   59.09    2.90
 -10   5  -5   54.89    3.60
  10  -5  -5   58.69    3.30
 -10  -5  -5   57.89    3.80
  10   5  -5   56.59    2.90
 -10  -5  -5   51.59    4.00
  10  -5   5   59.99    2.40
 -10  -5  -5   57.99    3.90
 -10   5   5   54.69    3.20
  10  -5  -6   -1.90    0.60
 -10   5  -6   -0.30    0.80
  10  -5  -6    1.10    0.80
 -10  -5  -6    2.00    1.50
  10   5  -6   -0.10    0.60
 -10  -5  -6   -0.10    1.00
 -10  -5  -6    0.10    1.10
  10  -5  -7   84.69    4.20
  10  -5  -7   93.29    6.30
 -10   5  -7   85.19    4.80
 -10  -5  -7   89.89    5.00
  10   5  -7   83.79    4.10
  10   5  -7   95.99    4.30
 -10  -5  -7   90.09    5.90
 -10  -5  -7   84.59    5.10
  10  -5  -8   40.00    2.30
  10  -5  -8   33.60    4.50
 -10   5  -8   34.90    2.90
  10   5  -8   37.00    2.40
 -10  -5  -8   35.30    3.00
 -10  -5  -8   39.60    4.60
 -10   5  -9    4.80    1.30
 -10  -5  -9    4.40    2.00
 -10  -5  -9    5.50    1.40
 -10  -6   0    1.50    0.80
 -10   6   0    1.20    0.90
  10  -6   0    1.00    0.80
  10   6   0    1.90    0.90
 -10  -6   0    2.20    1.00
 -10  -6   1  202.58    8.70
  10  -6  -1  207.68    8.50
  10   6   1  210.58    8.70
 -10   6  -1  223.98    8.90
 -10  -6   1  214.48    8.00
 -10  -6  -1  232.48    8.70
  10  -6   1  214.08    7.70
 -10  -6  -1  212.38    9.00
  10   6  -1  220.98    8.30
 -10   6   1  204.08    8.70
  10  -6   1  213.68    8.50
 -10   6  -2   13.60    2.00
  10  -6  -2   14.10    1.90
 -10  -6   2   13.90    1.50
 -10  -6  -2   11.50    1.90
 -10   6   2   11.30    1.90
 -10  -6  -2   11.60    2.10
  10   6  -2   11.50    1.50
  10  -6   2   12.00    1.10
 -10  -6  -3  824.72   27.90
 -10  -6   4  427.36   14.50
 -10   6  -4  419.76   15.20
  10  -6  -4  419.36   16.20
  10  -6  -4  407.76   14.70
  10   6  -4  405.46   13.80
 -10  -6  -4  441.26   15.80
  10  -6   4  410.26   13.00
 -10   6   4  406.36   17.50
 -10  -6  -4  418.96   15.80
  10  -6  -5   75.39    5.40
 -10   6  -5   87.59    4.80
 -10  -6   5   77.39    3.80
  10  -6  -5   78.89    4.20
 -10  -6  -5   70.49    4.70
 -10  -6  -5   69.99    4.80
 -10   6   5   77.39    4.20
  10   6  -5   77.29    3.40
  10  -6  -6    1.50    1.40
  10  -6  -6    6.40    1.30
 -10   6  -6    1.90    1.30
  10   6  -6    4.10    0.80
 -10  -6  -6    7.30    1.90
 -10  -6  -6    6.50    2.00
 -10  -6  -6    3.20    1.50
  10  -6  -7   -2.40    1.20
 -10   6  -7    0.60    1.00
  10  -6  -7    0.20    0.90
 -10  -6  -7    0.30    1.10
 -10  -6  -7    1.10    1.30
  10   6  -7    0.30    0.50
 -10  -6  -7    0.40    1.00
  10  -6  -8    0.50    0.80
 -10   6  -8    0.90    1.10
  10  -6  -8    3.30    2.00
 -10  -6  -8    3.10    1.40
 -10  -6  -8    2.50    1.90
 -10  -7   0    0.60    0.60
 -10  -7   0   -0.10    0.80
  10  -7   0   -0.50    0.70
 -10   7   0   -0.50    0.80
  10   7   0    0.60    0.70
 -10   7  -1    0.70    0.90
  10  -7  -1    1.50    1.00
 -10  -7   1    2.10    0.80
 -10  -7  -1    1.50    0.90
  10   7  -1    0.40    0.70
 -10  -7  -1   -0.30    0.80
 -10   7   1    0.40    0.90
  10  -7  -2    9.80    1.80
 -10   7  -2    9.90    1.90
 -10  -7   2    8.70    1.30
  10   7  -2    9.10    1.40
 -10  -7  -2    8.50    1.80
 -10   7   2    9.80    1.90
 -10  -7  -2    6.90    1.70
  10  -7   2    9.00    1.10
 -10   7  -3  100.59    5.50
 -10  -7   3  102.09    4.20
  10  -7  -3   97.39    5.80
  10  -7  -3   96.59    5.10
 -10   7   3  105.09    5.50
 -10  -7  -3   94.39    5.40
 -10  -7  -3   98.19    5.70
  10   7  -3   99.49    4.50
  10  -7   3  104.89    3.80
 -10   7  -4   72.69    4.50
  10  -7  -4   68.29    4.10
  10  -7  -4   64.89    4.90
 -10  -7  -4   68.39    4.70
  10   7  -4   69.89    3.30
 -10   7   4   63.79    4.10
 -10  -7  -4   75.29    4.90
  10  -7  -5   12.40    2.60
 -10   7  -5    8.20    1.90
  10  -7  -5    6.90    1.60
 -10  -7   5    9.70    1.60
 -10  -7  -5    9.90    2.20
 -10  -7  -5    5.90    1.80
 -10   7   5   11.40    2.00
  10   7  -5    9.70    1.10
 -10  -7   6   12.10    1.50
 -10   7  -6   13.50    2.30
  10  -7  -6   15.50    2.20
  10  -7  -6   16.50    3.20
 -10  -7  -6   18.90    3.00
  10   7  -6   14.70    0.90
 -10  -7  -6   11.80    2.70
  10   7  -6   15.70    0.90
 -10  -7  -6   14.90    2.60
  10  -7  -7    5.60    1.50
  10  -7  -7    5.80    2.40
 -10   7  -7    1.70    1.30
 -10  -7  -7    2.70    1.50
 -10  -7  -7    2.40    1.60
  10  -7  -8    6.00    2.40
 -10   7  -8    6.60    1.80
 -10  -7  -8    9.80    2.10
 -10  -7  -8    5.10    2.30
 -10   8   0  117.69    6.30
 -10  -8   0  118.39    5.60
  10  -8   0  106.09    5.80
  10  -8   0  124.39    5.90
 -10   8  -1  825.92   28.10
  10  -8  -1  825.72   27.70
  10  -8  -1  847.22   27.80
 -10   8   1  827.82   28.10
 -10  -8  -1  783.92   28.80
  10   8  -1  811.32   27.10
 -10   8  -2    8.10    2.00
  10  -8  -2    9.00    1.90
 -10  -8   2   12.10    1.60
  10  -8  -2   10.30    2.00
 -10  -8  -2    8.20    2.00
 -10  -8  -2    7.50    1.70
  10  -8   2    9.60    1.40
  10   8  -2   10.30    1.60
 -10   8   2    8.70    2.10
  10  -8   2   10.60    1.20
 -10   8  -3   36.00    3.80
 -10  -8   3   30.00    1.90
  10  -8  -3   26.80    3.40
  10  -8  -3   30.50    3.30
 -10  -8  -3   24.20    3.30
  10  -8   3   28.50    1.70
  10   8  -3   26.60    2.00
 -10   8   3   25.60    3.20
 -10  -8  -3   30.80    3.60
  10  -8   3   28.20    1.50
  10  -8  -4   23.10    2.90
 -10   8  -4   17.90    2.90
  10  -8  -4   24.10    3.60
 -10   8   4   29.60    3.30
 -10  -8  -4   24.20    3.30
  10   8  -4   20.60    1.70
 -10  -8  -4   23.00    3.20
 -10   8  -5  161.28    7.90
  10  -8  -5  160.58    7.40
 -10  -8   5  148.39    6.80
  10  -8  -5  143.59    8.40
 -10  -8  -5  164.38    8.40
 -10   8   5  152.48    7.30
  10   8  -5  148.39    5.40
 -10  -8  -5  159.38    8.10
  10  -8  -6  104.59    5.60
  10  -8  -6  102.79    7.10
 -10   8  -6  106.29    6.10
 -10  -8  -6  105.69    6.80
 -10   8  -7    1.30    1.40
  10  -8  -7    5.70    2.60
 -10  -8  -7    1.80    1.60
 -10  -8  -7    1.50    1.70
 -10   8  -8   42.90    3.80
  10  -8  -8   43.10    5.70
 -10  -8  -8   31.40    3.80
 -10  -8  -8   39.10    5.10
 -10   9   0    0.50    1.20
  10  -9   0    1.20    1.00
 -10  -9   0    1.40    1.00
 -10  -9   1   58.19    3.60
  10  -9  -1   62.39    4.30
  10  -9  -1   58.29    4.20
 -10   9  -1   69.79    4.80
  10  -9   1   59.39    3.70
 -10   9   1   69.19    4.80
 -10  -9  -1   69.09    4.20
 -10  -9   2   54.39    3.00
  10  -9  -2   55.99    4.10
 -10   9  -2   55.59    4.30
  10  -9  -2   43.40    3.70
 -10  -9  -2   53.99    4.00
  10   9  -2   47.00    3.20
  10  -9   2   56.19    3.10
  10  -9   2   52.79    2.70
 -10   9   2   49.00    4.10
  10  -9  -3   23.40    3.50
  10  -9  -3   16.20    2.70
 -10  -9   3   24.30    1.80
 -10   9  -3   30.10    3.60
  10   9  -3   19.50    2.10
 -10  -9  -3   25.90    3.30
  10  -9   3   23.00    1.30
  10  -9   3   24.20    1.50
 -10  -9  -3   21.20    3.20
 -10   9   3   26.70    3.40
  10  -9  -4   30.20    3.50
  10  -9  -4   25.50    3.80
 -10   9  -4   28.10    3.60
  10   9  -4   28.40    1.90
 -10   9   4   32.30    3.80
 -10  -9  -4   32.70    4.10
 -10  -9  -4   27.70    3.70
 -10   9  -5   51.19    4.30
  10  -9  -5   52.69    5.70
  10  -9  -5   51.59    5.20
 -10  -9  -5   55.49    4.60
  10  -9  -6    0.70    1.90
 -10   9  -6    6.70    2.00
 -10  -9  -6    4.00    2.20
 -10   9  -7   65.99    5.00
  10  -9  -7   82.19    6.70
 -10  -9  -7   61.79    4.90
 -10  -9  -7   70.99    5.90
  10 -10   0  275.17   11.20
 -10 -10   0  280.07   11.00
 -10  10   0  278.17   12.20
  10 -10  -1  137.29    7.10
 -10  10  -1  137.19    7.60
 -10 -10   1  134.79    6.10
  10 -10   1  133.89    6.20
 -10  10   1  133.39    7.50
 -10 -10  -1  128.99    6.70
 -10 -10   2   64.19    3.50
  10 -10  -2   65.99    5.30
 -10  10  -2   65.29    5.00
  10 -10  -2   65.79    4.80
  10 -10   2   65.39    3.50
 -10 -10  -2   73.39    4.80
  10 -10   2   66.29    3.20
 -10  10   2   69.29    5.10
  10  10  -2   62.69    4.40
  10 -10  -3   10.10    2.40
 -10  10  -3    7.10    2.20
 -10 -10   3    5.60    1.10
  10 -10  -3    6.80    1.90
 -10  10   3    3.30    1.60
  10 -10   3    5.10    0.70
  10 -10   3    5.60    0.80
 -10 -10  -3    5.40    1.70
  10  10  -3    3.80    1.10
  10 -10  -4   34.50    4.40
 -10  10  -4   31.70    4.10
 -10  10   4   37.60    4.20
 -10 -10  -4   28.50    4.00
 -10  10  -5    0.20    1.60
  10 -10  -5    0.20    1.30
 -10  10   5    2.90    1.70
 -10 -10  -5    0.20    1.20
 -10  10  -6   -0.40    1.30
  10 -10  -6   -0.80    0.90
 -10 -10  -6    0.60    1.30
 -10  11   0   -1.10    1.10
  10 -11   0    0.50    1.10
 -10 -11   0    1.40    1.10
 -10 -11   1    1.50    1.10
  10 -11  -1    1.60    1.40
 -10  11  -1    0.90    1.40
 -10 -11  -1    3.90    1.60
 -10  11   1    3.10    1.80
  10 -11   1    3.10    1.30
 -10 -11   2    2.10    0.90
 -10  11  -2    2.90    1.80
  10 -11  -2    0.50    1.50
 -10  11   2    2.30    1.60
  10 -11   2    1.40    0.80
 -10 -11  -2    3.60    1.60
  10 -11   2    0.40    0.80
  10 -11  -3   17.00    3.10
 -10  11  -3    9.00    2.60
 -10 -11   3   11.70    1.50
  10 -11   3   16.30    1.00
 -10 -11  -3   15.20    2.70
  10 -11   3   16.70    1.00
 -10  11   3   17.40    3.20
  10 -11  -4   49.99    5.40
 -10  11  -4   39.70    4.80
 -10  11   4   41.40    4.70
 -10 -11  -4   36.50    4.50
 -10  11  -5   15.70    3.20
  10 -11  -5   12.40    3.30
 -10 -11  -5   19.10    3.40
 -10  11  -6   -0.20    1.60
  10 -11  -6    3.00    2.40
 -10 -11  -6    0.50    1.50
  10 -12   0   70.09    4.60
 -10 -12   0   61.89    4.30
 -10  12   0   65.59    5.50
  10 -12  -1    2.00    1.40
 -10 -12   1    2.70    1.30
 -10  12  -1    2.10    1.70
 -10 -12  -1    2.50    1.40
  10 -12   1    4.10    1.50
 -10  12   1    5.00    2.10
  10 -12  -2  196.08   10.10
 -10  12  -2  229.08   11.20
 -10 -12   2  204.58    8.30
 -10 -12  -2  199.98    9.80
  10 -12   2  214.88    8.20
 -10  12   2  223.68   11.00
 -10 -12   3   49.90    2.70
 -10  12  -3   36.00    4.80
  10 -12  -3   48.30    5.40
 -10  12   3   51.69    5.50
 -10 -12  -3   47.40    5.00
 -10  12  -4    5.00    2.10
  10 -12  -4    4.60    2.00
 -10 -12  -4    4.30    1.90
 -10  12  -5    9.60    2.90
  10 -12  -5    9.70    3.00
 -10 -12  -5    5.90    2.40
 -10 -13   0   -0.30    0.90
 -10  13   0    3.20    1.80
  10 -13   0    0.50    1.30
  10 -13  -1    2.70    1.60
 -10 -13   1    5.20    1.50
 -10  13  -1    2.10    1.90
  10 -13   1    4.40    1.40
 -10  13   1    2.70    2.00
 -10 -13  -1    3.00    1.50
 -10  13  -2  103.79    7.40
 -10 -13  -2   98.29    6.40
 -10  13   2  109.69    7.50
 -10  13  -3   -0.60    1.70
  10 -13  -3    5.00    2.30
 -10 -13  -3   -1.30    1.30
 -10  13   3    1.40    2.00
 -10 -14   0   44.70    3.70
  10 -14   0   50.79    4.00
 -10  14   0   48.60    6.00
  10 -14  -1    1.00    1.60
 -10  14  -1    0.80    2.10
 -10 -14   1   -0.50    1.00
 -10 -14  -1    0.30    1.30
  10 -14   1    2.80    1.50
 -10  14   1    0.00    1.80
 -11   0   0    1.40    0.60
  11   0   0    0.80    0.40
 -11   0   0    1.40    0.60
  11   0   0    2.20    0.70
 -11   0  -1    0.40    0.50
  11   0  -1    0.10    0.30
 -11   0   1   -0.20    0.40
  11   0   1   -0.30    0.40
  11   0   1   -0.40    0.20
 -11   0  -1    0.00    0.40
  11   0  -1    0.40    0.50
 -11   0   1    0.00    0.30
  11   0   2   32.40    2.10
  11   0  -2   34.50    2.00
 -11   0  -2   30.70    2.00
  11   0   2   31.70    2.10
  11   0  -2   32.50    1.90
 -11   0  -2   31.50    2.00
  11   0   3   -0.20    0.60
 -11   0  -3   -0.10    0.50
  11   0  -3   -0.10    0.40
 -11   0   3    0.60    0.40
 -11   0  -3    1.00    0.60
  11   0  -3    1.30    0.60
  11   0   3   -0.40    0.40
 -11   0  -4  354.56   12.00
 -11   0   4  339.67   11.10
  11   0   4  336.27   12.40
  11   0  -4  340.57   11.40
 -11   0  -4  354.46   12.20
  11   0  -5    0.10    0.40
 -11   0  -5   -0.20    0.60
 -11   0  -5   -0.20    0.50
  11   0   5    0.10    0.90
 -11   0  -6   20.50    2.30
 -11   0  -6   14.20    1.70
  11   0  -7    2.00    1.30
 -11   0  -7    1.50    1.10
 -11   0  -7   -0.70    0.60
 -11   0  -8   17.10    2.00
 -11   0  -8   23.20    2.90
  11   0  -8   15.50    2.80
 -11   0  -9    0.10    0.70
 -11   0  -9   -0.80    1.10
  11   0  -9   -0.20    1.20
 -11  -1   0  127.59    4.90
 -11   1   0  122.89    4.90
  11   1   0  125.69    5.00
  11   1   0  136.19    5.20
 -11  -1   0  131.19    5.10
  11  -1   0  125.29    5.00
 -11   1   0  125.09    5.00
  11  -1   0  119.39    4.80
  11   1   1    6.70    1.10
 -11  -1   1    4.30    0.80
 -11  -1   1    3.50    0.80
  11  -1  -1    3.80    0.70
 -11   1  -1    3.70    0.80
  11  -1  -1    4.70    0.90
  11   1   1    5.80    1.00
 -11   1  -1    5.10    0.90
  11  -1   1    3.60    0.70
 -11  -1  -1    4.30    0.90
 -11  -1  -1    5.30    0.90
  11   1  -1    3.00    0.80
  11   1  -1    4.70    0.80
  11  -1   1    4.20    0.90
 -11   1   1    5.10    0.90
  11  -1  -2   34.80    2.10
 -11   1  -2   37.60    2.10
 -11   1  -2   38.20    2.20
  11  -1  -2   33.00    2.00
  11   1   2   39.50    2.40
  11   1   2   34.00    2.20
  11  -1   2   36.80    2.20
 -11  -1  -2   31.30    2.10
  11   1  -2   36.30    2.10
  11  -1   2   32.30    2.00
 -11  -1  -2   34.60    2.20
  11   1  -2   36.90    2.10
  11  -1  -3    8.40    1.10
 -11   1  -3    7.20    1.10
  11   1   3    5.90    1.20
 -11  -1   3    6.40    0.80
 -11   1  -3    7.30    1.20
  11  -1   3    5.70    1.10
  11   1  -3    5.70    1.00
 -11   1   3    6.60    0.90
 -11  -1  -3    6.30    1.20
  11   1  -3    6.30    0.90
  11  -1   3    6.90    1.20
 -11  -1  -3    6.80    1.20
 -11  -1   4    3.20    0.60
 -11   1  -4    3.60    0.90
  11   1   4    2.90    1.00
  11  -1  -4    4.60    0.80
 -11   1  -4    3.70    0.90
 -11   1   4    3.10    0.60
  11  -1   4    2.70    0.90
 -11  -1  -4    4.60    1.10
 -11  -1  -4    4.00    1.00
  11   1  -4    4.30    1.00
 -11   1  -5  141.89    6.00
  11  -1  -5  143.59    5.30
 -11   1  -5  140.09    5.90
 -11  -1  -5  147.19    6.50
 -11  -1  -5  143.19    6.00
  11   1  -5  142.49    6.00
  11  -1   5  152.28    6.40
 -11   1  -6   -0.10    0.70
 -11   1  -6    0.10    0.70
  11  -1  -6   -0.70    0.40
 -11  -1  -6    0.50    0.90
 -11  -1  -6    2.10    0.90
  11  -1   6    0.80    0.80
 -11   1  -7   13.70    1.90
 -11   1  -7   13.40    1.70
  11  -1  -7   13.10    2.60
 -11  -1  -7   14.10    2.30
  11   1  -7   12.90    2.30
 -11  -1  -7   12.90    1.70
  11  -1  -8  295.57   12.70
 -11   1  -8  268.37   10.20
 -11   1  -8  298.67   11.00
 -11  -1  -8  280.17   10.30
 -11  -1  -8  268.67   11.50
  11   1  -8  287.67   11.90
  11  -1  -9    3.30    2.00
 -11   1  -9    3.10    1.00
 -11   1  -9    3.80    1.50
 -11  -1  -9    2.20    1.00
 -11  -1  -9    5.50    1.80
 -11  -1  -9    2.20    1.00
  11   1  -9    7.50    2.20
 -11  -2   0   -0.30    0.50
  11  -2   0   -0.40    0.30
 -11   2   0   -0.70    0.30
  11  -2   0   -0.40    0.40
  11   2   0    0.40    0.50
 -11  -2   0   -0.30    0.40
  11   2   1 1598.14   79.29
 -11  -2   1 1581.74   76.09
  11   2   1 1643.64   76.29
 -11   2  -1 1500.95   72.99
 -11   2  -1 1651.33   72.69
 -11  -2   1 1605.94   72.69
  11  -2  -1 1651.03   72.99
  11  -2  -1 1585.34   71.09
 -11  -2  -1 1582.24   78.99
  11   2  -1 1564.64   72.89
  11  -2   1 1611.44   74.59
 -11   2   1 1609.44   70.99
  11  -2   1 1568.84   72.79
 -11   2   1 1611.64   72.29
 -11  -2  -1 1695.73   76.39
  11   2  -1 1651.73   77.29
 -11   2  -2    0.90    0.60
 -11   2  -2    1.80    0.60
  11  -2  -2    2.60    0.70
  11   2   2    2.30    0.80
 -11  -2   2    2.10    0.60
 -11  -2  -2    3.00    0.90
  11  -2   2    1.40    0.60
 -11   2   2    2.30    0.70
 -11  -2  -2    1.50    0.70
  11  -2   2    1.70    0.60
  11   2  -2    1.40    0.50
 -11   2  -3  186.18    6.80
 -11  -2   3  188.58    6.70
  11  -2  -3  190.18    6.90
 -11   2  -3  190.08    7.20
  11   2   3  182.68    7.70
 -11  -2  -3  181.48    7.40
  11  -2   3  183.88    7.20
 -11   2   3  184.18    6.90
 -11  -2  -3  199.38    7.40
  11  -2   3  197.78    7.00
  11   2  -3  185.68    7.00
 -11   2  -4   22.60    1.80
  11  -2  -4   20.50    1.50
 -11   2  -4   22.60    1.60
 -11  -2   4   21.60    1.30
  11   2   4   18.50    2.70
 -11  -2   4   23.40    1.50
 -11  -2  -4   26.20    2.20
 -11   2   4   24.30    1.60
  11   2  -4   19.70    1.60
  11  -2   4   21.70    1.80
 -11  -2  -4   21.80    1.90
  11  -2  -5   37.70    2.20
 -11   2  -5   45.00    2.70
 -11   2  -5   44.00    2.50
  11  -2   5   44.20    2.80
 -11  -2  -5   38.60    3.00
  11   2  -5   38.10    2.50
 -11  -2  -5   42.10    2.80
 -11   2   5   40.40    1.90
  11  -2  -6    2.40    0.70
 -11   2  -6    2.10    0.90
 -11   2  -6    3.20    1.00
 -11  -2  -6    2.50    1.20
  11  -2   6    2.70    1.10
 -11  -2  -6    0.90    0.80
 -11   2  -7    5.70    1.30
  11  -2  -7    5.60    0.70
 -11   2  -7    5.00    1.20
  11  -2  -7    7.00    2.00
 -11  -2  -7    3.80    1.50
 -11  -2  -7    6.20    1.40
  11   2  -7    9.10    1.90
 -11   2  -8  105.39    5.10
  11  -2  -8  117.69    7.00
 -11   2  -8  105.09    5.00
 -11  -2  -8  105.09    6.20
 -11  -2  -8  113.59    5.10
  11   2  -8  109.79    6.10
 -11   2  -9   95.79    4.70
 -11   2  -9   91.19    4.30
  11  -2  -9   98.39    6.60
 -11  -2  -9   86.89    4.30
  11   2  -9   90.89    5.60
 -11  -2  -9   84.09    4.60
 -11  -2  -9  102.29    6.10
 -11  -3   0 3082.49  126.39
 -11   3   0 2752.12  116.19
 -11  -3   0 2947.21  119.89
  11   3   0 2929.71  125.69
  11  -3   0 3071.49  118.09
  11   3   0 3094.39  122.09
 -11   3   0 2876.91  116.29
  11  -3   0 2895.41  117.99
 -11   3  -1  236.68    8.80
  11  -3  -1  249.18    8.80
 -11  -3   1  238.08    8.80
  11   3   1  246.68    9.10
 -11   3   1  250.27    8.90
  11  -3   1  248.98    8.50
  11   3  -1  238.38    8.70
 -11  -3  -1  246.38    9.00
 -11  -3  -1  233.58    9.00
  11  -3   1  239.38    8.80
 -11  -3   2  180.38    7.00
 -11   3  -2  182.58    7.20
 -11   3  -2  193.48    6.70
 -11  -3   2  191.68    6.90
  11  -3  -2  190.98    7.00
  11   3   2  184.88    7.60
  11   3  -2  183.98    6.90
 -11  -3  -2  180.98    7.40
  11  -3   2  193.48    6.70
  11  -3   2  176.98    7.10
 -11   3   2  187.58    7.10
 -11  -3  -2  186.78    7.40
 -11  -3   3  171.98    6.50
  11   3   3  171.68    7.50
 -11   3  -3  176.28    6.90
  11  -3  -3  180.78    6.70
 -11  -3   3  178.18    6.70
 -11   3  -3  175.08    6.30
  11  -3   3  169.48    6.80
  11   3  -3  178.68    6.60
  11  -3   3  174.38    6.40
 -11  -3  -3  167.68    7.20
 -11  -3  -3  180.78    7.20
 -11   3   3  172.58    6.70
 -11  -3   4    1.50    0.50
 -11   3  -4    2.00    0.60
 -11   3  -4    1.50    0.80
  11  -3  -4    1.70    0.70
  11  -3   4    3.10    0.80
 -11  -3  -4    2.20    1.10
 -11   3   4    2.00    0.70
 -11  -3  -4   -0.40    0.70
  11   3  -4    1.70    0.70
 -11   3  -5    3.70    1.10
  11  -3  -5    7.40    1.10
 -11  -3   5    5.40    0.60
 -11   3  -5    5.00    0.90
  11   3  -5    7.30    1.20
 -11   3   5    4.80    0.90
 -11  -3  -5    5.00    1.50
 -11  -3  -5    5.60    1.30
  11  -3   5    5.50    1.10
 -11   3  -6   17.80    2.10
 -11   3  -6   19.70    1.60
  11  -3  -6   17.00    2.90
  11  -3  -6   18.10    1.50
  11  -3   6   19.30    2.10
 -11  -3  -6   18.90    2.70
 -11  -3  -6   21.30    2.40
  11   3  -6   21.30    2.10
 -11   3  -7  121.89    5.50
  11  -3  -7  119.99    4.60
 -11   3  -7  116.39    4.90
  11  -3  -7  114.99    7.00
 -11  -3  -7  129.19    6.70
  11   3  -7  115.49    5.90
 -11  -3  -7  115.19    5.50
 -11   3  -8    4.80    1.10
 -11   3  -8    3.00    1.10
  11  -3  -8    4.20    2.10
  11   3  -8    6.90    1.80
 -11  -3  -8    7.20    2.10
 -11  -3  -8    4.20    1.50
 -11  -3  -8    3.70    1.30
  11  -3  -9    3.30    2.20
 -11   3  -9    2.70    1.10
 -11  -3  -9    3.40    1.70
  11   3  -9   -0.10    1.20
 -11  -3  -9    0.30    0.90
  11  -4   0    0.40    0.50
  11  -4   0   -0.10    0.40
 -11  -4   0    0.00    0.50
 -11   4   0    1.10    0.60
  11   4   0   -0.50    0.30
  11  -4  -1  512.05   17.50
  11   4   1  539.45   17.90
  11   4   2   10.00    1.70
 -11  -4   2   11.00    1.50
 -11  -4   2   11.30    1.60
 -11   4  -2   10.90    1.60
  11  -4  -2   12.10    1.60
 -11  -4   2   12.10    1.40
 -11  -4  -2   12.60    1.80
  11  -4   2   12.90    1.30
  11   4  -2   13.40    1.50
  11  -4   2   12.60    1.60
 -11   4   2   12.90    1.70
 -11  -4  -2   11.00    1.60
 -11   4  -3 1284.47   68.29
  11  -4  -3 1217.08   62.49
  11  -4  -3 1201.98   64.29
 -11  -4   3 1277.67   67.59
  11   4   3 1339.27   78.19
 -11   4  -3 1225.88   67.59
  11   4   3 1304.87   72.29
 -11  -4   3 1241.98   64.59
  11   4  -3 1219.38   68.09
  11  -4   3 1215.38   67.79
 -11  -4  -3 1283.47   75.29
 -11  -4  -3 1231.08   70.19
  11   4  -3 1237.88   64.39
 -11   4   3 1255.07   65.59
  11  -4   3 1262.77   67.19
 -11   4   3 1214.88   63.29
 -11  -4   4    2.70    0.80
  11  -4  -4    1.70    0.80
 -11   4  -4    4.00    1.10
 -11   4  -4    3.00    0.70
 -11  -4  -4    3.40    1.20
 -11  -4  -4    3.00    1.10
  11  -4   4    1.50    0.60
  11   4  -4    2.40    0.80
 -11   4   4    1.30    0.80
 -11  -4   5   73.19    3.10
 -11   4  -5   71.99    4.10
 -11   4  -5   80.89    3.20
  11  -4  -5   75.09    3.70
 -11  -4  -5   68.29    4.60
  11  -4   5   75.69    3.50
 -11  -4  -5   76.99    4.30
  11   4  -5   74.49    3.60
 -11   4   5   71.49    3.60
  11  -4  -6   84.99    5.60
 -11   4  -6   79.69    3.20
  11  -4  -6   75.79    3.60
 -11   4  -6   72.29    4.10
 -11  -4  -6   68.29    4.80
 -11  -4  -6   70.29    4.20
  11   4  -6   73.39    3.70
 -11   4  -7  165.18    7.40
  11  -4  -7  186.48    6.70
  11  -4  -7  192.28    9.60
 -11   4  -7  175.58    6.30
  11   4  -7  169.78    6.90
 -11  -4  -7  180.68    7.70
  11   4  -7  169.18    7.40
 -11  -4  -7  177.68    8.10
 -11  -4  -7  169.28    8.60
  11  -4  -8   66.99    2.90
 -11   4  -8   67.19    3.50
  11  -4  -8   76.19    5.90
 -11   4  -8   67.19    4.00
 -11  -4  -8   64.29    4.30
  11   4  -8   69.59    4.10
 -11  -4  -8   60.29    3.90
 -11  -4  -8   60.59    4.90
  11  -4  -9   18.40    3.70
 -11   4  -9   21.60    2.30
 -11  -4  -9   24.70    3.70
 -11  -4  -9   26.60    2.60
  11  -5   0 1159.58   64.89
 -11   5   0  995.10   61.19
 -11  -5   0 1043.20   63.09
  11  -5   0 1020.70   60.39
  11   5   0 1090.99   64.29
  11   5   0 1070.29   68.49
 -11   5   0 1047.40   61.39
 -11  -5   0 1149.89   69.29
  11  -5  -1    1.40    0.70
 -11  -5   1    1.70    0.70
 -11  -5   1    2.00    0.90
 -11   5  -1    1.50    0.70
  11   5   1    2.40    1.00
  11  -5   1    3.30    1.00
 -11   5   1    3.20    1.00
  11  -5   1    1.90    0.60
  11   5  -1    2.10    0.80
 -11  -5  -1    2.10    0.90
  11  -5  -2   83.29    4.20
 -11   5  -2   89.69    4.50
 -11  -5   2   85.89    3.80
  11  -5   2   80.39    4.20
  11  -5   2   87.89    3.60
 -11   5   2   85.79    4.40
 -11  -5  -2   89.69    4.60
  11   5  -2   86.79    4.00
  11  -5  -3   -0.90    0.50
 -11   5  -3    0.50    0.80
 -11  -5   3    0.10    0.60
  11   5  -3    0.00    0.60
 -11   5   3    1.10    0.80
  11  -5   3    0.90    0.50
 -11  -5  -3   -0.70    0.50
 -11  -5   4  316.67   11.20
 -11   5  -4  311.67   11.90
  11  -5  -4  330.87   11.60
  11  -5   4  323.87   10.60
 -11  -5  -4  305.87   12.00
 -11  -5  -4  318.47   12.50
 -11   5   4  323.97   11.70
  11   5  -4  312.27   11.00
  11  -5  -5   13.60    1.80
 -11  -5   5   16.40    1.60
 -11   5  -5   13.50    2.10
  11  -5  -5   12.10    2.50
 -11  -5  -5   18.40    2.80
 -11   5   5   14.80    1.90
  11   5  -5   16.70    1.50
  11  -5   5   17.00    1.20
 -11  -5  -5   24.20    2.90
 -11  -5  -5   13.50    2.20
  11  -5  -6    6.00    1.30
  11  -5  -6    6.60    2.20
 -11   5  -6    7.30    1.60
 -11  -5  -6    6.30    1.70
 -11  -5  -6    5.80    2.00
 -11  -5  -6    6.90    1.80
  11   5  -6    4.90    1.00
  11  -5  -7  137.99    8.10
  11  -5  -7  138.99    5.60
 -11   5  -7  127.69    6.30
 -11  -5  -7  123.09    6.60
 -11  -5  -7  126.39    7.30
 -11  -5  -7  127.99    6.40
  11   5  -7  123.49    5.60
 -11   5  -8   10.40    1.90
  11  -5  -8   11.50    2.90
  11  -5  -8   14.90    1.60
 -11  -5  -8   15.80    2.30
  11   5  -8   13.60    1.80
 -11  -5  -8   15.60    3.00
 -11   5  -9   12.50    1.90
  11  -5  -9   14.20    3.10
 -11  -5  -9   18.80    2.40
 -11  -5  -9   22.00    3.70
 -11   6   0   -0.10    0.70
 -11  -6   0    0.90    0.90
  11  -6   0    0.60    0.70
  11   6   0    0.60    0.70
 -11  -6   0   -0.80    0.50
 -11  -6   1  121.09    5.20
  11  -6  -1  124.09    5.60
 -11   6  -1  116.09    5.80
  11   6  -1  117.19    5.30
  11  -6   1  108.89    5.40
 -11  -6  -1  113.29    6.00
 -11  -6  -1  134.59    5.80
 -11   6   1  123.19    5.90
  11  -6   1  122.09    4.90
 -11  -6   2    1.30    0.60
 -11   6  -2    0.80    1.00
  11  -6  -2    1.00    0.80
 -11  -6  -2    1.70    1.00
  11  -6   2    3.10    0.70
 -11   6   2    3.60    1.20
 -11  -6  -2    1.10    1.00
  11   6  -2    0.80    0.70
  11  -6  -3  609.74   19.90
 -11  -6   3  565.44   18.80
 -11   6  -3  585.54   20.30
 -11  -6  -3  596.04   20.60
 -11   6   3  579.14   20.10
  11  -6   3  573.84   18.50
 -11  -6  -3  572.14   20.60
 -11   6  -4    0.90    1.00
  11  -6  -4    0.20    0.80
 -11  -6   4    0.40    0.70
  11  -6   4    0.20    0.40
  11   6  -4    0.10    0.60
 -11  -6  -4   -0.50    0.90
 -11  -6  -4    0.50    1.00
  11  -6  -5  147.99    6.60
 -11   6  -5  158.58    7.20
  11  -6  -5  144.69    8.00
 -11  -6   5  156.48    6.20
 -11  -6  -5  164.98    7.90
 -11  -6  -5  151.68    7.20
 -11   6   5  149.59    6.70
  11   6  -5  152.48    5.90
 -11  -6  -5  142.89    7.40
  11  -6  -6  181.88    7.50
  11  -6  -6  178.78    9.40
 -11   6  -6  189.28    8.20
 -11  -6  -6  187.28    9.00
  11   6  -6  173.68    6.60
 -11  -6  -6  170.88    8.10
 -11  -6  -6  182.98    8.60
  11  -6  -7   18.00    2.10
 -11   6  -7   15.70    2.40
  11  -6  -7   20.40    3.70
  11   6  -7   18.90    1.60
 -11  -6  -7   17.50    2.80
 -11  -6  -7   18.80    2.80
 -11  -6  -7   18.60    3.20
 -11   6  -8   23.40    2.90
  11  -6  -8   20.20    2.10
  11  -6  -8   20.60    3.90
 -11  -6  -8   22.80    3.60
 -11  -6  -8   18.70    2.70
 -11   7   0  578.64   20.20
 -11  -7   0  581.34   19.40
  11  -7   0  550.84   19.70
 -11   7  -1    3.30    1.40
  11  -7  -1    6.30    1.50
 -11  -7   1    5.70    1.20
 -11  -7  -1    7.70    1.50
 -11   7   1    6.60    1.60
 -11  -7  -1    8.70    1.90
  11   7  -1    4.90    1.20
  11  -7   1    6.00    1.10
  11  -7  -2  362.86   13.20
 -11  -7   2  340.47   12.10
 -11   7  -2  352.86   13.60
 -11   7   2  367.16   13.60
 -11  -7  -2  351.86   13.90
 -11  -7  -2  364.06   13.40
  11  -7   2  348.37   11.80
  11   7  -2  341.37   12.50
 -11  -7   3   59.99    2.90
 -11   7  -3   54.69    3.90
  11  -7  -3   58.09    4.20
  11  -7  -3   57.39    3.70
 -11  -7  -3   51.29    4.10
  11  -7   3   56.39    2.50
  11   7  -3   52.09    3.00
 -11  -7  -3   54.89    3.90
 -11   7   3   53.29    3.80
  11  -7  -4   81.89    4.60
  11  -7  -4   76.79    5.20
 -11   7  -4   77.29    4.80
  11  -7   4   71.99    2.60
 -11   7   4   77.49    4.50
 -11  -7  -4   77.49    5.00
  11   7  -4   70.59    3.50
 -11  -7  -4   69.79    4.90
  11  -7   4   77.49    2.60
  11  -7  -5    3.00    1.50
 -11   7  -5    0.40    1.10
 -11  -7   5    1.30    0.90
  11  -7  -5    2.20    1.20
 -11  -7  -5    3.50    1.60
  11   7  -5    1.70    0.70
 -11  -7  -5    2.10    1.20
 -11   7   5    0.70    1.00
  11  -7  -6   12.80    2.90
  11  -7  -6   12.30    2.00
 -11  -7   6   12.60    1.50
 -11   7  -6   15.30    2.50
 -11  -7  -6   10.20    2.30
 -11  -7  -6   11.30    2.60
  11   7  -6   12.60    1.10
 -11  -7  -6   11.20    2.30
  11  -7  -7   17.60    3.60
 -11   7  -7   17.50    2.70
  11  -7  -7   20.50    2.50
 -11  -7  -7   18.40    3.40
 -11  -7  -7   20.50    3.00
  11  -7  -8   39.10    5.30
 -11   7  -8   24.00    3.10
 -11  -7  -8   26.70    4.30
 -11  -7  -8   20.80    3.00
 -11  -8   0    1.00    0.90
 -11   8   0    2.00    1.30
  11  -8  -1  737.43   25.00
 -11   8  -1  741.73   25.40
  11   8  -1  718.83   24.50
 -11   8   1  728.43   25.30
 -11  -8  -1  720.93   24.70
 -11  -8   2   10.50    1.50
  11  -8  -2    7.90    1.80
  11  -8  -2    6.50    1.90
 -11   8  -2    7.30    1.90
 -11   8   2   11.60    2.30
  11  -8   2    9.60    1.20
 -11  -8  -2    5.60    1.70
  11   8  -2    8.30    1.60
 -11  -8  -2    7.30    1.70
  11  -8  -3   19.30    2.70
 -11  -8   3   16.20    1.50
 -11   8  -3   14.40    2.50
  11  -8  -3   16.90    2.90
 -11  -8  -3   18.80    2.90
 -11  -8  -3   19.90    2.90
  11  -8   3   14.70    1.20
  11  -8   3   15.60    1.30
  11   8  -3   18.70    2.00
 -11   8   3   23.70    3.10
  11  -8  -4  134.59    7.60
 -11   8  -4  133.99    7.10
  11  -8  -4  139.29    6.80
 -11  -8  -4  139.69    7.30
 -11  -8  -4  123.79    7.20
 -11   8   4  143.39    7.00
  11   8  -4  138.19    5.60
 -11   8  -5    9.80    2.30
  11  -8  -5   10.80    2.10
  11  -8  -5   12.80    3.00
 -11  -8   5   13.40    2.00
 -11   8   5   14.80    2.40
  11   8  -5   13.90    1.20
 -11  -8  -5   15.30    2.90
 -11  -8  -5   14.00    2.70
  11  -8  -6   32.50    3.60
  11  -8  -6   37.30    5.00
 -11   8  -6   37.10    4.00
 -11  -8  -6   25.70    3.80
 -11  -8  -6   34.20    4.00
 -11   8  -7   93.69    5.70
  11  -8  -7   77.19    6.60
 -11  -8  -7   86.19    6.40
 -11  -8  -7   89.59    5.70
 -11  -9   0  163.78    7.30
 -11   9   0  152.28    8.10
  11  -9   0  186.18    7.80
  11  -9  -1  184.18    8.70
 -11   9  -1  201.58    9.30
 -11  -9   1  189.98    7.90
  11  -9   1  202.08    8.20
 -11   9   1  200.08    9.30
 -11  -9  -1  190.18    8.50
  11  -9  -2  157.18    7.60
 -11   9  -2  152.58    7.90
 -11  -9   2  154.48    6.30
  11  -9  -2  150.48    7.80
  11   9  -2  154.78    6.80
  11  -9   2  155.88    5.90
 -11  -9  -2  152.48    7.50
 -11   9   2  152.48    7.80
  11  -9   2  148.59    6.30
  11  -9  -3   13.90    2.60
 -11  -9   3   12.10    1.50
  11  -9  -3   14.20    2.40
 -11   9  -3   14.10    2.70
  11   9  -3   11.90    1.80
  11  -9   3   11.20    1.00
 -11  -9  -3   14.10    2.50
  11  -9   3   12.30    1.30
 -11   9   3   13.80    2.50
 -11  -9  -3   13.40    2.70
  11  -9  -4    6.20    1.90
  11  -9  -4    5.80    2.00
 -11   9  -4    5.70    1.90
 -11   9   4    6.30    1.90
 -11  -9  -4    4.90    2.00
  11   9  -4    7.80    1.20
 -11  -9  -4    8.40    2.20
 -11  -9   5    5.80    1.80
 -11   9  -5    5.10    1.80
  11  -9  -5    2.00    1.50
 -11  -9  -5    2.30    1.80
 -11   9  -6   13.50    2.70
  11  -9  -6   13.10    3.20
 -11  -9  -6   20.50    3.60
 -11   9  -7   18.20    3.20
 -11  -9  -7   13.20    3.00
 -11  -9  -7   16.80    3.00
 -11 -10   0    0.70    0.90
  11 -10   0    0.90    1.00
 -11  10   0    0.60    1.30
  11 -10  -1    7.10    2.00
 -11  10  -1    5.40    1.90
 -11 -10   1    5.10    1.40
 -11  10   1    6.40    2.10
 -11 -10  -1    8.20    1.90
  11 -10   1    5.40    1.50
 -11 -10   2    0.30    0.80
 -11  10  -2   -1.10    1.10
  11 -10  -2   -0.60    1.20
 -11  10   2    2.60    1.70
  11 -10   2    2.10    0.90
 -11 -10  -2    1.00    1.00
  11 -10   2    1.10    0.70
 -11  10  -3  126.09    7.20
  11 -10  -3  117.19    7.10
 -11 -10   3  113.39    4.90
  11 -10  -3  114.79    6.60
 -11  10   3  119.79    6.90
  11 -10   3  115.09    4.50
 -11 -10  -3  132.49    7.00
  11 -10   3  114.49    4.30
  11  10  -3  109.79    5.30
  11 -10  -4    5.00    2.10
 -11  10  -4    3.90    2.00
 -11  10   4    2.70    1.70
 -11 -10  -4    2.80    1.70
  11 -10  -5    1.70    1.80
 -11  10  -5    2.50    1.60
 -11 -10  -5    3.50    2.00
  11 -10  -6   10.10    2.80
 -11  10  -6    7.10    2.30
 -11 -10  -6   13.60    3.20
 -11 -11   0    7.80    1.70
  11 -11   0   10.00    2.10
 -11  11   0    8.10    2.30
 -11 -11   1    6.60    1.60
 -11  11  -1    7.30    2.20
  11 -11  -1    7.40    2.00
 -11  11   1    5.70    2.10
 -11 -11  -1    3.20    1.40
  11 -11   1    5.40    1.50
  11 -11  -2    0.00    1.30
 -11  11  -2    1.00    1.40
 -11 -11   2    0.90    0.90
  11 -11   2    1.60    1.00
  11 -11   2    0.40    0.80
 -11 -11  -2    1.10    1.10
 -11  11   2   -0.70    1.10
  11 -11  -3    1.10    1.50
 -11 -11   3    1.10    0.80
 -11  11  -3    2.40    1.70
  11 -11   3    2.90    0.60
 -11  11   3    2.80    1.90
  11 -11   3    2.40    0.60
 -11 -11  -3    2.00    1.60
  11 -11  -4   10.50    2.80
 -11  11  -4    2.20    1.70
 -11  11   4    3.40    1.90
 -11 -11  -4    1.90    1.70
  11 -11  -5    1.50    2.00
 -11  11  -5    3.80    2.00
 -11 -11  -5    2.90    1.90
 -11  11  -6   16.70    3.30
  11 -11  -6   13.30    3.60
 -11 -11  -6   14.00    3.50
  11 -12   0   -0.50    1.20
 -11 -12   0    0.10    1.00
 -11  12   0   -1.00    1.30
 -11 -12   1    5.30    1.50
  11 -12  -1    7.50    2.10
 -11  12  -1    8.10    2.40
 -11 -12  -1    6.40    1.90
  11 -12   1    8.30    1.90
 -11  12   1   12.20    2.90
 -11  12  -2   70.69    5.70
  11 -12  -2   62.69    5.00
 -11  12   2   67.59    5.50
  11 -12   2   55.79    3.40
 -11 -12  -2   50.89    4.40
 -11 -12   3   11.40    1.50
 -11  12  -3   11.90    2.90
  11 -12  -3   11.70    2.60
 -11 -12  -3    9.70    2.50
 -11  12   3   12.70    3.10
  11 -12  -4   26.00    4.20
 -11  12  -4   32.70    4.50
 -11 -12  -4   22.30    3.80
 -11  12  -5   25.00    4.10
  11 -12  -5   32.80    4.90
 -11 -12  -5   29.80    4.40
  11 -13   0   35.30    3.90
 -11 -13   0   30.50    3.50
 -11  13   0   36.60    4.90
  11 -13  -1    0.20    1.20
 -11  13  -1   -0.10    1.70
 -11 -13   1    0.20    1.00
 -11 -13  -1   -0.60    1.10
 -11  13   1    4.90    2.40
  11 -13   1    0.80    1.20
 -11  13  -2    2.30    1.90
 -11 -13   2    4.50    1.20
  11 -13  -2    2.10    1.80
 -11 -13  -2    4.10    1.80
  11 -13   2    6.40    1.50
 -11  13   2    6.80    2.40
 -11  13  -3    0.40    1.60
  11 -13  -3   -0.70    1.50
 -11 -13  -3    0.90    1.70
 -11  13   3    1.40    2.10
  11 -14   0   -1.70    1.30
 -11  14   0   -1.40    1.60
 -11 -14   0   -1.60    1.10
 -11 -14   1    6.00    1.80
  11 -14  -1   13.30    2.80
 -11  14  -1    8.00    3.00
  11 -14   1    8.10    1.90
 -11  14   1   12.30    3.30
 -11 -14  -1    7.50    2.20
 -12   0   0 2752.32  113.59
  12   0   0 2939.61  113.49
  12   0   0 2746.93  113.49
 -12   0   0 2755.12  109.19
 -12   0   1   -0.50    0.20
 -12   0  -1    0.00    0.30
  12   0   1    0.30    0.50
  12   0  -1   -0.10    0.40
  12   0   1   -0.70    0.30
 -12   0   1   -0.30    0.40
  12   0  -1    0.10    0.50
 -12   0  -1   -0.10    0.50
 -12   0   2 1114.19   58.29
  12   0  -2 1248.28   59.29
  12   0  -2 1187.78   57.79
  12   0   2 1221.48   64.29
  12   0   2 1252.87   63.89
 -12   0   2 1151.08   55.39
 -12   0  -2 1200.08   64.49
 -12   0  -2 1123.49   58.89
 -12   0  -3    0.40    0.50
  12   0  -3    0.50    0.50
 -12   0  -3    0.70    0.60
  12   0  -3    0.10    0.40
  12   0   3   -0.60    0.40
  12   0   3    0.10    0.60
 -12   0   3    0.20    0.40
  12   0  -4  114.59    5.10
 -12   0  -4  121.09    5.20
  12   0  -4  117.69    4.70
  12   0   4  116.19    5.40
 -12   0   4  116.69    4.40
 -12   0  -4  121.39    5.10
  12   0  -5   -1.10    0.40
  12   0   5    0.50    0.90
 -12   0  -5   -0.10    0.60
 -12   0  -5    0.40    0.80
 -12   0  -6   26.80    2.20
 -12   0  -6   29.00    2.60
 -12   0  -7    0.30    1.00
 -12   0  -7   -0.20    0.80
  12   0  -7   -0.50    1.00
  12   0  -8  201.18    9.70
 -12   0  -8  201.18    8.80
 -12   0  -8  200.58    7.90
 -12   0  -9   -0.70    0.70
 -12   0  -9   -0.70    1.20
  12   0  -9   -0.20    1.50
 -12   1   0   -0.30    0.40
  12  -1   0   -0.60    0.40
 -12  -1   0   -0.80    0.40
  12   1   0   -0.20    0.40
 -12  -1   0    1.40    0.50
 -12   1   0    0.20    0.30
  12   1   0   -0.20    0.50
  12  -1   0   -0.10    0.40
  12  -1  -1   70.09    3.20
 -12   1  -1   69.19    3.10
 -12  -1   1   73.09    3.20
  12   1   1   66.09    3.30
  12   1   1   67.39    3.40
 -12  -1   1   69.49    3.20
 -12   1  -1   67.99    3.30
  12  -1  -1   68.39    3.20
 -12   1   1   66.79    3.20
  12   1  -1   71.99    3.30
 -12  -1  -1   67.79    3.40
  12  -1   1   72.89    3.40
  12  -1   1   63.09    3.10
 -12  -1  -1   66.49    3.30
  12   1  -1   68.29    3.30
  12   1   2  509.55   17.10
  12  -1  -2  506.75   16.80
  12   1   2  507.05   17.00
  12   1   3  133.09    5.80
 -12   1  -3  132.39    5.30
 -12   1  -3  126.59    5.40
  12  -1  -3  129.79    5.10
 -12  -1   3  135.19    5.00
 -12  -1  -3  133.59    5.50
  12  -1   3  122.49    5.40
  12   1  -3  131.39    5.30
 -12   1   3  139.19    5.10
 -12  -1  -3  124.99    5.50
  12  -1   3  125.39    5.40
  12   1  -3  134.19    5.20
  12   1   4    2.10    1.00
  12  -1  -4    4.10    0.80
 -12   1  -4    4.70    1.00
 -12  -1   4    4.20    0.70
 -12   1  -4    2.80    0.90
  12   1  -4    3.80    1.00
 -12  -1  -4    5.80    1.20
 -12  -1  -4    3.30    1.00
 -12   1   4    3.50    0.70
  12  -1   4    2.90    1.00
 -12   1  -5  153.18    6.30
 -12   1  -5  156.28    6.40
  12  -1  -5  154.28    5.70
  12  -1   5  139.79    6.60
 -12  -1  -5  163.88    6.50
 -12  -1  -5  161.58    6.80
 -12   1   5  153.28    5.10
  12  -1  -6    1.40    0.50
 -12   1  -6    1.50    1.00
 -12   1  -6    0.70    0.70
 -12  -1  -6    0.80    0.80
 -12  -1  -6    1.90    1.20
 -12   1  -7  170.68    6.80
 -12   1  -7  158.58    7.00
  12  -1  -7  184.68    8.70
 -12  -1  -7  155.28    7.50
 -12  -1  -7  154.68    6.70
 -12   1  -8   35.80    2.60
  12  -1  -8   34.20    4.20
 -12   1  -8   38.00    2.90
 -12  -1  -8   38.80    2.70
  12   1  -8   32.00    3.80
 -12  -1  -8   28.30    3.40
 -12   1  -9   30.20    2.40
 -12   1  -9   36.20    3.10
  12  -1  -9   35.70    4.60
 -12  -1  -9   31.10    3.70
  12   1  -9   34.90    4.00
 -12  -1  -9   30.10    2.40
  12   2   0  386.66   13.20
  12  -2  -1   62.39    3.10
  12   2   1   63.09    3.40
 -12  -2   1   64.49    3.10
  12  -2  -1   68.09    3.20
 -12  -2   1   66.59    3.20
 -12   2  -1   65.39    3.30
 -12   2  -1   65.69    3.00
  12  -2   1   73.49    3.10
 -12  -2  -1   64.39    3.40
 -12  -2  -1   61.29    3.20
  12  -2   1   69.39    3.30
  12   2  -1   64.39    3.20
  12   2   2  303.57   11.00
 -12   2  -2  296.87   10.60
  12  -2  -2  316.87   10.50
 -12   2  -2  289.17   10.20
 -12  -2  -2  304.77   10.90
  12  -2   2  303.57   10.70
  12  -2   2  299.57   10.40
 -12   2   2  309.47   10.50
  12   2  -2  291.97   10.40
 -12  -2  -2  304.37   10.80
  12  -2  -3  105.79    4.50
 -12  -2   3  106.49    4.30
 -12   2  -3  104.79    4.40
  12   2   3  120.59    5.40
 -12   2  -3  106.79    4.80
  12  -2   3  110.79    4.80
 -12   2   3  103.79    4.40
 -12  -2  -3  110.39    5.10
 -12  -2  -3  110.09    5.00
  12   2  -3  111.29    4.60
  12  -2   3  108.29    4.60
 -12  -2   4    0.70    0.40
  12  -2  -4    0.50    0.50
 -12   2  -4    0.50    0.70
 -12   2  -4    1.90    0.70
 -12  -2  -4    1.10    0.80
  12  -2   4    1.30    0.70
 -12   2   4    1.10    0.50
  12   2  -4    1.30    0.70
 -12  -2  -4    1.10    0.90
 -12  -2   5   -0.20    0.20
 -12   2  -5   -0.50    0.50
  12  -2  -5   -0.30    0.50
 -12   2  -5   -0.70    0.60
  12  -2   5   -0.20    0.70
 -12  -2  -5    0.20    0.70
  12   2  -5    0.40    0.60
 -12  -2  -5   -0.50    0.60
 -12   2   5    0.50    0.40
  12  -2  -6   95.99    3.90
 -12   2  -6   90.09    4.50
 -12   2  -6   92.99    4.40
 -12  -2  -6   97.39    5.30
 -12  -2  -6   95.59    4.70
  12  -2   6   92.89    4.80
 -12   2  -7    3.00    1.10
  12  -2  -7    4.30    0.70
  12  -2  -7    1.70    1.50
 -12   2  -7    3.50    1.10
 -12  -2  -7    3.20    1.10
 -12  -2  -7    3.90    1.60
 -12   2  -8   14.20    1.90
 -12   2  -8   21.70    2.40
  12  -2  -8   22.10    3.60
 -12  -2  -8   19.60    3.00
  12   2  -8   24.60    3.10
 -12  -2  -8   20.40    2.30
  12  -2  -9    7.10    2.40
 -12   2  -9    5.00    1.30
 -12   2  -9    3.10    1.20
 -12  -2  -9    8.00    2.20
  12   2  -9    3.50    1.70
 -12  -2  -9    3.80    1.10
 -12  -2  -9    3.00    1.50
  12  -3   0    0.40    0.50
  12   3   0    0.10    0.40
 -12  -3   0    1.00    0.70
 -12  -3   0    0.40    0.60
 -12   3   0    2.10    0.70
  12  -3   0    0.60    0.50
 -12  -3   1   62.09    3.20
 -12  -3   1   59.59    3.00
  12   3   1   58.39    3.30
  12  -3  -1   64.69    3.20
 -12   3  -1   60.29    3.20
 -12  -3  -1   55.99    3.10
  12  -3   1   63.69    2.90
 -12  -3  -1   61.99    3.40
  12   3  -1   65.09    3.20
 -12   3   1   62.49    3.20
  12  -3   1   62.09    3.20
  12   3   2  557.74   18.90
  12  -3   2  551.34   18.40
  12  -3  -3    2.10    0.70
 -12   3  -3    2.00    0.70
 -12  -3   3    1.10    0.60
 -12   3  -3    1.00    0.70
 -12   3   3    0.90    0.60
 -12  -3  -3    1.30    0.80
  12   3  -3    1.30    0.60
 -12  -3  -3    0.20    0.70
  12  -3   3    1.40    0.60
 -12   3  -4   10.70    1.60
 -12   3  -4    8.60    1.10
 -12  -3   4   10.50    1.20
  12  -3  -4   11.60    1.40
 -12   3   4   10.50    1.40
 -12  -3  -4    8.10    1.60
  12  -3   4   11.40    1.50
  12   3  -4   10.70    1.40
 -12  -3  -4    8.90    1.60
 -12   3  -5  428.06   14.10
 -12  -3   5  415.16   13.40
 -12   3  -5  424.66   14.80
  12  -3  -5  434.36   14.20
  12   3  -5  411.36   14.40
  12  -3   5  429.46   14.50
 -12  -3  -5  446.36   15.70
 -12  -3  -5  420.96   15.00
 -12   3   5  413.66   14.00
  12  -3  -6   16.00    1.60
 -12   3  -6   15.50    2.00
 -12   3  -6   15.70    1.60
 -12  -3  -6   13.50    2.00
 -12  -3  -6   14.70    2.50
  12  -3   6   14.50    1.90
 -12   3  -7   55.59    3.00
  12  -3  -7   59.29    2.80
 -12   3  -7   55.89    3.50
  12  -3  -7   55.49    4.70
 -12  -3  -7   59.89    4.40
 -12  -3  -7   46.70    3.40
  12  -3  -8   38.00    4.80
 -12   3  -8   47.80    3.20
 -12   3  -8   43.30    2.60
  12   3  -8   39.90    3.40
 -12  -3  -8   38.70    3.30
 -12  -3  -8   39.80    4.40
 -12  -3  -8   35.70    2.90
  12  -3  -9    0.90    1.70
 -12   3  -9    2.30    1.10
 -12  -3  -9    3.30    1.70
 -12  -3  -9    2.10    1.00
  12   3  -9    2.50    1.50
  12  -4   0  449.56   14.70
  12   4   0  431.66   15.10
 -12  -4   0  437.76   15.20
  12  -4   0  434.56   15.00
 -12   4   0  441.86   15.20
  12  -4  -1   67.89    3.40
 -12   4  -1   59.89    3.40
 -12  -4   1   59.39    3.10
 -12  -4   1   61.69    3.40
  12   4   1   65.79    3.60
 -12  -4  -1   56.69    3.30
 -12   4   1   67.89    3.50
  12  -4   1   68.69    3.10
  12   4  -1   63.49    3.30
 -12  -4  -1   62.19    3.60
  12  -4   1   64.49    3.40
  12   4   2  294.47   11.40
 -12   4  -2  306.37   11.10
  12  -4  -2  311.87   10.80
 -12  -4   2  305.37   10.50
 -12  -4   2  308.37   10.90
  12   4  -2  308.17   10.70
  12  -4   2  304.37   10.30
 -12   4   2  304.27   11.00
 -12  -4  -2  275.27   11.00
  12  -4   2  303.27   10.90
 -12  -4  -2  285.67   11.10
 -12   4  -3   24.10    2.10
  12  -4  -3   26.00    2.00
 -12  -4   3   22.60    1.90
 -12  -4  -3   27.80    2.50
 -12  -4  -3   27.20    2.80
  12   4  -3   26.80    1.90
  12  -4   3   25.90    1.70
 -12   4  -4   -0.50    0.70
 -12  -4   4   -0.10    0.50
 -12   4  -4    0.10    0.40
  12  -4  -4    0.10    0.50
  12  -4   4    0.20    0.60
 -12   4   4   -0.40    0.50
 -12  -4  -4    1.10    0.90
 -12  -4  -4    1.40    1.10
  12   4  -4    0.10    0.50
 -12   4  -5   19.40    2.30
 -12  -4   5   18.40    1.40
  12  -4  -5   21.00    1.80
 -12   4  -5   16.70    1.40
  12  -4   5   21.30    1.70
  12   4  -5   16.40    1.80
 -12   4   5   17.40    1.80
 -12  -4  -5   21.10    2.50
 -12  -4  -5   20.80    2.80
  12  -4  -6   58.09    3.10
 -12   4  -6   58.09    2.80
  12  -4  -6   60.29    4.80
 -12   4  -6   61.29    3.80
  12   4  -6   57.39    3.20
 -12  -4  -6   60.09    3.80
 -12  -4  -6   66.29    4.50
  12  -4   6   57.69    3.10
 -12   4  -7  181.88    8.20
  12  -4  -7  202.88    7.40
  12  -4  -7  205.28   10.30
 -12   4  -7  203.38    7.10
 -12  -4  -7  182.28    8.70
 -12  -4  -7  203.28    8.50
 -12  -4  -7  216.48    9.70
 -12   4  -8   20.20    2.50
  12  -4  -8   16.70    1.40
  12  -4  -8   21.40    3.90
  12   4  -8   26.50    2.80
 -12  -4  -8   21.10    3.30
 -12  -4  -8   17.70    2.80
 -12  -4  -8   19.70    2.50
  12  -4  -9    8.40    2.80
 -12   4  -9    3.60    1.30
 -12  -4  -9    6.80    2.30
 -12  -4  -9    4.10    1.30
  12  -5   0    0.40    0.50
 -12   5   0    0.30    0.60
  12   5   0    0.80    0.50
 -12  -5   0    0.10    0.60
 -12   5  -1   23.00    2.50
  12  -5  -1   22.50    2.30
 -12  -5   1   17.40    1.60
  12   5   1   23.70    2.60
 -12  -5   1   18.70    2.30
 -12  -5  -1   24.20    2.50
  12   5  -1   19.70    1.80
 -12   5   1   17.30    2.20
  12  -5   1   21.50    1.60
  12  -5   1   21.40    2.20
 -12  -5   2   31.20    2.40
  12  -5  -2   24.20    2.10
 -12   5  -2   29.10    2.50
 -12  -5   2   27.40    1.90
  12  -5   2   29.20    1.80
  12   5  -2   30.60    2.10
 -12   5   2   31.80    2.50
 -12  -5  -2   34.20    2.70
  12  -5   2   27.20    2.40
 -12  -5   3   45.60    2.50
 -12   5  -3   47.00    3.20
  12  -5  -3   46.70    2.90
 -12   5   3   40.60    2.90
  12   5  -3   48.00    2.70
  12  -5   3   45.50    2.30
 -12  -5  -3   50.49    3.40
 -12  -5  -3   45.20    3.30
  12  -5  -4   52.49    3.30
 -12  -5   4   64.49    3.40
 -12   5  -4   55.89    3.70
  12  -5   4   63.69    2.90
 -12   5   4   59.79    3.60
 -12  -5  -4   56.79    3.90
 -12  -5  -4   65.19    4.20
  12   5  -4   58.99    3.10
 -12  -5   5  171.68    6.60
 -12   5  -5  173.18    7.70
  12  -5  -5  177.48    7.20
 -12  -5  -5  181.48    7.90
  12   5  -5  174.78    6.80
 -12  -5  -5  176.38    8.40
 -12   5   5  175.98    7.20
  12  -5   5  177.98    6.40
  12  -5  -6  183.78    9.40
 -12   5  -6  175.88    7.90
  12  -5  -6  179.68    7.20
  12   5  -6  178.48    7.00
 -12  -5  -6  185.58    8.50
 -12  -5  -6  182.48    8.10
 -12  -5  -6  187.48    8.90
  12  -5  -7  166.08    8.80
  12  -5  -7  147.89    5.90
 -12   5  -7  132.49    6.60
 -12  -5  -7  144.99    6.80
 -12  -5  -7  133.49    7.60
 -12  -5  -7  126.79    6.90
  12   5  -7  129.19    6.00
  12  -5  -8   32.70    4.80
  12  -5  -8   36.40    2.30
 -12   5  -8   30.50    3.20
 -12  -5  -8   32.70    3.40
 -12  -5  -8   40.40    4.60
  12   5  -8   36.00    2.70
  12  -6   0  188.48    8.00
 -12  -6   0  220.38    8.10
 -12  -6   0  179.68    8.40
 -12   6   0  204.58    8.40
  12   6   0  193.98    8.10
 -12  -6   1  235.38    8.70
 -12   6  -1  234.68    9.50
  12  -6  -1  226.78    9.10
 -12   6   1  239.98    9.50
  12   6  -1  216.88    8.90
 -12  -6  -1  254.17    9.40
  12  -6   1  229.58    8.40
  12  -6   1  229.58    9.10
 -12  -6  -1  221.28    9.60
 -12   6  -2  178.88    7.80
  12  -6  -2  173.48    7.40
 -12  -6   2  178.58    6.80
  12   6  -2  172.48    7.00
 -12   6   2  191.48    7.80
 -12  -6  -2  181.08    7.80
  12  -6   2  172.38    6.50
 -12  -6  -2  167.28    8.00
 -12   6  -3   29.70    3.10
 -12  -6   3   27.10    2.70
 -12  -6   3   27.60    1.90
  12  -6  -3   23.90    2.60
 -12  -6  -3   30.40    3.20
  12  -6   3   27.90    1.70
  12   6  -3   26.70    2.10
 -12  -6  -3   25.20    3.10
 -12   6   3   29.70    2.60
 -12   6  -4   50.99    3.70
 -12  -6   4   49.99    3.20
  12  -6  -4   54.89    3.40
  12  -6   4   56.19    2.50
 -12  -6  -4   54.19    4.00
  12   6  -4   49.20    2.90
 -12  -6  -4   57.39    4.10
  12  -6  -5    1.50    1.20
 -12   6  -5    3.70    1.40
  12  -6  -5    2.00    1.00
 -12  -6   5    4.70    1.10
 -12  -6  -5    2.40    1.30
 -12  -6  -5    1.50    1.20
 -12  -6  -5    8.80    2.10
 -12   6   5    1.60    1.00
  12   6  -5    2.30    0.80
  12  -6   5    3.80    0.50
 -12   6  -6    5.00    1.50
  12  -6  -6    4.80    1.30
  12  -6  -6    1.30    1.60
 -12  -6  -6    3.90    1.70
 -12  -6  -6    6.50    1.70
  12   6  -6    3.80    0.90
 -12  -6  -6    3.30    1.70
 -12   6  -7    0.00    1.00
  12  -6  -7   -0.10    1.60
  12  -6  -7   -1.20    0.70
 -12  -6  -7    0.40    1.40
  12   6  -7   -0.60    0.60
 -12  -6  -7    0.40    1.00
  12  -6  -8    4.40    1.10
  12  -6  -8    4.90    2.20
 -12   6  -8    4.60    1.60
 -12  -6  -8    8.20    2.40
 -12  -6  -8    6.10    1.70
  12  -7   0    2.10    1.00
 -12   7   0    3.60    1.40
 -12  -7   0    1.80    0.90
 -12   7  -1  198.28    8.90
 -12  -7   1  220.18    8.10
  12  -7  -1  203.08    8.60
 -12   7   1  190.58    8.70
  12  -7   1  216.78    7.80
  12   7  -1  193.78    8.20
 -12  -7  -1  212.38    8.60
 -12  -7  -1  198.08    9.10
  12  -7  -2  744.03   25.10
 -12   7  -2  761.42   25.70
  12  -7   2  758.52   23.80
  12   7  -2  726.03   24.50
 -12   7   2  747.93   25.50
 -12  -7  -2  736.63   25.90
  12  -7  -3   36.00    3.00
 -12  -7   3   43.40    2.40
 -12   7  -3   36.40    3.70
 -12  -7  -3   35.30    3.10
  12  -7   3   38.00    2.00
 -12  -7  -3   38.50    4.00
  12   7  -3   36.10    2.50
 -12   7   3   39.70    3.20
  12  -7  -4   66.79    4.20
 -12  -7   4   69.19    4.10
  12  -7  -4   76.59    5.30
 -12   7  -4   73.69    4.70
 -12  -7  -4   67.19    4.70
 -12   7   4   71.39    4.40
  12  -7   4   72.19    2.80
 -12  -7  -4   70.49    4.90
  12   7  -4   64.79    3.40
  12  -7  -5  121.39    7.30
  12  -7  -5  115.19    5.80
 -12  -7   5  121.69    5.50
 -12   7  -5  106.69    6.20
 -12   7   5  121.99    6.00
 -12  -7  -5  130.29    6.60
 -12  -7  -5  120.09    6.90
 -12  -7  -5  117.69    6.70
  12  -7  -6   76.79    5.80
 -12  -7   6   76.29    3.60
 -12   7  -6   64.69    4.50
  12  -7  -6   71.89    4.20
 -12  -7  -6   64.99    4.90
 -12  -7  -6   69.99    5.30
 -12  -7  -6   65.09    4.70
 -12   7  -7   19.80    2.90
  12  -7  -7   17.90    3.40
  12  -7  -7   29.60    4.50
 -12  -7  -7   17.10    3.30
 -12  -7  -7   19.60    3.00
 -12   7  -8   -0.60    1.10
  12  -7  -8   -0.60    1.70
 -12  -7  -8    0.00    1.20
 -12  -7  -8   -1.90    1.30
 -12  -8   0   41.10    3.00
 -12   8   0   43.30    3.60
 -12  -8   1    4.90    1.20
  12  -8  -1   10.20    2.00
 -12   8  -1    7.70    2.00
  12  -8   1    7.50    1.30
 -12  -8  -1    4.60    1.30
 -12   8   1    7.20    1.80
  12  -8  -2   92.59    5.30
 -12  -8   2  100.29    4.50
 -12   8  -2   96.39    5.70
  12  -8  -2   99.29    5.70
  12  -8   2   96.79    4.10
 -12  -8  -2   95.19    5.90
 -12  -8  -2   82.59    5.10
  12   8  -2   91.09    4.70
 -12   8   2   97.49    5.60
 -12   8  -3  115.19    6.50
  12  -8  -3  118.79    6.80
 -12  -8   3  120.69    5.00
  12  -8  -3  124.89    6.30
 -12   8   3  130.49    6.60
 -12  -8  -3  111.29    6.70
  12   8  -3  121.09    5.40
  12  -8   3  119.09    4.60
 -12  -8  -3  112.19    6.40
  12  -8   3  121.89    4.90
  12  -8  -4   14.10    2.90
  12  -8  -4   12.30    2.20
 -12   8  -4   14.50    2.60
  12   8  -4   14.40    1.70
 -12  -8  -4   18.10    2.90
 -12   8   4   14.10    2.50
 -12  -8  -4   13.60    2.60
  12  -8  -5   10.40    2.70
 -12  -8   5   11.60    1.90
  12  -8  -5   13.70    2.30
 -12   8  -5   12.60    2.40
  12   8  -5   10.70    1.30
 -12   8   5   12.30    2.30
 -12  -8  -5   13.20    2.70
 -12  -8  -5   12.10    2.50
  12  -8  -6   18.80    3.40
 -12   8  -6   17.30    2.70
 -12  -8  -6   16.10    2.80
 -12  -8  -6   14.80    2.90
 -12   8  -7   13.40    2.60
 -12  -8  -7   11.90    3.00
 -12  -8  -7   19.00    3.00
 -12  -9   0    3.50    1.30
  12  -9   0   -0.10    0.80
 -12   9   0   -0.30    1.20
 -12   9  -1   14.50    2.70
 -12  -9   1   15.30    2.10
  12  -9  -1   16.50    2.70
  12  -9   1   12.30    2.00
  12  -9   1   14.70    1.80
 -12   9   1   18.60    3.10
 -12  -9  -1   13.30    2.20
  12  -9  -2   96.59    5.80
 -12  -9   2   93.89    4.50
  12  -9  -2   86.99    5.40
 -12   9  -2   87.19    5.70
 -12  -9  -2   98.99    5.60
  12  -9   2   91.59    4.10
  12  -9   2   99.19    4.60
 -12   9   2   87.29    5.70
 -12   9  -3  128.69    7.00
 -12  -9   3  118.99    5.00
  12  -9  -3  113.59    6.90
  12  -9  -3  115.09    6.40
 -12  -9  -3  125.69    6.80
  12   9  -3  109.49    5.40
 -12   9   3  125.59    6.80
  12  -9   3  125.59    4.90
  12  -9   3  120.69    4.60
 -12  -9  -3  111.69    6.90
  12  -9  -4  122.09    6.40
 -12   9  -4  131.49    7.10
  12  -9  -4  115.89    7.30
 -12  -9  -4  108.99    7.00
 -12  -9  -4  112.69    6.70
 -12   9   4  112.49    6.50
  12   9  -4  117.29    5.10
  12  -9  -5   71.19    5.60
 -12  -9   5   74.49    4.60
 -12   9  -5   69.69    5.10
 -12  -9  -5   66.39    5.30
 -12   9  -6   20.40    3.20
  12  -9  -6   17.50    3.60
 -12  -9  -6   16.80    3.00
 -12  -9  -6   17.80    3.50
  12  -9  -7   16.10    3.70
 -12   9  -7   24.10    3.50
 -12  -9  -7   21.90    3.50
 -12  -9  -7   14.50    3.20
 -12 -10   0    3.10    1.30
 -12  10   0    1.70    1.40
  12 -10   0    3.20    1.40
 -12  10  -1   13.60    2.80
 -12 -10   1   15.10    2.10
  12 -10  -1   16.70    2.70
 -12 -10  -1   12.40    2.20
 -12  10   1   14.60    2.70
  12 -10   1   17.00    2.40
  12 -10  -2   -0.80    1.30
 -12 -10   2   -0.40    0.70
 -12  10  -2   -0.10    1.30
  12 -10   2    2.20    1.10
 -12  10   2    5.70    2.00
  12 -10   2    1.50    0.80
 -12 -10  -2    2.30    1.40
  12 -10  -3    9.10    2.40
 -12 -10   3   14.80    1.70
  12 -10  -3   10.00    2.40
 -12  10  -3   10.80    2.60
  12 -10   3   10.60    1.10
 -12 -10  -3   10.10    2.40
  12 -10   3   12.40    1.30
 -12  10   3   12.20    2.60
  12  10  -3   14.30    2.00
 -12  10  -4    4.60    1.90
  12 -10  -4    2.50    1.90
 -12  10   4    5.40    2.00
 -12 -10  -4    2.70    1.70
  12 -10  -5   33.70    4.70
 -12  10  -5   31.20    4.10
 -12 -10  -5   25.80    3.80
  12 -10  -6    6.60    2.50
 -12  10  -6    7.30    2.30
 -12 -10  -6    6.90    2.30
 -12  11   0    0.00    0.90
  12 -11   0    0.20    1.00
 -12 -11   0   -1.10    0.70
  12 -11  -1    1.00    1.40
 -12 -11   1    2.10    1.20
 -12  11  -1    6.00    2.10
 -12 -11  -1    3.80    1.50
  12 -11   1    4.00    1.40
 -12  11   1    1.50    1.60
 -12  11  -2  114.19    7.10
  12 -11  -2   98.89    6.50
 -12 -11   2  104.89    5.10
 -12  11   2  106.79    6.90
 -12 -11  -2  108.59    6.40
  12 -11   2  107.49    5.10
 -12  11  -3   -0.70    1.40
  12 -11  -3    0.60    1.60
 -12 -11   3   -0.70    0.70
  12 -11   3    0.50    0.50
 -12  11   3    1.60    1.50
 -12 -11  -3    1.10    1.50
  12 -11  -4    0.90    1.80
 -12  11  -4    3.10    1.90
 -12  11   4    1.50    1.60
 -12 -11  -4   -1.50    1.20
 -12  11  -5    1.10    1.70
  12 -11  -5    1.70    1.90
 -12 -11  -5    1.90    1.50
 -12  12   0    6.10    2.30
 -12 -12   0   11.80    2.20
  12 -12   0   11.80    2.40
  12 -12  -1   19.60    3.20
 -12 -12   1   13.30    2.20
 -12  12  -1   21.40    3.70
 -12 -12  -1   20.80    3.10
  12 -12   1   22.90    2.80
 -12  12   1   25.90    4.10
  12 -12  -2   10.30    2.70
 -12 -12   2   13.40    1.90
 -12  12  -2   17.30    3.30
 -12 -12  -2   14.20    2.70
  12 -12   2   11.20    1.80
 -12  12   2   12.60    2.90
 -12  12  -3   -0.40    1.70
  12 -12  -3   -2.10    1.40
 -12 -12   3    0.40    0.80
 -12  12   3    0.30    1.60
 -12 -12  -3    0.20    1.50
  12 -12  -4    1.30    1.80
 -12  12  -4    5.20    2.40
 -12 -12  -4    3.70    1.70
 -12 -13   0    0.50    1.20
 -12  13   0    1.00    1.60
  12 -13   0    3.60    1.70
 -12 -13   1    9.50    2.00
 -12  13  -1    4.10    2.30
  12 -13  -1    6.10    2.30
 -12 -13  -1    6.10    1.90
 -12  13   1    9.70    2.90
  12 -13   1    5.20    1.80
 -12 -13   2  174.68    7.50
 -12  13  -2  190.58   10.50
  12 -13  -2  168.58    9.40
  12 -13   2  187.88    8.30
 -12 -13  -2  175.98    9.10
 -12  13   2  173.08   10.10
  12 -13  -3   -0.70    1.50
 -12  13  -3   -1.50    1.50
 -12 -13  -3   -0.20    1.50
 -13   0   0    1.20    0.60
 -13   0   0    1.40    0.50
  13   0   0    1.90    0.60
  13   0   0    5.50    1.10
  13   0  -1    0.30    0.40
  13   0   1    0.70    0.60
  13   0   1    0.70    0.50
 -13   0   1   -0.30    0.50
 -13   0  -1    1.30    0.70
 -13   0   1    1.20    0.60
  13   0  -1    0.40    0.60
 -13   0  -1    0.70    0.50
  13   0  -2    1.80    0.70
 -13   0  -2    3.70    0.90
  13   0   2    2.70    0.90
  13   0  -2    3.50    0.90
  13   0   2    3.80    1.00
 -13   0  -2    1.80    0.60
 -13   0  -3    0.70    0.60
  13   0  -3    0.50    0.50
 -13   0   3    0.70    0.50
  13   0  -3   -0.80    0.40
  13   0   3   -0.50    0.50
  13   0   3    0.40    0.60
 -13   0  -4   68.79    3.60
  13   0   4   64.39    3.70
  13   0  -4   62.99    3.10
 -13   0   4   59.79    2.70
  13   0  -4   62.29    3.70
 -13   0  -4   63.69    3.40
 -13   0  -5    0.40    0.70
 -13   0  -5   -0.70    0.60
  13   0  -5   -0.70    0.40
 -13   0   5    0.00    0.30
 -13   0  -6  208.48    8.20
 -13   0  -6  210.98    8.60
 -13   0  -7    0.00    1.00
 -13   0  -7   -0.20    0.80
 -13   0  -8   41.00    3.40
 -13   0  -8   37.20    2.70
  13   0  -8   35.00    4.20
  13   0  -9   -0.20    1.70
 -13   0  -9    1.40    1.30
 -13   0  -9   -0.40    0.80
 -13   1   0 1172.58   64.09
  13   1   0 1303.67   68.69
 -13  -1   0 1216.98   67.09
 -13  -1   0 1307.67   64.79
 -13   1   0 1313.17   63.49
  13  -1   0 1330.27   66.99
  13   1   0 1356.96   67.29
  13  -1   0 1325.17   65.29
  13   1   1    1.50    0.80
 -13   1  -1    1.60    0.70
  13   1   1    2.60    0.80
  13  -1  -1    1.40    0.60
 -13   1  -1    2.80    0.70
 -13  -1   1    1.60    0.70
 -13  -1   1    1.10    0.60
  13  -1  -1    1.50    0.60
 -13  -1  -1    1.00    0.60
  13   1  -1    2.40    0.70
  13   1  -1    2.00    0.70
  13  -1   1    1.60    0.70
 -13   1   1    5.70    1.00
  13  -1   1    1.90    0.80
 -13  -1  -1    1.10    0.70
  13  -1  -2   36.00    2.20
 -13   1  -2   34.40    2.10
  13   1   2   33.80    2.40
  13  -1  -2   32.20    2.10
  13   1   2   29.40    2.30
 -13   1  -2   33.10    2.20
  13   1  -2   36.10    2.20
  13  -1   2   32.10    2.30
 -13  -1  -2   37.10    2.30
 -13  -1  -2   36.60    2.40
  13  -1   2   36.50    2.20
  13   1  -2   34.10    2.20
 -13   1   2   31.40    2.00
  13  -1  -3    5.30    1.10
 -13  -1   3    4.70    0.90
  13  -1  -3    5.00    1.00
 -13   1  -3    4.70    1.10
 -13   1  -3    6.10    1.10
  13   1   3    6.50    1.30
 -13   1   3    6.50    1.00
 -13  -1  -3    5.60    1.10
  13  -1   3    4.40    1.10
  13   1  -3    4.30    0.90
 -13  -1  -3    4.10    1.00
  13   1  -3    4.70    1.00
  13  -1   3    4.30    1.10
 -13  -1   4    8.30    1.00
 -13   1  -4    8.60    1.30
  13   1   4    7.00    1.50
 -13   1  -4   10.40    1.50
  13  -1  -4    9.60    1.20
  13   1  -4    7.70    1.30
  13  -1   4    7.00    1.30
 -13  -1  -4    8.60    1.50
 -13  -1  -4    9.90    1.50
 -13   1   4    8.50    1.10
 -13   1  -5  147.39    6.20
 -13  -1   5  147.49    4.80
  13  -1  -5  149.88    5.60
 -13   1  -5  149.09    6.20
 -13   1   5  140.29    5.10
  13  -1   5  139.19    6.50
 -13  -1  -5  148.49    6.30
 -13  -1  -5  148.69    6.60
 -13   1  -6   36.80    2.60
  13  -1  -6   32.00    2.00
 -13   1  -6   31.60    2.50
 -13  -1  -6   40.70    2.80
 -13  -1  -6   38.60    3.00
 -13   1  -7    1.30    0.90
 -13   1  -7    2.20    1.10
  13  -1  -7    0.80    1.50
 -13  -1  -7    0.80    0.80
 -13  -1  -7   -0.90    0.90
 -13   1  -8   16.30    2.10
 -13   1  -8   14.70    2.20
  13  -1  -8   14.60    3.00
 -13  -1  -8   17.40    2.10
  13   1  -8   18.80    3.00
 -13  -1  -8   24.80    3.10
  13  -1  -9   86.59    6.30
 -13   1  -9   82.09    4.70
 -13  -1  -9   81.19    4.10
  13   1  -9   81.49    5.70
 -13  -1  -9   68.09    4.90
  13  -2   0    0.30    0.50
 -13  -2   0    0.00    0.50
 -13   2   0   -0.40    0.50
 -13  -2   0    0.00    0.50
  13   2   0    0.30    0.60
  13  -2   0    0.30    0.40
  13  -2  -1   64.59    3.20
 -13   2  -1   63.59    3.00
 -13  -2   1   65.49    3.20
 -13  -2   1   57.99    3.10
  13   2   1   63.29    3.40
 -13   2  -1   70.59    3.40
  13  -2  -1   61.29    3.20
 -13  -2  -1   67.99    3.40
  13  -2   1   62.59    3.30
 -13  -2  -1   59.99    3.30
  13   2  -1   67.39    3.30
  13  -2   1   62.59    3.10
 -13   2   1   70.39    3.30
 -13  -2   2   76.59    3.50
  13   2   2   70.29    3.80
 -13  -2   2   77.29    3.50
 -13   2  -2   80.59    3.80
 -13   2  -2   73.79    3.40
  13  -2  -2   76.89    3.70
  13  -2  -2   71.29    3.50
  13   2  -2   74.19    3.50
  13  -2   2   73.19    3.70
 -13   2   2   69.09    3.40
  13  -2   2   73.69    3.50
 -13  -2  -2   72.89    3.80
 -13  -2  -2   68.89    3.70
 -13   2  -3  196.08    7.20
  13   2   3  200.68    8.10
 -13   2  -3  185.48    7.50
 -13  -2   3  192.88    7.10
  13  -2  -3  193.78    7.30
 -13   2   3  193.88    7.20
  13  -2   3  186.98    7.60
 -13  -2  -3  211.08    7.90
 -13  -2  -3  200.28    7.90
  13   2  -3  196.18    7.40
  13  -2   3  189.28    7.30
 -13  -2   4  149.69    5.70
 -13   2  -4  166.98    6.60
 -13   2  -4  163.78    6.20
  13  -2  -4  155.48    6.10
  13   2  -4  164.98    6.40
  13  -2   4  154.18    6.40
 -13  -2  -4  161.18    6.70
 -13  -2  -4  161.98    7.00
 -13   2   4  155.98    6.00
 -13   2  -5   25.70    2.10
 -13  -2   5   25.90    1.30
 -13   2  -5   26.80    2.00
  13  -2  -5   27.00    1.90
 -13  -2  -5   22.10    2.40
  13  -2   5   25.90    2.20
 -13   2   5   25.40    1.60
 -13  -2  -5   22.20    2.70
  13  -2  -6    1.30    0.70
 -13   2  -6    0.20    0.70
 -13   2  -6    1.40    0.90
 -13  -2  -6    1.40    0.90
  13  -2   6   -1.00    0.70
 -13  -2  -6   -0.10    1.00
  13  -2  -7   20.50    3.30
  13  -2  -7   19.50    1.40
 -13   2  -7   19.80    2.30
 -13   2  -7   22.60    2.30
 -13  -2  -7   19.80    2.80
 -13  -2  -7   16.10    2.10
 -13   2  -8    3.70    1.30
 -13   2  -8    3.70    1.30
  13  -2  -8    4.80    2.00
 -13  -2  -8    2.20    1.10
  13   2  -8    2.10    1.50
 -13  -2  -8    3.90    1.80
 -13   2  -9   42.30    3.00
 -13   2  -9   42.00    3.00
  13  -2  -9   36.70    4.80
  13   2  -9   37.40    4.20
 -13  -2  -9   42.30    4.40
 -13  -2  -9   46.20    3.00
  13  -3   0 1273.07   67.19
 -13  -3   0 1327.57   73.39
 -13   3   0 1235.48   66.39
  13  -3   0 1267.47   65.69
  13   3   0 1341.87   73.99
 -13  -3   0 1305.97   68.59
 -13   3   0 1207.08   64.49
  13   3   0 1286.37   69.59
 -13   3  -1    3.90    1.00
 -13  -3   1    4.60    1.10
  13  -3  -1    2.80    0.90
 -13  -3   1    2.20    0.70
  13   3   1    2.30    0.80
  13  -3  -1    2.70    0.70
  13  -3   1    3.10    0.80
  13   3  -1    3.10    0.90
 -13   3   1    2.50    0.80
  13  -3   1    4.10    1.00
 -13  -3  -1    1.90    0.90
 -13  -3  -1    1.40    0.70
 -13   3  -2   52.99    3.10
 -13  -3   2   54.19    3.00
 -13  -3   2   55.99    2.90
  13  -3  -2   57.29    3.00
 -13   3  -2   54.39    2.70
  13   3   2   54.59    3.40
 -13  -3  -2   55.39    3.20
  13  -3   2   55.39    2.80
  13  -3   2   58.39    3.20
  13   3  -2   56.99    3.00
 -13  -3  -2   50.09    3.20
 -13   3   2   54.69    3.00
  13  -3  -3   -0.50    0.40
 -13   3  -3   -0.10    0.50
 -13  -3   3    0.10    0.50
 -13   3  -3   -0.50    0.50
  13  -3   3    0.30    0.50
  13   3  -3    0.20    0.50
 -13  -3  -3    0.90    0.70
 -13  -3  -3   -0.50    0.70
 -13   3  -4   23.10    1.70
 -13  -3   4   20.30    1.60
  13  -3  -4   21.60    1.80
 -13   3  -4   23.20    2.10
 -13   3   4   20.00    1.70
  13  -3   4   22.70    1.80
 -13  -3  -4   24.70    2.60
  13   3  -4   21.20    1.80
 -13  -3  -4   23.40    2.70
 -13  -3   5    1.20    0.40
 -13   3  -5    1.20    0.60
 -13   3  -5    1.40    0.90
  13  -3  -5    0.90    0.70
 -13   3   5    0.30    0.60
  13  -3   5    0.20    0.70
  13   3  -5    1.50    0.80
 -13  -3  -5    0.50    0.80
 -13  -3  -5    2.20    1.00
  13  -3  -6    0.10    0.60
 -13   3  -6    1.10    0.70
 -13   3  -6   -0.30    0.80
 -13  -3  -6   -0.50    1.00
 -13  -3  -6    2.00    1.10
  13  -3   6    1.00    0.80
  13  -3  -7   19.80    1.60
 -13   3  -7   20.00    2.40
 -13   3  -7   22.90    1.90
  13  -3  -7   19.40    3.30
 -13  -3  -7   20.70    2.50
 -13  -3  -7   20.70    3.00
  13  -3  -8   10.70    2.60
 -13   3  -8   13.10    2.00
 -13   3  -8   14.70    1.70
 -13  -3  -8   13.20    2.60
  13   3  -8   14.60    2.40
 -13  -3  -8    8.70    1.70
 -13  -3  -8   15.40    2.50
  13  -3  -9   97.99    7.00
 -13   3  -9   89.69    4.80
  13   3  -9   93.69    5.60
  13   4   0   -0.90    0.40
  13  -4   0    0.00    0.60
 -13  -4   0    0.40    0.60
  13  -4   0    0.70    0.60
 -13  -4   0    0.50    0.70
 -13   4   0    0.10    0.60
 -13  -4   1   35.80    2.30
  13  -4  -1   38.70    2.50
 -13  -4   1   34.90    2.50
  13   4   1   35.40    2.60
 -13   4  -1   37.20    2.60
  13  -4   1   30.60    2.30
 -13  -4  -1   36.10    2.50
  13   4  -1   33.20    2.30
  13  -4   1   32.20    2.00
 -13   4   1   32.80    2.40
 -13  -4  -1   29.40    2.40
 -13   4  -2  344.37   12.20
 -13  -4   2  319.67   11.50
 -13  -4   2  326.77   11.90
  13  -4  -2  340.47   11.90
 -13  -4  -2  328.37   12.30
 -13   4   2  338.97   12.10
 -13  -4  -2  350.16   12.40
  13  -4   2  334.27   12.00
  13  -4   2  336.37   11.40
  13   4  -2  330.27   11.70
 -13   4  -3  241.08    9.40
 -13  -4   3  248.78    9.00
  13  -4  -3  235.28    9.00
 -13  -4  -3  246.38    9.70
  13  -4   3  254.57    8.70
 -13  -4  -3  240.28    9.70
  13   4  -3  235.48    8.90
  13  -4  -4    4.70    1.10
 -13   4  -4    5.50    1.40
 -13  -4   4    6.10    1.10
 -13   4  -4    5.60    1.00
  13   4  -4    7.40    1.30
 -13  -4  -4    4.30    1.50
 -13  -4  -4    4.70    1.30
 -13   4   4    4.60    1.10
  13  -4   4    7.20    1.20
  13  -4  -5  676.03   23.10
 -13   4  -5  709.93   23.80
 -13  -4   5  720.53   22.50
  13  -4   5  719.73   23.00
 -13  -4  -5  733.73   24.70
  13   4  -5  689.93   23.10
 -13  -4  -5  714.83   24.10
 -13   4   5  713.53   23.10
 -13   4  -6  168.38    6.20
 -13   4  -6  176.08    7.40
  13  -4  -6  151.58    8.40
  13  -4  -6  169.18    6.60
 -13  -4  -6  178.68    7.60
 -13  -4  -6  154.58    7.90
  13  -4   6  154.18    6.50
 -13   4  -7  210.78    7.60
 -13   4  -7  218.18    9.00
  13  -4  -7  221.68    8.00
  13  -4  -7  215.78   10.80
 -13  -4  -7  212.98    9.00
 -13  -4  -7  211.18   10.00
 -13   4  -8    0.60    1.00
  13  -4  -8    3.60    2.20
  13  -4  -8    0.90    0.70
  13   4  -8    1.90    1.30
 -13  -4  -8    2.20    1.70
 -13  -4  -8    0.30    1.00
 -13   4  -9    3.50    1.30
  13  -4  -9    3.30    2.20
 -13  -4  -9    1.00    1.60
 -13  -4  -9    1.10    1.10
  13  -5   0  106.39    4.70
  13  -5   0  102.89    5.00
  13   5   0  108.89    5.10
 -13   5   0  106.79    5.20
 -13  -5   0  108.39    5.00
 -13  -5   1    0.00    0.60
  13  -5  -1    0.60    0.70
 -13  -5   1    0.70    0.80
 -13   5  -1   -1.20    0.60
  13  -5   1    1.10    0.60
  13  -5   1   -1.20    0.50
 -13   5   1    0.40    0.80
  13   5  -1    0.80    0.70
 -13  -5  -1   -0.40    0.40
 -13   5  -2  166.58    7.20
 -13  -5   2  171.28    7.10
 -13  -5   2  166.28    6.50
  13  -5  -2  159.18    6.90
  13  -5   2  177.78    6.40
 -13  -5  -2  162.48    7.20
 -13  -5  -2  172.08    7.40
 -13   5   2  173.88    7.20
  13   5  -2  152.48    6.60
 -13   5  -3    7.20    1.50
  13  -5  -3    4.90    1.20
 -13  -5   3    5.10    1.00
  13  -5   3    5.30    1.00
  13   5  -3    5.40    1.10
 -13  -5  -3    5.10    1.50
 -13   5   3    4.50    1.20
 -13  -5  -3    4.50    1.40
 -13   5  -4  522.15   18.30
 -13  -5   4  526.75   17.60
  13  -5  -4  527.25   17.80
 -13  -5  -4  546.75   18.70
 -13   5   4  515.45   18.00
  13   5  -4  491.15   17.40
  13  -5   4  512.35   17.00
 -13  -5  -4  545.55   19.00
  13  -5  -5  271.17   10.00
 -13  -5   5  273.17    9.50
 -13   5  -5  264.77   10.60
 -13  -5  -5  269.47   10.80
  13  -5   5  262.07    9.30
 -13   5   5  251.97    9.90
  13   5  -5  273.07    9.70
 -13  -5  -5  264.67   11.30
  13  -5  -6   17.80    2.00
  13  -5  -6   13.20    2.80
 -13   5  -6   14.90    2.30
  13  -5   6   13.00    1.40
 -13  -5  -6   15.10    2.60
  13   5  -6   16.10    1.80
 -13  -5  -6   12.40    2.10
 -13   5   6   13.80    1.70
 -13  -5  -6   14.40    2.60
  13  -5  -7    2.10    0.90
 -13   5  -7    1.40    1.10
  13  -5  -7    4.20    2.10
 -13  -5  -7    0.60    1.20
 -13  -5  -7    3.50    1.70
 -13  -5  -7    2.80    1.30
 -13   5  -8    6.20    1.70
  13  -5  -8    7.50    1.30
  13  -5  -8   11.30    3.10
 -13  -5  -8   11.20    2.70
  13   5  -8    8.80    1.70
 -13  -5  -8   11.20    2.00
 -13  -6   0    0.10    0.70
  13  -6   0    0.50    0.70
 -13   6   0   -1.00    0.50
 -13  -6   0   -1.80    0.60
 -13  -6   1    4.90    1.20
  13  -6  -1    2.30    1.10
 -13   6  -1    2.60    1.20
 -13  -6  -1    4.00    1.20
  13  -6   1    4.10    1.20
  13   6  -1    3.70    1.10
  13  -6   1    4.60    1.00
 -13  -6  -1    4.00    1.40
 -13   6   1    3.90    1.30
 -13  -6   2   36.80    2.40
  13  -6  -2   37.90    2.80
 -13   6  -2   38.00    3.10
  13  -6   2   35.10    2.10
  13   6  -2   33.70    2.50
 -13   6   2   34.10    2.90
 -13  -6  -2   36.10    2.90
 -13  -6   3    3.80    1.20
 -13  -6   3    2.90    0.90
 -13   6  -3    5.80    1.60
  13  -6  -3    4.90    1.30
 -13   6   3    3.40    1.20
  13   6  -3    3.90    1.10
 -13  -6  -3    6.40    1.70
  13  -6   3    3.10    0.70
 -13  -6  -3    4.70    1.60
  13  -6  -4  308.77   11.60
 -13  -6   4  324.47   11.50
 -13   6  -4  323.17   12.30
 -13  -6  -4  308.87   12.60
  13   6  -4  304.57   11.10
  13  -6   4  307.17   10.40
 -13  -6  -4  311.47   12.60
 -13  -6  -4  300.67   12.20
 -13   6  -5    9.80    2.10
  13  -6  -5   13.40    2.00
 -13  -6   5   12.60    1.60
  13  -6  -5   11.10    2.60
  13   6  -5   11.10    1.50
 -13  -6  -5   11.90    2.20
 -13  -6  -5   10.60    2.30
 -13   6   5   14.80    2.00
 -13  -6  -5   12.80    2.40
  13  -6   5   10.30    1.00
 -13   6  -6    0.30    1.00
  13  -6  -6   -1.10    0.60
  13  -6  -6   -0.60    1.50
 -13   6   6    0.80    0.80
 -13  -6  -6    2.40    1.60
 -13  -6  -6    1.00    1.40
  13   6  -6    0.80    0.70
 -13  -6  -6    0.00    1.10
  13  -6  -7   -0.90    1.40
 -13   6  -7   -2.10    0.80
  13  -6  -7   -1.60    0.60
 -13  -6  -7   -1.20    1.00
 -13  -6  -7   -0.90    0.90
  13   6  -7   -0.30    0.80
  13  -6  -8   18.20    3.60
 -13   6  -8   24.10    3.00
  13  -6  -8   22.20    2.20
 -13  -6  -8   25.20    3.90
 -13  -6  -8   21.00    2.80
  13  -7   0  927.71   30.70
  13  -7  -1    1.50    1.10
 -13  -7   1    1.20    0.80
 -13   7  -1    1.00    1.20
 -13  -7  -1   -0.20    0.80
 -13  -7  -1   -0.40    1.00
 -13   7   1   -0.30    0.90
  13  -7   1    2.00    0.80
  13  -7  -2    2.10    1.10
 -13   7  -2    3.00    1.30
 -13  -7   2    2.10    0.90
 -13  -7  -2    1.30    1.00
  13  -7   2    0.70    0.60
 -13  -7  -2    2.00    1.30
 -13   7   2    1.40    1.20
  13   7  -2    1.30    0.80
  13  -7  -3   41.80    3.20
 -13   7  -3   48.50    3.70
 -13  -7   3   41.60    2.50
 -13   7   3   43.50    3.40
 -13  -7  -3   37.90    4.10
  13   7  -3   40.80    2.80
  13  -7   3   48.40    2.40
 -13  -7  -3   44.50    3.60
  13  -7  -4  120.39    7.20
  13  -7  -4  118.09    6.00
 -13   7  -4  130.69    6.70
 -13  -7   4  131.49    6.00
 -13  -7  -4  126.59    7.00
 -13   7   4  118.79    6.20
  13  -7   4  127.59    4.60
  13   7  -4  124.89    5.40
 -13  -7  -4  126.69    6.80
  13  -7  -5    2.60    1.70
 -13   7  -5    1.00    1.10
 -13  -7   5    2.80    1.10
  13  -7  -5    4.70    1.40
 -13  -7  -5    3.40    1.80
 -13   7   5    3.50    1.30
 -13  -7  -5    3.60    1.60
  13   7  -5    3.40    1.00
 -13  -7  -5    2.80    1.60
  13  -7  -6   15.70    2.20
  13  -7  -6   17.10    3.40
 -13  -7   6   15.80    1.80
 -13   7  -6   11.90    2.40
 -13  -7  -6   16.30    3.20
 -13   7   6   16.90    2.30
 -13  -7  -6   15.30    2.60
 -13   7  -7   22.30    3.10
  13  -7  -7   14.40    3.40
 -13  -7  -7   15.50    3.20
 -13  -7  -7   22.30    3.20
 -13   7  -8    6.60    2.00
  13  -7  -8    6.70    2.70
 -13  -7  -8    7.10    2.00
 -13  -7  -8    4.30    2.30
 -13   8   0    3.70    1.40
 -13  -8   0    2.20    1.10
 -13   8  -1   10.70    2.30
  13  -8  -1   16.00    2.40
 -13  -8   1    8.50    1.60
 -13   8   1   14.00    2.50
  13  -8   1   13.80    1.80
 -13  -8  -1   13.90    2.10
  13  -8  -2  391.36   14.90
 -13  -8   2  399.76   13.80
 -13   8  -2  409.16   15.50
 -13  -8  -2  374.46   15.60
 -13  -8  -2  389.76   15.00
  13   8  -2  368.26   14.90
 -13   8   2  415.46   15.40
  13  -8   2  407.66   13.40
  13  -8  -3   52.99    4.50
 -13   8  -3   53.59    4.20
  13  -8  -3   61.29    4.10
 -13  -8   3   56.79    3.00
  13   8  -3   51.89    3.30
 -13   8   3   58.59    4.20
  13  -8   3   54.59    2.70
 -13  -8  -3   55.79    4.50
 -13  -8  -3   53.09    4.00
  13  -8  -4    0.90    1.60
  13  -8  -4    1.60    1.20
 -13   8  -4    3.30    1.60
  13  -8   4    1.90    0.40
  13   8  -4    1.80    0.90
 -13  -8  -4    2.90    1.60
 -13   8   4    0.20    1.10
 -13  -8  -4    2.00    1.50
  13  -8   4    1.90    0.50
 -13  -8   5    1.40    1.10
  13  -8  -5    0.30    1.10
 -13   8  -5    1.80    1.30
  13  -8  -5   -1.20    0.80
 -13  -8  -5    2.10    1.50
 -13   8   5    0.60    1.20
 -13  -8  -5   -0.90    1.20
 -13  -8  -5    1.80    1.60
  13   8  -5    0.10    0.70
  13  -8  -6   30.30    4.30
 -13   8  -6   23.00    3.30
 -13  -8  -6   25.70    3.90
 -13  -8  -6   25.40    3.50
  13  -8  -7    0.30    1.90
 -13   8  -7    5.00    1.80
 -13  -8  -7    3.80    1.70
 -13  -8  -7    5.70    2.10
  13  -9   0  270.57   10.70
 -13  -9   0  261.47   10.30
 -13   9   0  231.88   11.00
 -13   9  -1   73.19    5.00
  13  -9  -1   58.19    4.30
 -13  -9   1   59.49    3.70
 -13   9   1   52.59    4.40
  13  -9   1   62.99    4.00
 -13  -9  -1   65.19    4.30
 -13   9  -2   72.79    5.20
  13  -9  -2   71.19    4.80
  13  -9  -2   76.19    5.20
 -13  -9   2   78.29    4.00
 -13  -9  -2   68.59    4.60
  13  -9   2   74.19    3.60
  13  -9   2   75.39    4.00
 -13   9   2   76.49    5.20
 -13  -9   3   65.49    3.40
  13  -9  -3   59.69    4.90
 -13   9  -3   63.09    4.80
  13  -9  -3   70.29    4.70
  13  -9   3   69.39    3.30
  13   9  -3   64.39    3.80
  13  -9   3   68.79    3.00
 -13  -9  -3   63.59    4.70
 -13   9   3   63.79    4.70
  13  -9  -4   29.60    3.50
 -13   9  -4   29.90    3.90
  13  -9  -4   32.80    4.50
 -13   9   4   35.40    3.90
 -13  -9  -4   34.40    4.00
 -13  -9  -4   26.70    3.80
  13   9  -4   33.10    2.40
  13  -9  -5    5.30    2.10
 -13   9  -5    0.50    1.30
 -13  -9  -5    0.90    1.10
 -13   9  -6    2.70    1.60
  13  -9  -6    3.60    2.40
 -13  -9  -6    2.90    1.70
 -13  -9  -6    1.90    1.80
 -13   9  -7    4.20    1.90
  13  -9  -7    6.10    2.80
 -13  -9  -7    8.40    2.30
 -13  -9  -7   10.90    3.00
 -13  10   0   -0.10    1.30
  13 -10   0    0.00    1.10
 -13 -10   0    1.20    1.10
  13 -10  -1    4.50    1.70
 -13  10  -1    4.50    1.80
 -13 -10   1    5.40    1.40
 -13 -10  -1    2.80    1.40
 -13  10   1   -0.50    1.20
  13 -10   1    3.10    1.30
  13 -10  -2   14.30    2.80
 -13 -10   2   12.10    1.80
 -13  10  -2   14.90    3.00
  13 -10   2   14.90    2.00
 -13 -10  -2   14.40    2.60
 -13  10   2   11.10    2.60
  13 -10   2   14.00    1.70
 -13 -10   3    5.20    1.20
 -13  10  -3    6.20    2.10
  13 -10  -3    3.80    1.90
  13 -10  -3    6.00    2.30
  13 -10   3    4.20    0.80
 -13  10   3    4.10    1.90
  13 -10   3    2.50    0.80
 -13 -10  -3    4.80    1.70
  13 -10  -4   26.60    4.10
 -13  10  -4   24.10    3.60
 -13  10   4   32.20    4.00
 -13 -10  -4   29.50    4.00
 -13  10  -5   39.20    4.70
  13 -10  -5   36.90    5.00
 -13 -10  -5   31.10    4.30
  13 -10  -6   35.40    4.90
 -13  10  -6   26.10    3.80
 -13 -10  -6   32.70    4.20
 -13 -10  -6   34.80    4.70
  13 -11   0   20.70    2.90
 -13  11   0   22.10    3.60
 -13 -11   0   20.00    2.80
 -13  11  -1   22.40    3.70
  13 -11  -1   19.50    3.10
 -13 -11   1   22.20    2.60
 -13  11   1   20.80    3.50
 -13 -11  -1   21.80    3.00
  13 -11   1   18.00    2.50
 -13  11  -2   83.99    6.20
 -13 -11   2   85.29    4.50
  13 -11  -2   86.39    6.00
 -13  11   2   78.79    5.90
  13 -11   2   94.59    4.70
 -13 -11  -2   86.79    5.60
  13 -11  -3    1.50    1.60
 -13  11  -3   -1.50    1.20
 -13 -11   3   -0.40    0.70
 -13  11   3    0.80    1.60
  13 -11   3    0.80    0.70
 -13 -11  -3    4.10    1.70
 -13  11  -4   51.19    5.50
  13 -11  -4   52.39    5.90
 -13  11   4   73.29    5.50
 -13 -11  -4   56.99    5.00
 -13  11  -5   -0.80    1.40
  13 -11  -5    3.40    2.30
 -13 -11  -5    3.00    2.10
  13 -12   0   -0.20    1.00
 -13  12   0   -0.30    1.30
 -13 -12   0   -1.10    1.10
 -13  12  -1    0.90    1.60
  13 -12  -1    1.20    1.30
 -13 -12   1    0.50    0.90
  13 -12   1    0.80    1.20
 -13  12   1   -0.40    1.60
 -13 -12  -1    2.50    1.50
 -13  12  -2    5.80    2.40
 -13 -12   2   10.50    1.80
  13 -12  -2   10.40    2.60
  13 -12   2    7.40    1.60
 -13  12   2    8.10    2.60
 -13 -12  -2    7.90    2.20
  13 -12  -3    0.60    1.70
 -13 -12   3    0.90    0.90
 -13  12  -3    2.90    1.90
 -13 -12  -3    0.90    1.20
 -13  12   3   -1.50    1.20
 -13  12  -4  159.88    9.30
  13 -12  -4  147.89    9.20
 -13 -12  -4  159.68    9.00
  13 -13   0  143.99    7.60
 -13  13   0  159.38    9.30
 -13 -13   0  133.19    7.10
 -13 -13   1    0.90    1.20
 -13  13  -1    1.70    1.90
  13 -13  -1    0.70    1.40
 -13  13   1   -0.30    1.60
  13 -13   1   -0.50    1.10
 -13 -13  -1    1.80    1.40
 -13 -13   2    2.60    1.30
 -13  13  -2    0.90    2.00
  13 -13  -2   -0.50    1.80
 -13  13   2    0.90    1.80
 -13 -13  -2    2.10    1.70
 -13  13  -3    2.40    2.10
  13 -13  -3   -0.90    1.40
 -13 -13  -3    1.30    1.70
  14   0   0  842.52   52.49
 -14   0   0  983.90   56.99
 -14   0   0  976.70   53.29
  14   0   0  975.50   57.09
  14   0   1   -0.40    0.40
 -14   0   1    1.10    0.60
 -14   0  -1   -0.20    0.30
 -14   0   1    0.30    0.50
  14   0  -1    0.80    0.60
  14   0   1    0.20    0.60
  14   0  -1    0.00    0.30
 -14   0  -1   -0.70    0.40
  14   0  -2  454.75   15.40
  14   0   2  456.15   15.70
  14   0  -2  452.85   15.40
  14   0   2  473.55   15.70
  14   0   3    0.20    0.50
  14   0  -3   -0.20    0.50
  14   0   3    0.60    0.70
 -14   0  -3   -0.70    0.50
 -14   0  -3    0.20    0.40
 -14   0   3   -0.50    0.30
  14   0  -3   -0.60    0.40
  14   0   4  208.98    8.70
 -14   0  -4  221.28    8.50
 -14   0   4  208.48    7.60
  14   0  -4  236.08    8.20
 -14   0  -4  224.88    8.60
 -14   0  -5   -0.80    0.60
 -14   0   5    0.00    0.30
 -14   0  -5   -0.10    0.70
  14   0  -5   -0.30    0.50
 -14   0  -6    1.20    1.00
 -14   0  -6    0.80    0.80
 -14   0  -7    3.20    1.10
 -14   0  -7    1.90    1.30
 -14   0  -8   62.59    4.20
  14   0  -8   58.39    4.80
 -14   0  -8   60.09    3.60
 -14   0  -9   -0.30    0.80
  14   0  -9    1.10    1.60
 -14   0  -9   -0.20    1.00
 -14   1   0   -0.80    0.40
 -14  -1   0   -0.30    0.40
  14  -1   0    0.20    0.40
 -14  -1   0    0.10    0.50
  14   1   0    0.30    0.60
  14   1   0    0.30    0.40
  14  -1   0    0.00    0.50
 -14   1   0    0.10    0.40
  14   1   1  116.49    5.10
  14   1   1  116.09    5.00
 -14  -1   1  114.49    4.80
 -14   1  -1  114.39    4.80
  14  -1  -1  117.99    4.90
 -14   1  -1  113.29    4.90
 -14  -1   1  122.09    4.90
  14  -1  -1  120.09    5.00
 -14   1   1  111.19    4.80
 -14  -1  -1  109.29    4.80
  14  -1   1  114.19    4.80
 -14  -1  -1  113.69    5.00
  14  -1   1  106.39    4.90
  14   1  -1  111.39    4.90
  14   1  -1  113.99    5.00
  14   1   2  300.87   10.90
  14  -1  -2  304.07   10.50
  14   1   2  282.77   10.80
  14  -1  -2  292.17   10.60
 -14  -1   2  298.57   10.30
 -14   1  -2  293.27   10.60
 -14   1  -2  308.47   10.50
 -14  -1  -2  294.07   10.70
 -14   1   2  302.07   10.40
  14   1  -2  293.17   10.50
  14   1  -2  315.27   10.60
  14  -1   2  277.77   10.60
 -14  -1  -2  297.47   10.70
  14  -1   2  291.77   10.50
  14  -1  -3  203.28    7.50
  14  -1  -3  193.58    7.70
 -14  -1   3  204.08    7.30
 -14   1  -3  201.48    7.60
 -14   1  -3  169.08    7.50
  14   1   3  203.88    8.10
  14   1  -3  203.08    7.60
  14   1  -3  205.08    7.70
 -14   1   3  208.88    7.40
  14  -1   3  213.48    7.90
 -14  -1  -3  175.48    7.70
 -14  -1  -3  211.78    8.00
  14  -1   3  206.98    8.50
 -14  -1   4  250.27    8.80
  14  -1  -4  264.27    9.20
 -14   1  -4  266.07    9.70
 -14   1  -4  260.27    9.50
  14  -1   4  256.47    9.80
  14   1  -4  257.87   10.20
 -14  -1  -4  245.48    9.60
 -14  -1  -4  269.17   10.00
 -14   1   4  250.57    8.90
 -14   1  -5  169.78    6.80
 -14   1  -5  143.59    6.50
 -14  -1   5  161.08    5.50
  14  -1  -5  164.68    6.20
 -14   1   5  151.48    5.60
  14  -1   5  159.18    7.00
 -14  -1  -5  164.18    7.10
 -14  -1  -5  164.78    6.80
  14  -1  -6   72.59    3.30
 -14   1  -6   75.39    4.00
 -14   1  -6   68.89    4.00
 -14  -1  -6   73.29    4.40
 -14  -1  -6   75.19    4.00
 -14   1  -7    8.30    1.60
 -14   1  -7    6.20    1.60
 -14  -1  -7    6.10    1.40
 -14  -1  -7   13.60    2.30
 -14   1  -8  123.09    5.80
  14  -1  -8  134.19    7.70
 -14   1  -8  123.59    6.00
 -14  -1  -8  124.99    6.60
  14   1  -8  121.79    7.00
 -14  -1  -8  120.09    5.70
 -14   1  -9   15.20    2.40
 -14   1  -9   14.10    1.90
  14  -1  -9   19.60    3.50
 -14  -1  -9   13.70    1.90
  14   1  -9   13.80    2.80
 -14  -1  -9   12.20    2.50
 -14  -2   0   37.10    2.30
  14  -2   0   33.90    2.20
 -14  -2   0   31.20    2.30
 -14   2   0   34.40    2.30
  14   2   0   33.50    2.30
  14  -2   0   33.60    2.30
  14  -2  -1  432.16   14.60
  14   2   1  436.16   14.90
 -14  -2   1  428.36   14.70
  14  -2  -1  430.66   14.60
  14  -2   1  435.06   14.80
  14  -2   1  435.36   14.50
  14   2  -1  424.96   14.60
 -14  -2   2   18.80    1.90
  14  -2  -2   17.50    1.90
  14  -2  -2   19.00    1.90
 -14   2  -2   16.40    1.40
 -14  -2   2   18.20    1.50
 -14   2  -2   17.30    1.90
  14   2   2   17.50    2.10
  14  -2   2   17.40    2.00
  14   2  -2   17.50    1.80
 -14  -2  -2   17.10    2.00
 -14   2   2   17.00    1.80
 -14  -2  -2   16.50    1.90
  14  -2   2   17.60    1.80
 -14   2  -3   19.30    2.10
 -14  -2   3   14.80    1.50
  14  -2  -3   18.90    1.60
 -14   2  -3   14.00    1.60
 -14  -2  -3   16.40    2.10
 -14  -2  -3   13.50    1.90
  14   2  -3   15.00    1.80
  14  -2   3   16.50    1.80
 -14   2   3   15.70    1.70
 -14   2  -4   10.50    1.60
 -14  -2   4   11.00    1.20
 -14   2  -4   13.90    1.60
  14  -2  -4   10.10    1.40
 -14   2   4    9.60    1.30
  14  -2   4   10.90    1.60
  14   2  -4   11.60    1.60
 -14  -2  -4   12.70    2.00
 -14  -2  -4   10.00    1.60
 -14   2  -5    9.10    1.40
 -14   2  -5    9.20    1.60
 -14  -2   5    6.60    0.80
  14  -2  -5   10.20    1.40
 -14  -2  -5    7.80    1.50
 -14  -2  -5    8.40    1.80
 -14   2   5    7.90    1.10
  14  -2   5    9.10    1.60
 -14   2  -6   -0.10    0.70
  14  -2  -6    0.10    0.60
 -14   2  -6    0.70    0.80
  14  -2   6   -0.70    0.80
 -14  -2  -6    1.80    1.20
 -14  -2  -6    0.50    0.90
  14  -2  -7   64.99    5.10
 -14   2  -7   67.89    3.80
  14  -2  -7   65.99    3.00
 -14   2  -7   68.99    4.00
 -14  -2  -7   64.99    3.90
 -14  -2  -7   69.49    4.60
 -14   2  -8   38.10    2.90
 -14   2  -8   38.80    2.90
  14  -2  -8   39.80    4.80
 -14  -2  -8   38.30    4.10
 -14  -2  -8   39.20    3.00
  14   2  -8   39.20    4.10
 -14   2  -9    2.50    1.20
 -14   2  -9    2.20    1.20
  14  -2  -9    5.10    2.20
 -14  -2  -9    6.10    1.40
 -14  -2  -9    4.10    1.90
  14   2  -9    6.70    2.10
  14   3   0   -0.90    0.30
 -14   3   0   -0.10    0.40
  14  -3   0   -0.40    0.40
 -14  -3   0    0.30    0.40
 -14  -3   0    0.40    0.70
  14  -3   0   -0.30    0.40
 -14  -3   1   14.00    1.80
 -14  -3   1   13.40    1.60
  14   3   1   10.40    1.60
  14  -3  -1   12.60    1.60
 -14   3  -1   14.40    1.90
  14  -3  -1   11.20    1.50
 -14   3   1   13.60    1.80
  14  -3   1   13.20    1.70
 -14  -3  -1    8.70    1.50
 -14  -3  -1   13.20    1.70
  14  -3   1   12.30    1.50
  14   3  -1   13.80    1.70
 -14   3  -2    9.20    1.30
  14  -3  -2   10.70    1.50
 -14  -3   2   10.90    1.40
 -14   3  -2    7.90    1.40
  14   3   2    9.00    1.70
 -14  -3   2   11.10    1.50
 -14   3   2   14.20    1.80
  14  -3   2   11.20    1.60
 -14  -3  -2    8.30    1.50
  14  -3   2   12.60    1.50
  14   3  -2   15.30    1.70
 -14  -3  -2   11.60    1.80
  14  -3  -3   48.90    2.80
 -14   3  -3   44.30    2.90
 -14   3  -3   47.30    2.50
 -14  -3   3   49.10    2.70
  14  -3   3   42.00    2.60
 -14  -3  -3   53.49    3.30
 -14  -3  -3   48.40    3.20
  14   3  -3   44.90    2.70
 -14  -3   4   58.09    2.80
 -14   3  -4   55.49    2.90
 -14   3  -4   54.99    3.40
  14  -3  -4   57.39    3.10
 -14  -3  -4   49.99    3.60
  14   3  -4   53.39    3.10
  14  -3   4   56.89    3.10
 -14   3   4   60.59    3.20
 -14  -3  -4   57.09    3.60
 -14  -3   5    0.30    0.40
 -14   3  -5    0.20    0.90
  14  -3  -5   -0.80    0.50
 -14   3  -5    0.50    0.60
  14  -3   5   -0.90    0.60
 -14   3   5    0.50    0.60
 -14  -3  -5   -0.30    0.70
 -14  -3  -5    0.50    1.00
  14  -3  -6  234.68    8.70
 -14   3  -6  225.38    9.40
 -14   3  -6  245.68    8.80
 -14  -3  -6  242.98    9.70
  14  -3   6  245.48    9.40
 -14  -3  -6  241.48   10.30
  14  -3  -7  205.98   10.20
  14  -3  -7  209.58    7.40
 -14   3  -7  199.08    7.60
 -14   3  -7  189.18    8.20
 -14  -3  -7  199.28    9.30
 -14  -3  -7  187.98    8.30
  14  -3   7  197.98    8.20
  14  -3  -8    3.80    2.10
 -14   3  -8    1.80    1.00
 -14   3  -8    3.10    1.20
  14   3  -8    2.80    1.50
 -14  -3  -8    1.30    1.30
 -14  -3  -8    2.10    1.20
  14  -3  -9    1.10    2.00
 -14   3  -9   -0.20    1.00
 -14  -3  -9    0.30    0.90
  14   3  -9    1.40    1.40
 -14  -3  -9    0.00    1.40
 -14  -4   0   78.29    4.20
  14   4   0   82.79    4.20
 -14  -4   0   82.69    4.10
  14  -4   0   78.09    3.80
  14  -4   0   85.89    4.20
 -14   4   0   78.49    4.10
 -14   4  -1  135.09    6.20
 -14  -4   1  149.19    6.00
  14  -4  -1  144.49    6.10
 -14  -4   1  146.39    6.20
  14   4   1  147.39    6.40
  14  -4  -1  135.59    5.90
 -14   4   1  143.39    6.20
  14  -4   1  148.99    5.80
 -14  -4  -1  152.48    6.40
  14   4  -1  146.19    6.10
 -14  -4  -1  127.99    6.00
  14  -4   1  137.19    6.10
 -14   4  -2    1.40    0.90
 -14  -4   2    1.40    0.90
  14  -4  -2    2.70    0.90
 -14  -4   2    2.00    0.80
  14  -4   2    1.00    0.70
 -14  -4  -2    2.20    1.10
  14   4  -2    3.00    0.90
 -14  -4  -2    0.70    0.70
  14  -4   2    0.30    0.50
 -14   4   2    1.20    0.80
  14  -4  -3   50.19    2.90
 -14   4  -3   46.50    3.10
  14  -4   3   43.10    2.50
  14   4  -3   46.60    2.80
 -14   4   3   41.40    2.80
 -14  -4  -3   45.80    3.30
 -14  -4  -3   43.50    3.10
 -14   4  -4    4.00    1.20
 -14  -4   4    2.70    0.90
  14  -4  -4    4.30    1.10
 -14   4  -4    3.90    0.90
 -14  -4  -4    6.40    1.70
  14  -4   4    5.10    1.10
  14   4  -4    4.70    1.10
 -14  -4  -4    4.00    1.40
 -14   4   4    4.60    1.20
 -14  -4   5   68.19    3.10
 -14   4  -5   63.89    3.10
 -14   4  -5   67.89    4.00
  14  -4  -5   78.19    3.80
 -14  -4  -5   70.79    4.30
  14   4  -5   65.89    3.60
 -14   4   5   66.79    3.60
 -14  -4  -5   65.19    4.50
  14  -4   5   64.29    3.50
 -14   4  -6   37.50    2.20
  14  -4  -6   39.50    2.60
 -14   4  -6   35.60    3.00
 -14   4   6   34.30    2.10
 -14  -4  -6   39.00    3.40
 -14  -4  -6   34.80    3.10
  14  -4   6   39.00    2.60
  14  -4  -7    4.50    1.10
 -14   4  -7    5.90    1.60
 -14   4  -7    5.30    1.00
  14  -4  -7    3.80    2.00
 -14  -4  -7    6.20    2.00
 -14  -4  -7    4.70    1.50
  14  -4  -8   56.19    2.80
  14  -4  -8   54.89    6.00
 -14   4  -8   54.29    3.80
 -14  -4  -8   53.49    4.60
  14   4  -8   59.69    4.10
 -14  -4  -8   57.69    3.90
  14  -5   0    0.40    0.80
  14  -5   0   -0.70    0.50
  14   5   0    0.30    0.80
 -14  -5   0   -0.50    0.70
 -14  -5   0    1.20    0.80
 -14   5   0   -0.80    0.60
 -14  -5   1   64.29    3.40
 -14  -5   1   68.79    3.90
 -14   5  -1   57.09    3.70
  14  -5  -1   61.69    3.60
 -14  -5  -1   55.49    3.50
 -14   5   1   65.79    3.80
  14  -5   1   61.69    3.60
 -14  -5  -1   63.39    3.80
  14  -5   1   63.29    3.20
  14   5  -1   58.09    3.40
  14   5  -2  879.11   28.50
 -14   5  -3  167.78    7.30
  14  -5  -3  170.98    7.00
 -14  -5   3  160.28    6.40
  14  -5   3  165.78    6.30
 -14  -5  -3  172.68    7.60
 -14  -5  -3  151.78    7.30
  14   5  -3  152.08    6.60
 -14   5   3  165.08    7.10
 -14  -5   4   13.00    1.70
  14  -5  -4   12.30    1.80
 -14   5  -4   11.90    2.00
 -14  -5  -4   15.60    2.40
  14   5  -4   11.00    1.60
  14  -5   4   12.60    1.50
 -14  -5  -4   12.10    2.20
 -14   5   4   14.80    2.10
 -14   5  -5  268.27   10.60
  14  -5  -5  257.87    9.80
 -14  -5  -5  255.57   10.70
  14   5  -5  254.17    9.60
 -14  -5  -5  259.07   11.10
 -14   5   5  260.27    9.90
  14  -5   5  261.67    9.20
  14  -5  -6   58.79    3.40
  14  -5  -6   55.39    4.70
 -14   5  -6   60.79    4.10
 -14   5   6   57.49    3.20
  14  -5   6   61.99    3.00
 -14  -5  -6   51.99    4.20
 -14  -5  -6   56.99    4.10
  14   5  -6   55.49    3.30
 -14   5  -7   14.60    2.40
  14  -5  -7   16.10    2.00
  14  -5  -7   16.80    3.50
 -14  -5  -7   14.80    3.30
 -14  -5  -7   14.70    2.90
 -14  -5  -7   14.40    2.40
  14  -5  -8   19.60    3.90
 -14   5  -8   11.30    2.10
  14  -5  -8   10.90    1.50
 -14  -5  -8   11.80    2.20
  14   5  -8   11.80    2.00
 -14  -5  -8   12.80    2.90
  14  -6   0    1.00    0.70
 -14  -6   0    0.50    0.80
  14  -6   0   -0.20    0.80
 -14   6   0    0.60    1.00
 -14  -6   1   68.29    4.20
 -14   6  -1   76.69    4.50
  14  -6  -1   72.89    4.20
 -14  -6   1   67.49    3.80
  14  -6   1   77.29    4.70
 -14   6   1   80.09    4.50
 -14  -6  -1   72.49    4.20
  14  -6   1   77.09    3.70
  14   6  -1   76.79    4.10
  14  -6  -2   84.49    4.60
 -14  -6   2   94.89    4.90
 -14  -6   2   91.69    4.30
 -14   6  -2   98.79    5.20
 -14   6   2   87.69    4.90
 -14  -6  -2   88.19    4.90
  14   6  -2   81.09    4.40
  14  -6   2   90.99    4.00
  14  -6  -3  108.69    5.20
 -14  -6   3  101.69    4.50
 -14  -6   3   97.99    5.00
 -14   6  -3   99.39    5.50
 -14  -6  -3  100.89    5.60
 -14   6   3  101.39    5.30
  14   6  -3   92.89    4.70
  14  -6   3   92.89    4.20
 -14  -6  -3  106.39    5.70
  14  -6  -4   21.90    2.50
 -14   6  -4   26.90    3.10
 -14  -6   4   22.70    2.40
  14   6  -4   22.30    2.00
 -14  -6  -4   19.90    2.80
  14  -6   4   18.90    1.60
 -14  -6  -4   25.30    3.20
 -14  -6   5    5.30    1.20
 -14   6  -5    2.40    1.20
  14  -6  -5    5.70    1.40
  14  -6   5    4.90    0.90
 -14   6   5    7.00    1.60
 -14  -6  -5    4.80    1.70
 -14  -6  -5    1.90    1.40
  14   6  -5    4.60    1.20
 -14  -6  -5    5.00    1.70
  14  -6  -6    9.20    2.60
  14  -6  -6    5.10    1.50
 -14   6  -6    7.30    1.90
  14   6  -6    6.10    1.30
 -14  -6  -6    7.50    2.20
 -14   6   6    4.50    1.30
 -14  -6  -6    4.90    1.90
 -14  -6  -6    6.70    1.80
  14  -6  -7    0.80    0.90
 -14   6  -7    2.10    1.30
  14  -6  -7    0.40    1.80
 -14  -6  -7    1.80    1.40
 -14  -6  -7    0.60    1.60
 -14   6  -8   -0.90    1.00
  14  -6  -8    0.90    1.90
 -14  -6  -8   -1.00    0.90
 -14  -6  -8   -0.40    1.50
  14  -7   0    1.70    1.10
 -14  -7   0   -0.20    0.80
 -14   7   0    2.20    1.30
  14  -7  -1   33.50    3.30
 -14   7  -1   31.70    3.60
 -14  -7   1   26.60    2.30
  14  -7   1   30.40    2.20
 -14  -7  -1   28.20    3.10
 -14   7   1   37.30    3.80
 -14   7  -2   52.79    4.00
  14  -7  -2   53.79    3.70
 -14  -7   2   55.99    3.20
  14   7  -2   50.39    3.40
  14  -7   2   57.49    3.00
 -14  -7  -2   54.09    4.20
 -14   7   2   61.69    4.10
 -14  -7  -2   49.40    3.60
 -14   7  -3  276.97   11.40
 -14  -7   3  259.97   10.70
  14  -7  -3  266.47   10.70
 -14  -7   3  278.87    9.90
 -14  -7  -3  269.37   11.70
  14  -7   3  267.57    9.40
 -14   7   3  268.77   11.10
  14   7  -3  268.47   10.20
 -14  -7  -3  287.37   11.50
 -14   7  -4   44.70    3.80
  14  -7  -4   60.39    3.80
 -14  -7   4   50.49    3.50
 -14  -7  -4   50.39    4.20
  14   7  -4   49.10    3.10
  14  -7   4   50.99    2.50
 -14  -7  -4   53.09    4.20
 -14   7   4   51.89    3.80
 -14  -7  -4   60.99    4.30
 -14  -7   5   -0.80    0.70
  14  -7  -5   -0.40    0.80
  14  -7  -5    0.80    1.50
 -14   7  -5   -0.70    1.00
 -14  -7  -5    0.40    1.20
 -14  -7  -5   -1.70    0.80
 -14  -7  -5   -0.10    1.30
 -14   7   5   -1.20    0.70
  14   7  -5    0.30    0.70
  14  -7  -6   -1.30    0.70
 -14   7  -6   -0.20    1.10
  14  -7  -6    2.10    1.80
 -14  -7  -6   -1.80    1.00
 -14  -7  -6   -1.20    0.70
 -14   7  -7    1.80    1.40
  14  -7  -7    2.80    2.10
 -14  -7  -7    3.80    1.70
 -14  -7  -7    5.40    2.20
 -14   7  -8    2.20    1.50
  14  -7  -8   -0.90    1.60
 -14  -7  -8   -1.00    1.00
 -14  -7  -8    1.50    1.90
 -14  -8   0 1452.85   95.19
  14  -8   0 1353.66   84.09
  14  -8   0 1284.47   85.49
  14   8   0 1233.98   85.29
 -14  -8   0 1223.08   83.89
 -14   8   0 1348.47   86.79
  14   8   0 1266.77   90.29
 -14   8   0 1386.86   85.79
 -14  -8   1    8.40    1.60
 -14   8  -1    6.50    1.90
  14  -8  -1    4.70    1.60
  14  -8   1    7.90    1.40
 -14   8   1   10.60    2.20
 -14  -8  -1    6.00    1.60
  14  -8  -2   14.40    2.40
 -14  -8   2   22.40    2.30
 -14   8  -2   25.60    3.50
 -14  -8  -2   18.40    2.70
  14  -8   2   20.30    1.70
 -14   8   2   24.80    3.20
 -14  -8   3   53.99    3.10
 -14   8  -3   55.19    4.40
  14  -8  -3   48.50    3.80
  14  -8   3   57.39    2.80
 -14  -8  -3   57.99    4.60
 -14   8   3   59.49    4.30
 -14  -8  -3   48.50    3.90
  14   8  -3   52.69    3.40
  14  -8  -4   -1.00    0.70
 -14   8  -4    0.60    1.30
  14  -8  -4    1.40    1.50
 -14  -8  -4   -1.10    1.00
 -14   8   4   -1.70    0.70
  14  -8   4   -0.10    0.40
  14   8  -4   -0.70    0.60
 -14  -8  -4    1.20    1.40
  14  -8  -5   45.60    3.60
  14  -8  -5   56.29    4.90
 -14  -8   5   50.09    3.50
 -14   8  -5   46.30    4.20
 -14   8   5   58.69    4.10
 -14  -8  -5   53.89    4.30
 -14  -8  -5   48.40    4.40
 -14   8  -6    3.60    1.70
  14  -8  -6   -0.30    1.10
 -14  -8  -6    2.00    1.40
 -14  -8  -6    2.90    1.60
  14  -8  -7   42.40    5.60
 -14   8  -7   42.90    4.60
 -14  -8  -7   59.29    5.20
 -14  -8  -7   44.60    4.70
 -14   9   0    1.20    1.30
 -14  -9   0    3.10    1.20
 -14  -9   1  223.98    9.20
 -14   9  -1  226.08   10.50
 -14  -9  -1  229.38    9.80
 -14   9   1  237.08   10.60
  14  -9  -2   45.30    4.70
 -14   9  -2   34.30    4.10
  14  -9  -2   42.50    4.20
 -14  -9   2   34.60    2.60
  14  -9   2   34.50    2.30
 -14  -9  -2   33.30    3.60
 -14   9   2   33.30    4.00
  14  -9  -3   11.20    2.50
  14  -9  -3    7.20    2.00
 -14   9  -3    9.60    2.40
 -14  -9   3   11.70    1.60
  14  -9   3   10.60    1.50
 -14  -9  -3   12.10    2.60
 -14   9   3   15.70    2.80
  14  -9   3   11.70    1.40
  14  -9  -4   55.19    4.90
 -14  -9   4   40.10    4.40
 -14   9  -4   62.59    4.80
  14  -9  -4   59.09    4.30
 -14   9   4   58.79    4.50
  14   9  -4   57.69    3.90
 -14  -9  -4   63.69    4.80
 -14  -9  -4   51.59    5.50
 -14   9  -5   10.80    2.60
  14  -9  -5   13.30    3.10
 -14  -9  -5    8.80    2.40
 -14  -9  -5   10.40    2.60
 -14   9  -6   39.70    4.60
  14  -9  -6   32.10    4.80
 -14  -9  -6   43.40    5.10
 -14  -9  -6   37.40    4.50
 -14   9  -7   40.40    4.60
  14  -9  -7   54.29    6.50
 -14  -9  -7   46.50    4.90
 -14  -9  -7   39.00    5.00
 -14 -10   0    3.00    1.30
  14 -10   0    3.00    1.50
 -14  10   0    2.80    1.70
 -14  10  -1   48.50    4.20
  14 -10  -1   43.50    3.80
 -14 -10   1   40.30    3.10
 -14  10   1   42.50    4.70
  14 -10   1   38.80    3.30
 -14 -10  -1   47.40    3.60
 -14 -10   2   37.30    2.70
 -14  10  -2   35.10    4.40
  14 -10  -2   34.10    4.10
 -14  10   2   34.50    4.30
  14 -10   2   30.30    2.20
  14 -10   2   32.10    2.70
 -14 -10  -2   32.50    3.70
 -14  10  -3    0.60    1.40
 -14 -10   3   -0.30    0.70
  14 -10  -3   -0.60    1.40
 -14  10   3    0.70    1.40
  14 -10   3    0.10    0.60
 -14 -10  -3    0.10    1.20
  14 -10   3    0.60    0.70
 -14 -10   4   87.99    5.50
  14 -10  -4   83.49    6.40
 -14  10  -4   85.19    6.00
 -14 -10  -4   85.09    5.90
 -14  10   4   96.89    6.10
  14 -10  -5   10.30    3.00
 -14  10  -5    3.90    2.00
 -14 -10  -5   10.40    2.70
  14 -10  -6   -1.00    1.10
 -14  10  -6    2.30    1.70
 -14 -10  -6    2.20    1.70
 -14 -10  -6    0.90    1.70
  14 -11   0   -1.60    1.00
 -14 -11   0    0.70    1.10
 -14  11   0    0.30    1.20
  14 -11  -1   -0.60    1.10
 -14 -11   1   -0.40    0.90
 -14  11  -1    0.40    1.50
  14 -11   1    1.00    1.20
 -14 -11  -1    1.40    1.30
 -14  11   1    0.40    1.30
 -14 -11   2   13.20    1.90
 -14  11  -2   11.40    2.80
  14 -11  -2   14.80    3.00
 -14 -11  -2   13.10    2.40
  14 -11   2   10.50    1.80
 -14  11   2   13.10    2.90
  14 -11  -3   16.80    3.30
 -14  11  -3   10.90    2.80
 -14 -11   3   16.20    1.90
 -14  11   3   16.30    3.20
  14 -11   3   14.70    1.50
 -14 -11  -3    9.10    2.50
  14 -11  -4    1.20    1.80
 -14  11  -4    2.00    1.70
 -14 -11  -4    5.10    2.20
 -14  11  -5    2.70    1.90
  14 -11  -5    6.90    2.70
 -14 -11  -5    4.30    1.90
 -14 -12   0    0.20    1.10
 -14  12   0    0.30    1.50
  14 -12   0   -1.00    1.20
  14 -12  -1    9.10    2.40
 -14  12  -1   12.10    3.00
 -14 -12   1   12.40    2.20
  14 -12   1    9.90    2.10
 -14 -12  -1   11.60    2.50
 -14  12   1   16.40    3.40
 -14  12  -2    8.50    2.60
 -14 -12   2   11.30    1.90
  14 -12  -2   13.30    3.10
  14 -12   2    7.40    1.60
 -14 -12  -2    8.20    2.10
 -14  12   2    5.70    2.40
  14 -12  -3   45.40    5.30
 -14 -12   3   41.10    2.80
 -14  12  -3   37.70    5.00
 -14  12   3   46.60    5.50
 -14 -12  -3   45.80    5.00
  14 -12  -4   49.40    5.80
 -14  12  -4   51.89    5.90
 -14  13   0    0.50    1.90
  14 -13   0   -1.50    1.00
 -14 -13   0   -0.40    1.10
  14 -13  -1    0.60    1.70
 -14 -13   1    1.00    1.30
 -14  13  -1    1.70    1.90
 -14 -13  -1    0.10    1.30
 -14  13   1   -0.10    1.80
  14 -13   1    1.60    1.50
 -14 -13   2   40.40    3.10
  14 -13  -2   38.60    4.80
 -14  13  -2   47.20    5.90
 -14 -13  -2   34.00    4.30
 -14  13   2   45.90    5.60
  15   0   0    0.90    0.60
  15   0   0    1.70    0.80
 -15   0   0    1.90    0.70
 -15   0   0    0.60    0.60
  15   0   1   -0.20    0.40
 -15   0  -1    0.30    0.50
 -15   0   1   -0.10    0.50
  15   0  -1   -0.30    0.50
  15   0  -1    0.00    0.50
  15   0   1   -0.10    0.50
 -15   0  -1    1.20    0.70
 -15   0   1   -0.70    0.40
  15   0  -2  374.66   13.00
 -15   0   2  372.46   12.70
 -15   0  -2  373.46   13.10
  15   0   2  395.36   13.30
  15   0   2  356.16   13.20
  15   0  -2  374.86   13.00
 -15   0  -2  368.26   12.90
  15   0  -3    0.80    0.60
  15   0  -3    0.50    0.60
  15   0   3    1.30    0.70
 -15   0  -3   -0.20    0.40
 -15   0   3    0.00    0.50
 -15   0  -3    0.00    0.70
 -15   0  -4  290.27   10.60
 -15   0   4  285.37    9.80
 -15   0  -4  285.47   10.60
  15   0  -4  277.87   10.10
 -15   0   5    0.10    0.40
 -15   0  -5   -0.90    0.60
 -15   0  -5    0.30    0.70
  15   0  -5    0.40    0.60
 -15   0  -6    5.60    1.40
 -15   0  -6    5.70    1.30
 -15   0  -7   -0.40    1.10
 -15   0  -7    0.90    1.00
  15   0  -8  161.68    8.60
 -15   0  -8  164.48    7.60
 -15   0  -8  159.58    7.00
  15   0  -9   -0.20    1.70
 -15   0  -9    0.20    1.20
 -15   0  -9    1.40    1.00
  15   1   0  158.98    6.40
 -15   1   0  163.88    6.40
  15   1   0  148.89    6.40
 -15  -1   0  156.68    6.40
 -15  -1   0  159.38    6.30
  15  -1   0  151.98    6.20
 -15   1   0  153.78    6.20
  15  -1   0  158.68    6.40
 -15   1  -1  157.78    6.30
  15   1   1  147.99    6.40
  15  -1  -1  150.48    6.10
 -15   1  -1  151.48    6.10
 -15  -1   1  157.38    6.20
  15  -1  -1  154.68    6.20
  15   1   1  157.08    6.40
 -15  -1   1  158.18    6.20
  15   1  -1  133.09    6.10
  15  -1   1  152.78    6.10
 -15   1   1  159.58    6.20
 -15  -1  -1  153.38    6.30
 -15  -1  -1  151.58    6.20
  15   1  -1  146.79    6.10
  15  -1   1  152.98    6.40
  15  -1  -2  576.94   19.10
  15   1   2  587.14   19.40
  15   1   2  567.24   19.30
  15  -1   2  582.84   19.10
  15  -1   2  558.54   19.20
  15   1  -2  561.74   19.00
  15   1   3  710.33   23.80
  15   1  -3  700.93   23.20
  15  -1   3  721.73   23.40
  15  -1  -4    0.60    0.60
 -15   1  -4   -0.90    0.50
 -15   1  -4   -0.50    0.60
 -15  -1   4    0.30    0.50
  15  -1   4    0.00    0.70
  15   1  -4    0.00    0.60
 -15  -1  -4    0.40    0.80
 -15  -1  -4    0.30    0.80
 -15   1   4    0.30    0.50
 -15  -1   5    4.40    0.70
  15  -1  -5    5.70    1.10
 -15   1  -5    2.90    1.10
 -15   1  -5    3.70    1.10
 -15   1   5    3.90    0.80
 -15  -1  -5    3.90    1.20
 -15  -1  -5    4.70    1.40
 -15   1  -6    7.20    1.50
 -15   1  -6   10.90    1.90
  15  -1  -6   10.90    1.40
 -15  -1  -6    7.70    1.60
 -15  -1  -6    5.80    1.60
 -15   1  -7   82.19    4.50
 -15   1  -7   81.99    4.50
 -15  -1  -7   81.59    4.50
 -15  -1  -7   80.89    4.90
 -15   1  -8   25.50    2.70
  15  -1  -8   22.90    3.70
 -15   1  -8   24.40    2.80
 -15  -1  -8   20.00    2.40
  15   1  -8   31.40    3.90
 -15  -1  -8   24.10    3.20
 -15   1  -9   42.20    3.10
 -15   1  -9   33.90    3.10
  15  -1  -9   43.80    5.20
  15   1  -9   39.20    4.60
 -15  -1  -9   35.90    2.80
 -15  -1  -9   29.20    3.60
 -15   2   0    0.80    0.60
 -15  -2   0   -0.40    0.50
  15   2   0    0.40    0.40
 -15  -2   0    0.50    0.70
  15  -2   0    0.20    0.40
  15  -2   0    0.10    0.50
 -15  -2   1   13.50    1.70
 -15   2  -1   15.10    1.70
  15   2   1   14.70    1.80
 -15   2  -1   15.10    1.80
  15  -2  -1   15.90    1.80
 -15  -2   1   15.90    1.70
  15  -2  -1   12.10    1.60
 -15   2   1   14.20    1.70
  15  -2   1   11.90    1.70
 -15  -2  -1   15.80    2.00
  15   2  -1   16.80    1.90
  15  -2   1   13.60    1.60
 -15  -2  -1   17.70    2.00
 -15  -2   2   26.90    1.90
  15  -2  -2   23.30    1.90
 -15   2  -2   28.50    2.20
 -15   2  -2   26.80    1.90
  15  -2  -2   27.20    2.10
  15   2   2   24.00    2.10
 -15  -2   2   28.00    2.00
 -15  -2  -2   23.30    2.40
  15   2  -2   24.00    1.90
 -15   2   2   26.30    2.00
  15  -2   2   26.70    2.10
 -15  -2  -2   25.90    2.10
  15  -2   2   24.20    1.90
  15  -2  -3   46.70    2.80
 -15   2  -3   51.39    3.10
 -15  -2   3   51.89    2.80
 -15   2  -3   50.29    2.80
  15  -2   3   50.49    3.00
 -15   2   3   48.50    3.10
  15   2  -3   54.69    3.00
 -15  -2  -3   51.09    3.30
 -15  -2  -3   45.10    3.10
 -15   2  -4   24.90    1.90
  15  -2  -4   24.20    1.90
 -15  -2   4   22.60    1.60
 -15   2  -4   20.50    2.30
 -15  -2  -4   24.80    2.70
  15  -2   4   24.10    2.10
 -15  -2  -4   22.70    2.50
 -15   2   4   24.70    1.90
 -15   2  -5   19.10    2.10
 -15  -2   5   16.10    1.20
  15  -2  -5   16.00    1.80
 -15   2  -5   16.90    2.10
  15  -2   5   18.50    2.20
 -15   2   5   18.60    1.50
 -15  -2  -5   19.10    2.60
 -15  -2  -5   17.70    2.30
 -15   2  -6   27.10    2.80
  15  -2  -6   25.90    2.00
 -15   2  -6   23.60    2.40
 -15  -2  -6   26.10    2.80
 -15  -2  -6   27.50    3.20
  15  -2  -7   52.69    2.70
 -15   2  -7   55.89    3.60
 -15   2  -7   55.69    3.40
 -15  -2  -7   46.20    3.40
 -15  -2  -7   55.99    4.10
 -15   2  -8   31.30    2.70
  15  -2  -8   34.40    4.50
 -15   2  -8   25.80    2.70
 -15  -2  -8   35.40    3.80
 -15  -2  -8   25.50    2.70
  15   2  -8   30.70    3.80
 -15   2  -9    0.30    1.00
  15  -2  -9    0.00    1.80
 -15   2  -9   -1.80    0.70
 -15  -2  -9   -1.50    0.80
  15   2  -9    1.60    1.70
 -15  -2  -9   -0.70    1.30
  15  -3   0  155.28    6.40
 -15   3   0  157.48    6.50
  15  -3   0  154.88    6.20
 -15  -3   0  156.78    6.60
  15   3   0  153.08    6.50
 -15  -3   0  150.48    6.30
  15   3   1   15.10    1.90
 -15  -3   1   11.90    1.70
  15  -3  -1   12.90    1.70
 -15  -3   1   13.40    1.60
  15  -3  -1   12.40    1.60
 -15   3  -1   13.10    1.80
 -15  -3  -1   15.00    1.80
  15  -3   1   13.00    1.60
  15   3  -1   15.80    1.90
 -15  -3  -1   17.50    2.10
 -15   3   1   17.30    2.00
  15  -3   1   15.40    1.90
 -15  -3   2    4.40    1.10
  15  -3  -2    1.70    0.90
 -15   3  -2    1.90    0.80
 -15  -3   2    4.00    1.00
 -15   3  -2    2.00    0.90
  15   3  -2    4.80    1.10
 -15   3   2    2.70    1.00
 -15  -3  -2    3.80    1.20
 -15  -3  -2    3.90    1.20
  15  -3   2    5.00    1.20
  15  -3   2    2.30    0.80
 -15   3  -3   94.89    4.70
 -15  -3   3   93.59    4.30
  15  -3  -3  102.49    4.50
 -15   3  -3   96.29    4.20
  15   3  -3   91.89    4.40
  15  -3   3   92.49    4.30
 -15  -3  -3   97.59    4.90
 -15  -3  -3   97.79    5.00
 -15  -3   4   31.80    2.10
 -15   3  -4   33.50    2.60
 -15   3  -4   34.40    2.20
  15  -3  -4   36.20    2.40
 -15   3   4   29.70    2.20
 -15  -3  -4   33.20    2.70
  15   3  -4   31.50    2.40
 -15  -3  -4   34.00    2.90
  15  -3   4   29.90    2.20
 -15  -3   5   10.30    1.20
  15  -3  -5   12.20    1.70
 -15   3  -5   10.20    1.50
 -15   3  -5   12.40    1.90
 -15  -3  -5   13.20    2.00
 -15   3   5   10.70    1.50
  15  -3   5   14.10    1.90
 -15  -3  -5   11.50    2.20
 -15   3  -6   32.90    2.70
 -15   3  -6   32.10    2.30
  15  -3  -6   34.90    2.40
 -15  -3  -6   35.40    3.80
  15  -3   6   29.30    2.60
 -15  -3  -6   26.80    3.00
  15  -3  -7  115.39    4.70
 -15   3  -7   99.89    5.40
 -15   3  -7  103.69    4.80
  15  -3  -7   99.29    6.80
 -15  -3  -7  111.99    6.30
 -15  -3  -7  104.89    5.50
 -15   3  -8    2.10    1.20
 -15   3  -8    1.60    1.00
  15  -3  -8    3.10    2.10
  15   3  -8    2.10    1.50
 -15  -3  -8    1.20    1.50
 -15  -3  -8    0.20    1.00
  15  -3  -9    5.10    2.40
 -15   3  -9    1.70    1.20
  15   3  -9    0.60    1.40
 -15  -3  -9    0.50    1.60
 -15  -3  -9    1.20    1.10
  15  -4   0   -0.60    0.40
  15   4   0    0.60    0.60
 -15   4   0   -0.70    0.50
 -15  -4   0    0.60    0.50
  15  -4   0    0.10    0.60
 -15  -4   0   -0.10    0.70
 -15  -4   1    0.30    0.60
  15  -4  -1    0.40    0.60
 -15   4  -1    0.70    0.60
 -15  -4   1    0.30    0.70
  15  -4  -1    0.00    0.60
 -15  -4  -1    0.20    0.50
  15  -4   1    0.20    0.50
 -15  -4  -1   -0.20    0.70
  15  -4   1   -0.30    0.60
 -15   4   1    2.10    0.90
  15   4  -1    0.30    0.60
 -15   4  -2    0.50    0.70
 -15  -4   2    1.30    0.80
 -15  -4   2    1.20    0.70
  15  -4  -2    0.10    0.70
 -15  -4  -2    0.00    0.80
  15   4  -2    0.50    0.50
  15  -4   2    1.40    0.70
 -15   4   2   -0.10    0.70
 -15  -4  -2    1.00    0.70
  15  -4  -3  384.06   13.50
 -15   4  -3  392.06   14.00
 -15   4   3  376.46   13.60
  15   4  -3  381.66   13.40
 -15  -4  -3  379.86   14.10
  15  -4   3  385.96   13.10
 -15  -4  -3  377.36   14.10
 -15   4  -4  225.88    8.10
  15  -4  -4  223.38    8.60
 -15   4  -4  230.08    9.10
 -15  -4   4  227.38    8.40
 -15   4   4  216.88    8.70
 -15  -4  -4  219.88    9.30
  15   4  -4  213.38    8.50
  15  -4   4  219.38    8.40
 -15  -4  -4  240.28    9.70
 -15   4  -5  402.26   15.10
 -15  -4   5  405.76   13.80
 -15   4  -5  429.86   14.00
  15  -4  -5  432.06   14.60
  15  -4   5  420.46   14.40
 -15  -4  -5  426.26   15.40
 -15  -4  -5  418.06   15.90
 -15   4   5  410.86   14.50
 -15   4  -6    3.90    1.00
  15  -4  -6    3.90    1.20
 -15   4  -6    2.90    1.30
 -15  -4  -6    3.90    1.60
 -15  -4  -6    4.10    1.40
 -15   4   6    4.40    0.90
  15  -4   6    3.30    1.10
  15  -4  -7   41.60    5.10
 -15   4  -7   46.50    2.50
  15  -4  -7   47.10    2.80
 -15   4  -7   37.20    3.20
 -15  -4  -7   44.20    4.60
 -15  -4  -7   38.00    3.30
 -15   4  -8    0.80    1.10
  15  -4  -8    1.50    1.90
  15  -4  -8    0.50    0.70
 -15  -4  -8    0.50    1.30
 -15  -4  -8   -0.40    1.00
  15   4  -8    2.80    1.50
 -15   5   0  463.15   16.50
  15  -5   0  468.95   15.90
  15  -5   0  461.35   16.30
 -15  -5   0  469.85   16.20
 -15  -5   0  462.75   16.50
 -15  -5   1   32.90    2.40
 -15  -5   1   32.00    2.70
 -15   5  -1   34.70    2.80
  15  -5  -1   34.30    2.60
 -15  -5  -1   33.70    2.60
  15  -5   1   31.20    2.60
  15  -5   1   36.50    2.30
 -15  -5  -1   34.40    2.90
  15   5  -1   35.20    2.60
 -15   5   1   34.00    2.80
 -15  -5   2   41.80    2.70
 -15   5  -2   47.80    3.20
 -15  -5   2   43.30    3.00
  15  -5  -2   46.10    3.10
  15   5  -2   37.00    2.70
  15  -5   2   42.30    2.50
 -15   5   2   44.40    3.20
 -15  -5  -2   46.90    3.20
 -15  -5  -2   46.30    3.40
 -15   5  -3  158.18    7.30
  15  -5  -3  166.88    7.00
 -15  -5   3  168.98    6.60
 -15  -5  -3  148.99    7.30
 -15  -5  -3  181.08    7.70
 -15   5   3  163.88    7.20
  15   5  -3  151.78    6.70
  15  -5   3  160.08    6.30
  15  -5  -4    4.20    1.20
 -15   5  -4    3.00    1.30
 -15  -5   4    4.60    1.20
  15  -5   4    4.90    1.00
  15   5  -4    2.50    1.00
 -15   5   4    4.00    1.30
 -15  -5  -4    4.40    1.50
 -15  -5  -4    2.80    1.40
 -15  -5   5   36.30    2.30
  15  -5  -5   35.70    2.70
 -15   5  -5   36.10    3.10
 -15   5   5   38.70    2.80
  15  -5   5   34.00    2.30
 -15  -5  -5   32.40    3.40
 -15  -5  -5   27.50    3.50
  15  -5  -6   67.19    3.80
 -15   5  -6   67.39    4.40
  15  -5  -6   65.99    5.30
  15  -5   6   65.89    3.40
 -15  -5  -6   66.79    4.90
 -15  -5  -6   74.69    4.60
 -15   5   6   68.49    3.60
 -15   5  -7   11.90    2.20
  15  -5  -7   11.20    1.70
  15  -5  -7    9.90    3.00
 -15  -5  -7   12.20    2.30
 -15  -5  -7   10.80    2.40
  15  -5  -8   -0.20    0.70
 -15   5  -8    0.60    1.10
  15  -5  -8    1.20    1.90
  15   5  -8   -1.20    0.90
 -15  -5  -8    0.80    1.30
 -15  -5  -8    1.30    1.10
 -15   6   0   -0.20    0.90
 -15  -6   0   -0.30    0.70
 -15  -6   0    0.80    1.00
  15  -6   0    1.10    1.00
 -15  -6   1    0.60    0.60
 -15   6  -1    1.10    1.10
  15  -6  -1    1.20    0.90
 -15  -6   1   -0.20    0.90
  15  -6   1    0.30    0.60
 -15   6   1    1.70    1.10
 -15  -6  -1   -0.10    0.80
 -15  -6  -1   -0.50    0.70
 -15  -6   2   -0.70    0.90
 -15  -6   2   -0.70    0.60
 -15   6  -2    0.30    1.10
  15  -6  -2   -0.40    0.70
  15  -6   2   -0.20    0.50
  15   6  -2    0.00    0.90
 -15  -6  -2   -1.00    0.90
 -15   6   2   -1.50    0.70
 -15  -6  -2   -1.20    0.70
  15  -6  -3  107.59    5.30
 -15  -6   3  108.89    4.80
 -15   6  -3  109.99    5.80
 -15  -6   3  101.39    5.20
 -15  -6  -3   95.89    5.60
  15  -6   3  102.49    4.50
 -15  -6  -3  111.79    5.90
 -15   6   3  107.89    5.50
  15   6  -3   97.29    4.90
 -15  -6   4    5.20    1.40
  15  -6  -4    6.00    1.50
 -15   6  -4    3.90    1.50
 -15  -6  -4    4.30    1.60
  15   6  -4    5.70    1.30
  15  -6   4    5.00    1.00
 -15  -6  -4    2.70    1.40
 -15  -6   5   31.60    2.40
 -15   6  -5   27.50    3.30
  15  -6  -5   28.10    2.90
 -15  -6  -5   39.30    4.20
 -15  -6  -5   29.90    3.70
  15   6  -5   33.20    2.50
 -15  -6  -5   40.90    3.50
 -15   6   5   30.30    2.70
  15  -6   5   31.30    2.00
 -15   6  -6   47.80    3.90
  15  -6  -6   56.69    5.90
  15  -6  -6   45.40    3.20
 -15  -6  -6   44.00    4.60
 -15  -6  -6   46.70    4.10
 -15  -6  -6   43.50    3.80
 -15   6   6   49.60    3.20
  15  -6  -7   20.00    2.40
 -15   6  -7   21.70    3.00
  15  -6  -7   17.90    3.80
 -15  -6  -7   23.20    3.10
 -15  -6  -7   16.20    3.20
  15  -6  -8    8.00    2.80
 -15   6  -8    7.80    1.90
 -15  -6  -8    5.90    1.80
 -15  -6  -8    3.80    2.10
 -15  -7   0  112.19    5.40
  15  -7   0  102.69    5.50
 -15   7   0  108.59    6.00
  15  -7  -1  284.47   11.60
 -15   7  -1  320.27   12.40
 -15  -7   1  301.47   11.20
 -15  -7  -1  302.87   11.70
 -15   7   1  299.87   12.10
  15  -7   1  297.97   10.90
 -15  -7   2    6.10    1.70
 -15  -7   2    9.50    1.60
 -15   7  -2    9.30    2.10
  15  -7  -2    9.60    1.90
 -15   7   2    8.80    2.00
  15  -7   2    8.50    1.30
 -15  -7  -2    8.20    1.80
 -15  -7  -2    9.00    2.10
  15  -7  -3    5.70    1.50
 -15  -7   3    7.20    1.30
 -15   7  -3    5.20    1.70
 -15  -7   3    8.90    1.90
  15  -7   3    4.30    0.90
 -15   7   3    6.20    1.70
 -15  -7  -3    6.30    1.80
 -15  -7  -3    6.70    1.90
 -15  -7  -3    3.10    1.30
 -15  -7   4   55.89    3.70
 -15   7  -4   49.00    4.00
  15  -7  -4   57.89    3.80
 -15   7   4   59.29    4.00
  15   7  -4   60.29    3.40
 -15  -7  -4   50.29    4.00
  15  -7   4   52.99    2.70
 -15  -7  -4   46.70    4.20
 -15  -7  -4   48.60    4.10
  15  -7  -5    1.60    1.60
 -15   7  -5    0.80    1.20
  15  -7  -5    0.80    1.00
 -15  -7   5    0.30    0.90
 -15  -7  -5    0.40    1.00
  15  -7   5    0.10    0.40
 -15  -7  -5    0.80    1.30
 -15  -7  -5   -0.80    1.10
 -15   7   5    0.90    1.10
  15   7  -5   -0.10    0.70
  15  -7  -6   13.70    2.30
  15  -7  -6   15.40    3.30
 -15   7  -6   15.50    2.60
 -15  -7  -6   17.60    2.90
 -15  -7  -6   18.70    3.40
 -15   7  -7    2.70    1.60
  15  -7  -7    1.70    2.10
 -15  -7  -7    2.90    1.50
 -15  -7  -7    3.20    1.60
 -15  -8   0    1.10    1.00
 -15   8   0    2.60    1.50
 -15  -8   1   95.99    4.70
  15  -8  -1   82.19    5.00
 -15   8  -1   84.69    5.40
 -15   8   1   83.79    5.40
 -15  -8  -1   85.19    5.00
 -15  -8   2   35.60    2.70
  15  -8  -2   41.20    3.40
 -15   8  -2   37.80    4.10
 -15  -8  -2   33.20    3.70
  15  -8   2   33.90    2.30
 -15   8   2   37.90    4.10
 -15   8  -3   34.60    4.00
 -15  -8   3   41.90    2.60
  15  -8  -3   35.80    3.20
 -15  -8   3   26.30    3.20
  15  -8   3   37.40    2.20
 -15  -8  -3   36.10    4.00
 -15  -8  -3   37.10    4.30
 -15   8   3   33.20    3.80
 -15   8  -4   -0.30    1.10
  15  -8  -4    1.30    1.30
  15  -8  -4    0.50    1.00
  15   8  -4    0.10    0.80
 -15  -8  -4    1.30    1.30
 -15  -8  -4    1.00    1.40
 -15   8   4   -1.30    0.80
  15  -8   4    0.00    0.50
 -15  -8  -4    0.00    0.90
 -15   8  -5   31.50    3.90
  15  -8  -5   28.80    3.30
  15  -8  -5   35.10    4.70
 -15  -8   5   35.40    2.90
 -15  -8  -5   26.80    3.70
 -15   8   5   23.20    3.10
 -15  -8  -5   29.00    3.90
  15  -8  -6   50.29    5.80
 -15   8  -6   51.79    4.50
 -15  -8  -6   60.19    4.70
 -15  -8  -6   66.09    5.30
  15  -8  -7    0.30    1.80
 -15   8  -7   -0.30    1.40
 -15  -8  -7    1.00    1.30
 -15  -8  -7    1.00    1.30
 -15  -9   0   60.59    3.90
 -15   9   0   51.29    4.40
 -15  -9   1   31.10    2.60
 -15   9  -1   33.60    4.10
 -15   9   1   31.80    3.90
 -15  -9  -1   36.30    3.20
 -15  -9   2   69.69    3.90
 -15   9  -2   73.69    5.20
  15  -9  -2   69.69    5.00
  15  -9  -2   64.79    4.60
 -15  -9  -2   66.99    4.70
 -15   9   2   69.69    5.00
  15  -9   2   75.09    3.70
 -15  -9   3  109.09    4.90
 -15   9  -3  107.69    6.50
 -15  -9   3  101.19    5.90
  15  -9  -3   91.09    6.30
  15  -9  -3  102.29    6.00
  15  -9   3   98.69    4.70
 -15   9   3  121.29    6.70
 -15  -9  -3  111.49    6.30
  15  -9   3  107.19    4.50
 -15   9  -4   11.20    2.50
  15  -9  -4   10.40    2.70
 -15  -9   4   11.40    2.20
  15  -9   4   12.60    1.00
 -15   9   4   12.40    2.60
 -15  -9  -4   16.70    3.00
  15  -9   4   12.20    1.00
 -15   9  -5  116.09    7.00
  15  -9  -5  121.79    7.80
 -15  -9  -5  101.09    6.80
 -15  -9  -5  105.19    6.70
  15  -9  -6    6.30    2.60
 -15   9  -6    4.50    1.90
 -15  -9  -6    4.60    1.90
 -15  -9  -6    4.20    2.00
 -15 -10   0   -0.50    0.90
 -15  10   0   -1.40    1.10
  15 -10   0    0.20    1.00
 -15  10  -1   35.60    4.40
 -15 -10   1   43.40    3.20
  15 -10  -1   46.40    4.70
  15 -10   1   39.60    3.30
 -15  10   1   35.30    4.30
 -15 -10  -1   35.60    3.80
  15 -10  -2   38.60    4.50
 -15  10  -2   51.69    5.30
 -15 -10   2   41.40    3.00
  15 -10   2   40.60    3.10
 -15  10   2   48.50    5.10
 -15 -10  -2   39.20    3.50
 -15  10  -3    2.60    1.70
 -15 -10   3    2.20    1.00
  15 -10  -3    0.30    1.80
  15 -10   3    1.60    0.90
  15 -10   3    1.00    0.80
 -15 -10  -3    0.30    1.20
 -15  10   3    4.00    1.80
 -15 -10   4    2.50    1.70
  15 -10  -4    6.30    2.50
 -15  10  -4    1.90    1.70
 -15  10   4    4.00    1.80
 -15 -10  -4    3.60    1.90
  15 -10  -5   12.50    3.30
 -15  10  -5   10.40    2.60
 -15 -10  -5   11.90    2.80
 -15 -10  -5   11.50    2.90
 -15  10  -6   -0.60    1.40
  15 -10  -6    1.50    1.70
 -15 -10  -6    1.00    1.80
 -15 -10  -6    3.90    2.20
  15 -11   0  127.99    6.90
 -15 -11   0  123.49    6.50
 -15  11   0  134.19    7.90
  15 -11  -1    0.70    1.50
 -15 -11   1    1.70    1.20
 -15  11  -1    4.50    2.00
 -15  11   1    2.00    1.70
 -15 -11  -1    1.70    1.40
  15 -11   1    1.60    1.30
 -15 -11   2    9.70    1.70
  15 -11  -2   10.50    2.60
 -15  11  -2    7.70    2.50
  15 -11   2    6.70    1.60
 -15 -11  -2    8.80    2.30
 -15  11   2    8.40    2.50
 -15  11  -3   39.70    4.80
  15 -11  -3   34.50    4.70
 -15 -11   3   50.19    3.10
 -15  11   3   40.20    4.80
  15 -11   3   45.60    2.70
 -15 -11  -3   45.70    4.80
 -15  11  -4   43.40    5.10
  15 -11  -4   45.20    5.50
 -15 -11  -4   37.60    4.70
  15 -11  -5   32.00    5.00
 -15  11  -5   21.80    3.80
 -15 -11  -5   24.80    4.20
 -15 -11  -5   22.60    3.70
 -15 -12   0   -0.60    1.10
 -15  12   0    2.90    1.80
  15 -12   0   -0.10    1.20
 -15  12  -1   19.50    3.80
 -15 -12   1   18.10    2.60
  15 -12  -1   26.00    3.60
 -15  12   1   19.60    3.70
  15 -12   1   18.90    2.70
 -15 -12  -1   25.10    3.40
 -15  12  -2   78.69    6.40
 -15 -12   2   86.89    4.70
  15 -12  -2   84.29    6.20
 -15  12   2   78.69    6.30
 -15 -12  -2   83.69    5.80
  15 -12   2   85.79    4.70
  15 -12  -3   74.89    6.10
 -15 -12   3   75.29    4.10
 -15  12  -3   75.99    6.20
 -15 -12  -3   86.99    5.90
 -15  12   3   86.29    6.40
 -15  12  -4  219.78   11.60
  15 -12  -4  230.38   12.00
 -15 -12  -4  213.18   11.00
 -15 -13   0    3.40    1.70
 -15  13   0    3.00    2.40
  15 -13   0    0.90    1.40
  15 -13  -1    0.80    1.80
 -15  13  -1    4.30    2.20
 -15 -13   1    0.40    1.20
  15 -13   1    4.30    1.70
 -15 -13  -1    1.90    1.50
 -15  13   1    0.80    2.00
 -15  13  -2  151.68    9.70
 -15 -13   2  170.28    7.40
 -15  13   2  169.28    9.90
 -16   0   0  137.09    5.80
  16   0   0  140.99    5.80
  16   0   0  130.79    5.90
 -16   0   0  145.69    5.90
 -16   0   1   -0.60    0.40
 -16   0   1   -0.70    0.30
  16   0  -1    0.50    0.60
  16   0   1   -0.40    0.50
 -16   0  -1    0.10    0.50
  16   0  -1   -0.40    0.50
 -16   0  -1    1.00    0.70
  16   0   1   -0.10    0.50
 -16   0  -2   20.20    2.10
  16   0  -2   18.30    2.00
  16   0  -2   15.50    1.90
  16   0   2   16.80    2.00
 -16   0  -2   19.60    2.20
  16   0   2   19.00    2.20
 -16   0   2   19.90    1.70
  16   0   3    0.00    0.50
 -16   0  -3   -0.50    0.60
 -16   0  -3   -0.70    0.50
 -16   0   3    0.20    0.50
  16   0  -3   -0.60    0.50
 -16   0   4    2.10    0.70
  16   0  -4    2.00    0.90
 -16   0  -4    2.00    1.00
 -16   0  -4    4.90    1.20
 -16   0  -5   -0.20    0.70
  16   0  -5   -0.30    0.60
 -16   0   5    0.20    0.50
 -16   0  -5    0.50    0.90
 -16   0  -6   50.59    3.40
 -16   0  -6   45.30    3.20
 -16   0  -7   -0.90    1.10
 -16   0  -7    1.10    1.00
 -16   0  -8  111.19    5.80
 -16   0  -8  102.09    5.30
  16   0  -8  100.79    6.70
  16   0  -9    1.10    1.90
 -16   0  -9    0.30    1.30
 -16   0  -9    0.70    1.10
 -16   1   0    0.60    0.60
  16  -1   0    0.00    0.30
 -16  -1   0    0.10    0.50
 -16   1   0    0.30    0.50
  16   1   0    1.60    0.90
 -16  -1   0    0.40    0.60
  16   1   0   -0.40    0.50
  16  -1   0    0.00    0.50
  16   1   1   34.30    2.60
  16   1   1   36.90    2.50
  16  -1  -1   35.20    2.50
 -16  -1   1   39.50    2.50
  16  -1  -1   34.00    2.30
 -16   1  -1   38.20    2.50
 -16   1  -1   38.30    2.40
 -16  -1   1   36.10    2.40
 -16  -1  -1   34.10    2.50
 -16  -1  -1   34.70    2.40
  16   1  -1   35.90    2.40
  16   1  -1   36.30    2.50
 -16   1   1   34.50    2.30
  16  -1   1   36.00    2.40
  16  -1   1   34.30    2.50
 -16  -1   2    0.10    0.50
  16   1   2    2.50    1.00
 -16   1  -2    0.60    0.60
  16  -1  -2    0.90    0.70
  16   1   2    0.20    0.50
  16  -1  -2   -0.30    0.50
 -16   1  -2    0.60    0.70
 -16  -1  -2    1.00    0.70
 -16   1   2    0.40    0.60
  16   1  -2    0.70    0.70
 -16  -1  -2    0.90    0.80
  16  -1   2    1.70    0.80
  16  -1   2    2.50    0.90
  16   1  -2    1.10    0.60
 -16   1  -3   17.50    2.10
 -16   1  -3   16.40    1.90
 -16  -1   3   13.40    1.50
  16  -1  -3   16.00    1.80
 -16   1   3   11.80    1.50
  16   1  -3   16.60    2.00
  16  -1   3   15.60    2.00
 -16  -1  -3   19.20    2.30
 -16  -1  -3   18.10    2.10
 -16   1  -4  229.98    8.50
  16  -1  -4  220.08    8.20
 -16   1  -4  221.48    8.60
 -16  -1   4  201.08    7.70
  16  -1   4  199.18    8.60
 -16  -1  -4  226.68    8.80
 -16  -1  -4  221.48    8.80
  16   1  -4  219.18    8.30
 -16   1   4  215.08    7.90
 -16  -1   5   78.39    3.30
 -16   1  -5   82.89    4.40
  16  -1  -5   81.59    3.90
 -16   1  -5   75.39    4.10
 -16  -1  -5   82.99    4.40
 -16  -1  -5   82.69    4.60
 -16   1   5   73.79    3.40
 -16   1  -6  159.78    6.80
 -16   1  -6  154.08    6.80
  16  -1  -6  151.68    6.10
 -16  -1  -6  158.18    6.90
 -16  -1  -6  140.39    7.00
 -16   1  -7    5.30    1.50
 -16   1  -7    7.40    1.60
 -16  -1  -7    7.10    1.50
 -16  -1  -7    5.30    1.70
 -16   1  -8   11.20    2.00
  16  -1  -8   13.00    2.90
 -16   1  -8    8.10    1.90
 -16  -1  -8   11.10    2.40
  16   1  -8    9.50    2.50
 -16  -1  -8    8.40    1.70
  16  -1  -9   56.89    6.00
 -16   1  -9   40.80    3.40
  16   1  -9   45.40    5.00
 -16  -1  -9   43.60    3.80
 -16   2   0  181.18    7.20
  16   2   0  186.98    7.30
 -16  -2   0  182.58    7.30
  16  -2   0  167.78    7.20
  16  -2   0  185.38    7.10
 -16  -2   0  175.18    7.10
  16  -2  -1  688.83   22.50
  16   2   1  689.83   22.80
  16   2  -1  697.33   22.60
  16  -2   1  669.83   22.30
  16  -2   1  674.73   22.70
 -16  -2   2  377.36   13.10
  16  -2  -2  375.06   13.20
 -16   2  -2  386.36   13.40
 -16  -2   2  375.56   13.10
 -16  -2  -2  376.46   13.40
 -16   2   2  376.96   13.10
  16  -2   2  376.96   13.50
  16  -2   2  362.96   13.10
 -16  -2  -2  379.16   13.50
  16   2  -2  377.46   13.20
  16  -2  -3   61.39    3.40
 -16   2  -3   71.39    3.80
 -16  -2   3   56.59    3.10
 -16   2  -3   66.69    3.40
 -16  -2  -3   66.79    3.80
 -16  -2  -3   60.59    3.70
  16   2  -3   65.79    4.00
  16  -2   3   63.69    3.50
 -16   2  -4   47.40    2.80
 -16  -2   4   45.10    2.50
  16  -2  -4   45.20    2.80
 -16   2  -4   47.10    3.10
 -16   2   4   44.70    2.70
 -16  -2  -4   44.60    3.20
  16  -2   4   46.30    3.00
 -16  -2  -4   42.20    3.10
  16  -2  -5   18.30    2.00
 -16  -2   5   19.20    1.40
 -16   2  -5   24.30    2.60
 -16   2  -5   20.20    2.20
 -16   2   5   20.50    1.70
 -16  -2  -5   18.60    2.40
 -16  -2  -5   22.20    2.80
  16  -2  -6  144.29    6.00
 -16   2  -6  149.88    6.70
 -16   2  -6  144.19    6.30
 -16  -2  -6  151.28    6.80
 -16  -2  -6  144.79    7.20
 -16   2  -7   12.10    2.00
 -16   2  -7    9.00    1.60
  16  -2  -7    8.40    1.30
 -16  -2  -7   11.80    1.90
 -16  -2  -7    7.70    2.00
 -16   2  -8   10.10    1.90
 -16   2  -8   11.80    1.90
  16  -2  -8   17.00    3.40
  16   2  -8   20.40    3.20
 -16  -2  -8   15.60    2.80
 -16  -2  -8   14.50    2.20
  16  -2  -9   25.20    4.20
 -16  -2  -9   19.90    3.10
 -16  -2  -9   19.60    2.50
  16   2  -9   22.20    3.40
  16  -3   0    0.30    0.70
 -16  -3   0   -0.10    0.40
 -16  -3   0    0.00    0.70
 -16   3   0   -0.20    0.60
  16   3   0    0.20    0.60
  16  -3   0   -0.20    0.40
 -16   3  -1   67.39    3.60
 -16  -3   1   60.09    3.30
  16  -3  -1   58.39    3.40
  16  -3  -1   60.69    3.40
 -16  -3   1   61.59    3.50
 -16  -3  -1   61.89    3.60
 -16  -3  -1   56.49    3.40
  16   3  -1   61.49    3.50
  16  -3   1   66.09    3.30
 -16   3   1   53.99    3.30
  16  -3   1   53.59    3.30
 -16   3  -2   46.70    2.60
 -16  -3   2   43.80    2.80
  16  -3  -2   42.20    2.80
 -16  -3   2   39.60    2.60
 -16   3  -2   47.10    3.00
  16  -3   2   44.50    2.70
 -16  -3  -2   42.20    3.00
 -16   3   2   41.70    2.80
 -16  -3  -2   52.29    3.30
  16  -3   2   39.30    2.80
  16   3  -2   42.90    2.80
  16  -3  -3  174.38    7.20
 -16   3  -3  187.18    7.70
 -16   3  -3  182.08    7.00
 -16  -3  -3  183.28    7.80
  16   3  -3  184.58    7.40
 -16  -3  -3  186.78    7.90
  16  -3   3  182.38    7.20
 -16   3  -4  110.59    4.90
 -16  -3   4  112.89    4.80
  16  -3  -4  121.39    5.20
 -16   3  -4  122.69    5.60
 -16   3   4  116.79    5.20
  16  -3   4  103.99    5.00
 -16  -3  -4  109.89    5.80
 -16  -3  -4  112.09    5.60
 -16  -3   5   71.59    3.20
 -16   3  -5   66.29    3.50
  16  -3  -5   70.29    3.70
 -16   3  -5   72.29    4.20
 -16  -3  -5   76.69    4.40
 -16   3   5   67.49    3.60
  16  -3   5   70.19    3.90
 -16  -3  -5   70.99    4.50
  16  -3  -6    5.40    1.20
 -16   3  -6    2.50    1.20
 -16   3  -6    5.30    1.20
 -16  -3  -6    5.20    1.80
 -16  -3  -6    2.10    1.20
  16  -3   6    4.90    1.60
  16  -3  -7   32.50    2.30
 -16   3  -7   32.70    2.40
 -16   3  -7   31.60    2.80
 -16  -3  -7   32.00    3.30
 -16  -3  -7   38.80    4.20
  16  -3  -8    8.30    2.70
 -16   3  -8    5.20    1.60
 -16   3  -8    5.90    1.30
 -16  -3  -8    4.10    1.40
  16   3  -8    5.40    1.90
 -16  -3  -8    7.60    2.20
 -16   4   0  357.66   13.00
 -16  -4   0  362.96   13.20
 -16  -4   0  348.37   12.80
  16  -4   0  362.96   12.90
  16  -4   0  356.66   12.60
  16  -4  -1  351.76   12.90
 -16  -4   1  363.16   13.10
 -16   4  -1  365.56   13.20
 -16  -4   1  323.27   12.60
 -16  -4  -1  359.56   13.00
 -16   4   1  378.16   13.20
  16  -4   1  361.26   13.00
  16  -4   1  365.16   12.60
 -16  -4  -1  372.96   13.40
  16   4  -1  354.56   13.00
 -16   4  -2   55.49    3.60
  16  -4  -2   53.89    3.30
 -16  -4   2   55.89    3.20
 -16  -4   2   54.49    3.40
 -16  -4  -2   59.59    3.60
  16   4  -2   59.19    3.30
  16  -4   2   57.59    3.10
 -16   4   2   53.19    3.40
 -16  -4  -2   53.89    3.70
  16  -4  -3  282.87   10.40
 -16   4  -3  278.37   10.80
 -16  -4  -3  266.57   10.90
 -16  -4  -3  292.67   11.10
 -16   4   3  280.07   10.50
  16  -4   3  269.07   10.00
  16   4  -3  270.57   11.00
 -16   4  -4   12.00    1.50
 -16   4  -4    8.10    1.70
 -16  -4   4   12.20    1.60
  16  -4  -4   10.40    1.70
 -16  -4  -4   11.90    2.10
 -16   4   4   12.90    1.80
  16  -4   4   10.00    1.50
 -16  -4  -4   11.00    2.10
 -16  -4   5    7.50    1.20
  16  -4  -5    8.80    1.50
 -16   4  -5    9.80    1.80
 -16   4  -5    9.90    1.40
 -16   4   5    6.60    1.30
  16  -4   5    7.90    1.50
 -16  -4  -5   10.00    2.10
 -16  -4  -5   10.20    2.20
  16  -4  -6   95.69    4.60
 -16   4  -6   96.89    4.30
 -16   4  -6   94.59    5.20
 -16  -4  -6   92.99    5.80
 -16  -4  -6   95.89    5.40
 -16   4   6   94.49    4.20
  16  -4   6   90.09    4.70
 -16   4  -7   18.20    1.80
  16  -4  -7   19.60    2.10
  16  -4  -7   14.80    3.40
 -16   4  -7   14.70    2.30
 -16  -4  -7   17.40    3.00
 -16  -4  -7   15.40    2.50
  16  -4  -8   16.50    3.50
 -16   4  -8   14.40    2.40
  16  -4  -8   19.90    1.70
 -16  -4  -8   18.20    2.60
 -16  -4  -8   20.70    3.30
  16   4  -8   21.00    2.90
  16  -5   0    0.60    0.90
 -16   5   0    0.40    0.80
 -16  -5   0   -0.80    0.80
 -16   5  -1   11.90    2.00
 -16  -5   1   12.80    2.00
 -16  -5   1   14.00    1.90
  16  -5  -1   14.50    2.10
 -16  -5  -1   12.90    2.10
 -16   5   1   11.50    2.00
  16  -5   1   10.70    1.50
 -16  -5  -1   11.50    1.90
  16  -5   1   16.00    2.10
  16  -5  -2   13.20    2.00
 -16   5  -2   12.20    2.00
 -16  -5   2   15.00    2.10
 -16  -5   2   12.80    1.70
  16  -5   2   10.80    1.50
 -16  -5  -2   14.00    2.30
 -16   5   2   11.90    1.90
 -16  -5  -2   12.10    2.00
 -16   5  -3   32.20    2.90
  16  -5  -3   29.10    2.50
 -16  -5   3   35.20    2.50
 -16  -5   3   29.30    2.50
 -16   5   3   36.10    2.80
 -16  -5  -3   32.30    3.40
  16  -5   3   32.60    2.20
 -16  -5  -3   28.30    3.20
  16  -5  -4  138.59    6.30
 -16   5  -4  146.79    6.90
 -16  -5   4  138.19    6.10
 -16  -5  -4  149.88    7.10
  16  -5   4  136.19    5.70
 -16   5   4  141.19    6.40
 -16  -5  -4  131.59    6.90
 -16   5  -5   42.00    3.30
 -16  -5   5   34.70    2.40
  16  -5  -5   32.10    2.60
 -16   5   5   40.10    2.90
  16  -5   5   41.60    2.60
 -16  -5  -5   38.60    3.40
 -16  -5  -5   40.20    3.40
  16  -5  -6   60.59    3.60
 -16   5  -6   58.69    4.20
 -16  -5  -6   58.79    4.30
  16  -5   6   65.59    3.40
 -16   5   6   62.69    3.50
 -16  -5  -6   61.59    4.70
  16  -5  -7    5.60    1.40
  16  -5  -7    3.90    2.20
 -16   5  -7    5.50    1.70
 -16  -5  -7    5.40    2.10
 -16  -5  -7    5.20    1.70
  16  -5  -8    7.80    2.60
  16  -5  -8    4.60    1.20
 -16   5  -8    6.10    1.80
 -16  -5  -8    7.80    2.40
 -16  -5  -8    4.00    1.50
  16   5  -8    4.60    1.60
 -16  -6   0   35.00    3.60
 -16   6   0   29.40    3.20
  16  -6   0   32.90    2.80
 -16  -6   0   31.70    2.50
 -16  -6   1   11.40    2.10
 -16   6  -1   11.60    2.20
  16  -6  -1   10.70    1.90
 -16  -6   1   11.70    1.80
 -16  -6  -1    8.70    1.70
 -16   6   1   14.70    2.30
 -16  -6  -1   12.90    2.20
  16  -6   1   10.40    1.60
  16  -6  -2  279.87   10.80
 -16  -6   2  280.47   10.80
 -16   6  -2  281.77   11.20
 -16  -6   2  264.57   10.10
 -16  -6  -2  266.47   11.10
 -16  -6  -2  258.47   10.90
  16  -6   2  276.27    9.90
 -16   6   2  274.07   11.00
 -16  -6   3   -0.10    0.90
  16  -6  -3   -0.30    0.70
 -16   6  -3    1.90    1.30
 -16  -6   3   -1.00    0.60
  16  -6   3    0.00    0.60
 -16  -6  -3   -0.10    1.10
 -16   6   3   -0.20    0.80
 -16  -6  -3    0.80    1.20
 -16   6  -4   49.50    3.90
 -16  -6   4   51.79    3.40
  16  -6  -4   52.19    3.60
  16  -6   4   50.99    2.90
 -16  -6  -4   53.19    4.10
 -16  -6  -4   57.59    4.20
  16  -6  -5  139.79    6.60
 -16   6  -5  144.99    7.20
 -16  -6   5  147.19    6.20
 -16  -6  -5  133.19    7.20
 -16   6   5  141.09    6.70
  16  -6   5  147.19    5.70
 -16  -6  -5  148.69    7.70
 -16   6  -6   13.90    2.60
  16  -6  -6   13.40    3.00
  16  -6  -6   15.30    2.10
 -16  -6  -6   14.00    2.80
 -16   6   6   17.10    2.20
 -16  -6  -6   12.70    2.40
  16  -6   6   11.70    1.30
  16  -6  -7    1.50    2.00
  16  -6  -7    0.20    1.40
 -16   6  -7    2.00    1.30
 -16  -6  -7    0.80    1.40
 -16  -6  -7    3.70    1.70
 -16   6  -8    6.90    2.00
  16  -6  -8    5.40    2.80
 -16  -6  -8    7.90    2.10
 -16  -6  -8    5.20    2.20
 -16   7   0   -0.30    1.10
 -16  -7   0   -0.80    1.00
 -16  -7   0   -0.40    0.80
 -16  -7   1   17.30    2.20
 -16   7  -1   15.60    2.60
  16  -7  -1   17.80    2.50
 -16  -7   1   13.10    2.40
 -16   7   1   14.70    2.50
 -16  -7  -1   16.80    2.80
 -16  -7  -1   15.60    2.30
 -16   7  -2  221.38    9.40
 -16  -7   2  201.88    8.00
  16  -7  -2  188.38    8.60
 -16  -7   2  202.08    8.80
 -16  -7  -2  188.58    9.30
 -16  -7  -2  196.18    9.10
 -16  -7  -2  197.18    8.80
 -16   7   2  195.98    8.90
  16  -7   2  205.88    7.70
 -16  -7   3   42.70    2.80
 -16   7  -3   36.10    4.00
 -16  -7   3   41.50    3.20
  16  -7  -3   44.80    3.40
 -16  -7  -3   42.10    4.20
 -16   7   3   40.40    3.50
 -16  -7  -3   35.50    3.20
 -16  -7  -3   34.40    4.10
  16  -7   3   42.00    2.50
  16  -7  -4    1.10    1.00
 -16  -7   4    0.40    1.00
 -16   7  -4   -1.70    0.80
 -16   7   4    0.20    1.00
 -16  -7  -4   -0.60    1.10
 -16  -7  -4    0.90    1.40
 -16  -7  -4   -1.40    0.50
  16  -7   4   -1.30    0.50
 -16  -7   5    2.30    1.20
 -16   7  -5    4.00    1.60
  16  -7  -5    5.00    1.40
  16  -7  -5    6.10    2.20
 -16  -7  -5    2.40    1.60
 -16  -7  -5    4.40    1.80
  16  -7   5    3.50    0.80
 -16  -7  -5    7.50    2.10
 -16   7   5    4.70    1.60
  16  -7  -6   -0.70    1.50
 -16   7  -6   -0.40    1.10
 -16  -7  -6    0.20    1.30
 -16  -7  -6    2.60    1.80
 -16   7  -7   24.30    3.30
  16  -7  -7   33.50    5.10
 -16  -7  -7   26.70    4.10
 -16  -7  -7   29.10    3.70
 -16  -8   0  384.96   14.40
 -16   8   0  395.66   15.40
 -16  -8   1    3.50    1.30
  16  -8  -1    4.10    1.50
 -16   8  -1    3.80    1.60
 -16   8   1    4.70    1.80
 -16  -8  -1    3.60    1.50
 -16  -8   2  209.98    9.50
 -16  -8   2  229.28    8.70
  16  -8  -2  213.68    9.50
 -16   8  -2  221.18   10.10
 -16  -8  -2  226.28    9.70
 -16   8   2  207.18    9.70
  16  -8   2  211.38    8.20
 -16   8  -3    5.80    1.80
 -16  -8   3    9.20    1.50
  16  -8  -3    6.50    1.80
 -16  -8   3    8.50    2.00
 -16  -8  -3    5.90    1.90
  16  -8   3    5.00    1.10
 -16   8   3    8.60    2.10
 -16  -8  -3   10.30    2.40
  16  -8  -4   43.40    3.50
  16  -8  -4   47.60    5.10
 -16   8  -4   46.10    4.70
 -16  -8  -4   35.60    4.20
 -16  -8  -4   41.80    4.60
 -16  -8  -4   46.70    4.90
 -16   8   4   40.20    4.20
  16  -8   4   43.60    2.40
 -16   8  -5    1.80    1.50
  16  -8  -5    1.70    1.40
 -16  -8   5    2.00    1.20
 -16   8   5    1.60    1.30
 -16  -8  -5    3.40    1.90
 -16  -8  -5   -0.10    1.40
 -16   8  -6   37.50    4.40
  16  -8  -6   49.60    5.80
 -16  -8  -6   39.70    4.80
 -16  -8  -6   37.00    4.40
  16  -8  -7   58.29    6.70
 -16   8  -7   36.70    4.30
 -16  -8  -7   56.49    6.00
 -16  -8  -7   43.00    4.60
 -16   9   0   -0.30    1.20
 -16  -9   0   -1.00    0.80
 -16   9  -1  123.09    7.20
 -16  -9   1  141.09    6.40
 -16   9   1  113.49    7.00
 -16  -9  -1  132.09    6.70
 -16   9  -2   20.40    3.30
 -16  -9   2   22.20    2.50
  16  -9  -2   17.90    2.80
 -16  -9  -2   16.90    2.80
 -16   9   2   17.30    3.00
 -16  -9   3    2.40    1.00
  16  -9  -3    0.30    1.10
 -16   9  -3    2.40    1.70
  16  -9  -3    0.30    1.20
 -16  -9   3    1.20    1.20
 -16   9   3    0.90    1.40
 -16  -9  -3    1.10    1.30
  16  -9   3   -0.60    0.60
  16  -9  -4    6.50    2.40
 -16   9  -4    2.80    1.80
 -16  -9   4    9.30    2.10
 -16  -9  -4    6.00    2.10
 -16   9   4   11.70    2.60
 -16  -9  -4    8.80    2.40
  16  -9   4    6.20    1.00
  16  -9   4    7.50    1.00
  16  -9  -5   28.80    4.30
 -16   9  -5   23.70    3.60
 -16  -9  -5   30.50    4.20
 -16  -9  -5   28.00    4.00
  16  -9  -6    9.70    3.00
 -16   9  -6    5.50    2.10
 -16  -9  -6    9.10    2.60
 -16  -9  -6    4.70    2.30
 -16 -10   0    5.60    1.60
  16 -10   0    3.30    1.70
 -16  10   0    4.90    2.00
 -16 -10   1    3.10    1.30
  16 -10  -1    0.60    1.40
 -16  10  -1   -0.50    1.20
 -16 -10  -1    0.70    1.20
 -16  10   1    1.60    1.70
  16 -10   1    1.40    1.20
 -16 -10   2    2.20    1.10
  16 -10  -2    2.80    1.70
 -16  10  -2    1.10    1.60
  16 -10   2    1.70    1.20
 -16 -10  -2    0.30    1.30
 -16  10   2    3.80    1.90
  16 -10  -3  207.18   10.20
 -16 -10   3  180.48    7.50
 -16 -10   3  184.98    9.00
 -16  10  -3  185.58    9.70
 -16 -10  -3  176.28    9.00
 -16  10   3  174.28    9.30
 -16  10  -4   -0.80    1.40
  16 -10  -4    2.90    2.10
 -16 -10  -4    1.60    1.60
 -16  10   4    2.70    1.80
 -16 -10  -4    2.30    1.80
 -16  10  -5    0.70    1.50
  16 -10  -5    0.10    1.90
 -16 -10  -5   -0.60    1.50
 -16 -10  -5    2.80    1.90
  16 -10  -6   24.10    4.50
 -16  10  -6   13.50    3.00
 -16 -10  -6   19.30    3.70
 -16 -10  -6   18.10    3.50
 -16 -11   0   -0.40    1.00
 -16  11   0    2.20    1.50
  16 -11   0    1.40    1.40
  16 -11  -1   14.60    2.80
 -16 -11   1   12.50    2.20
 -16  11  -1    9.20    2.60
 -16  11   1    6.10    2.30
  16 -11   1   12.10    2.30
 -16 -11  -1    9.60    2.20
 -16  11  -2    5.80    2.20
  16 -11  -2    8.40    2.50
 -16 -11   2   15.10    2.20
  16 -11   2   10.60    2.00
 -16  11   2   14.10    3.10
 -16 -11  -2   14.80    2.90
 -16 -11   3   54.99    3.40
 -16 -11   3   61.19    4.80
 -16  11  -3   51.99    5.70
  16 -11  -3   50.29    5.50
 -16  11   3   53.49    5.60
  16 -11   3   52.79    3.10
 -16 -11  -3   56.79    4.80
 -16  11  -4   14.00    3.10
  16 -11  -4    6.00    2.80
 -16 -11  -4   13.80    3.00
 -16  11  -5   23.30    3.90
  16 -11  -5   19.80    4.10
 -16 -11  -5   23.20    3.80
 -16 -11  -5   23.00    3.80
  16 -12   0   91.69    5.90
 -16 -12   0   90.09    5.40
 -16  12   0   82.09    6.50
 -16  12  -1   59.29    6.10
  16 -12  -1   47.60    5.00
 -16 -12   1   42.00    3.40
  16 -12   1   41.60    3.70
 -16 -12  -1   46.60    4.00
 -16  12   1   38.70    5.10
 -16 -12   2  169.38    7.70
  16 -12  -2  199.18   10.10
 -16  12  -2  186.88   10.30
  16 -12   2  186.78    8.00
 -16  12   2  177.28   10.00
 -16 -12  -2  177.38    9.10
 -16 -12   3   -0.50    0.80
 -16  12  -3    0.20    1.80
  16 -12  -3    2.70    2.10
 -16 -12  -3   -0.10    1.50
 -16  12   3    3.50    3.40
  16 -12  -4   16.80    3.70
 -16 -12  -4   18.10    3.30
 -16 -13   0    3.30    1.60
 -16  13   0   -1.50    1.70
  16 -13   0   -0.30    1.60
  16 -13  -1   21.50    3.60
 -16 -13   1   24.10    3.00
 -16  13  -1   27.20    4.50
 -16  13   1   24.60    4.40
 -16 -13  -1   24.50    3.50
  16 -13   1   23.60    3.10
  16 -13  -2   31.80    4.40
 -16 -13   2   41.00    3.20
 -16  13  -2   27.80    4.60
 -16  13   2   31.70    4.80
 -16 -13  -2   30.80    4.00
  17   0   0    1.20    0.70
 -17   0   0    1.20    0.80
 -17   0   0    1.20    0.70
  17   0   0    0.10    0.60
 -17   0   1    0.10    0.60
 -17   0  -1    0.50    0.70
  17   0  -1   -0.60    0.50
  17   0  -1    0.30    0.60
  17   0   1    0.10    0.70
 -17   0   1    1.50    0.70
 -17   0  -1   -0.30    0.60
  17   0   1    0.90    0.70
  17   0  -2  136.39    6.10
  17   0   2  148.09    6.50
 -17   0  -2  147.79    6.20
  17   0   2  144.79    6.30
 -17   0  -2  150.38    6.30
 -17   0   2  149.99    6.00
 -17   0  -3   -0.50    0.60
 -17   0  -3    0.10    0.70
 -17   0   3    0.90    0.70
  17   0  -3    1.60    0.80
 -17   0  -4   31.80    2.50
 -17   0  -4   35.40    2.70
 -17   0   4   28.60    2.00
  17   0  -4   24.40    2.10
 -17   0  -5   -0.30    0.70
 -17   0   5    0.50    0.50
  17   0  -5   -0.10    0.70
 -17   0  -5   -0.10    0.80
 -17   0  -6   87.99    4.80
 -17   0  -6   90.99    4.90
 -17   0  -7    1.40    1.00
 -17   0  -7    2.40    1.20
 -17   0  -8   -0.60    0.90
  17   0  -8   -0.20    1.50
 -17   0  -8    1.20    1.10
 -17   0  -9    0.30    1.10
  17   0  -9   -1.20    1.60
 -17   0  -9    1.10    1.40
  17   1   0  235.98    9.20
  17   1   0  227.78    9.00
  17  -1   0  236.98    8.90
 -17  -1   0  245.28    9.00
 -17  -1   0  238.98    9.00
 -17   1   0  241.88    9.00
 -17   1   0  237.68    8.90
  17  -1   0  229.58    9.10
  17   1   1  275.17   10.50
 -17   1  -1  260.47    9.90
  17  -1  -1  282.77   10.30
 -17   1  -1  270.87   10.20
  17   1   1  276.97   10.30
  17  -1  -1  262.17   10.00
 -17  -1   1  269.77   10.10
 -17  -1   1  289.47   10.20
  17  -1   1  277.67   10.10
 -17  -1  -1  275.57   10.20
  17   1  -1  277.97   10.30
 -17  -1  -1  280.57   10.30
  17  -1   1  270.07   10.30
 -17   1   1  279.37   10.10
  17   1  -1  263.07   10.10
 -17   1  -2  287.37   10.50
  17  -1  -2  285.27   10.40
  17   1   2  279.37   10.80
 -17   1  -2  282.97   10.20
 -17  -1   2  276.07   10.10
 -17   1   2  287.77   10.20
  17   1  -2  294.17   10.50
 -17  -1  -2  267.57   10.40
  17  -1   2  273.87   10.60
 -17  -1  -2  276.37   10.60
  17  -1   2  279.47   10.40
  17  -1  -3   95.59    4.50
 -17   1  -3   89.09    4.60
 -17  -1   3   95.19    4.30
 -17   1  -3   80.19    4.30
 -17  -1  -3   97.39    4.80
 -17  -1  -3   97.79    4.70
  17  -1   3   88.29    4.60
  17   1  -3   96.19    4.60
  17  -1  -4   48.60    2.90
 -17  -1   4   49.80    2.70
 -17   1  -4   49.00    3.00
 -17   1  -4   42.90    3.10
 -17  -1  -4   50.89    3.30
 -17   1   4   50.19    2.80
 -17  -1  -4   49.90    3.40
  17   1  -4   44.20    2.90
 -17   1  -5   19.00    2.30
  17  -1  -5   21.50    2.20
 -17  -1   5   19.40    1.50
 -17   1  -5   17.00    2.30
 -17  -1  -5   20.60    2.40
 -17   1   5   17.80    1.50
 -17  -1  -5   21.60    2.60
 -17   1  -6   63.89    4.00
  17  -1  -6   74.79    3.60
 -17   1  -6   69.39    4.00
 -17  -1  -6   66.49    4.10
 -17  -1  -6   66.49    4.30
 -17   1  -7    2.20    1.10
 -17   1  -7    4.00    1.40
 -17  -1  -7    2.10    1.10
 -17  -1  -7    1.20    1.30
 -17   1  -8    7.10    1.80
 -17   1  -8    9.80    1.90
  17  -1  -8    7.60    2.50
 -17  -1  -8    8.60    1.80
 -17  -1  -8    6.90    1.90
  17  -2   0   -0.10    0.60
 -17   2   0   -0.10    0.60
 -17  -2   0    0.20    0.70
  17   2   0    0.20    0.50
 -17  -2   0    0.00    0.50
  17  -2   0   -0.10    0.50
  17  -2  -1  151.08    6.50
 -17   2  -1  166.78    6.40
 -17  -2   1  147.19    6.40
 -17   2  -1  146.09    6.50
  17   2  -1  152.58    6.50
 -17  -2  -1  145.59    6.60
  17  -2   1  158.98    6.40
  17  -2   1  153.78    6.60
 -17  -2  -1  158.08    6.60
 -17   2   1  156.38    6.40
  17  -2  -2   -0.10    0.60
 -17   2  -2    0.70    0.80
 -17  -2   2    0.00    0.70
 -17  -2   2   -0.60    0.50
 -17   2  -2    0.00    0.60
 -17  -2  -2    0.10    0.80
 -17  -2  -2    0.60    0.70
  17  -2   2   -1.30    0.40
 -17   2   2    0.70    0.70
  17  -2   2    1.60    0.80
 -17   2  -3   18.90    2.00
 -17  -2   3   19.70    2.20
 -17   2  -3   15.80    2.10
  17  -2  -3   22.10    2.20
 -17  -2  -3   15.10    2.20
 -17  -2  -3   16.90    2.20
  17  -2   3   19.40    2.20
 -17   2  -4  171.58    6.90
  17  -2  -4  165.68    6.90
 -17  -2   4  167.58    6.50
 -17   2  -4  164.98    7.30
 -17  -2  -4  185.98    7.60
  17  -2   4  163.88    7.20
 -17   2   4  173.28    6.80
 -17  -2  -4  174.58    7.60
 -17   2  -5   63.39    3.50
  17  -2  -5   67.69    3.60
 -17  -2   5   58.99    2.90
 -17   2  -5   60.19    3.80
 -17  -2  -5   61.79    4.10
 -17  -2  -5   80.39    4.40
 -17   2   5   60.79    3.20
 -17   2  -6    1.50    1.00
  17  -2  -6    0.60    0.80
 -17   2  -6    1.40    0.90
 -17  -2  -6   -0.90    0.80
 -17  -2  -6   -0.30    1.00
 -17   2  -7   15.00    2.30
 -17   2  -7   17.40    2.30
  17  -2  -7   13.60    1.70
 -17  -2  -7   20.20    3.00
 -17  -2  -7   15.50    2.40
 -17   2  -8    4.10    1.40
 -17   2  -8    3.70    1.40
  17  -2  -8    4.90    2.30
 -17  -2  -8    3.90    1.40
 -17  -2  -8    4.10    1.60
 -17  -3   0   84.39    4.30
  17  -3   0   78.09    4.00
 -17  -3   0   85.69    4.40
 -17   3   0   80.99    4.30
  17  -3   0   82.49    4.30
  17  -3  -1  213.78    8.70
 -17  -3   1  221.18    8.60
 -17  -3   1  216.78    8.70
 -17   3  -1  241.58    9.00
  17  -3   1  221.78    8.90
  17  -3   1  234.18    8.60
 -17  -3  -1  208.08    8.70
 -17   3   1  225.88    8.80
 -17  -3  -1  229.98    9.00
 -17   3  -2  172.78    6.80
 -17  -3   2  169.98    7.00
 -17   3  -2  166.28    7.20
 -17  -3   2  165.68    6.90
  17  -3  -2  176.68    7.10
 -17   3   2  184.48    7.20
  17  -3   2  169.78    6.90
 -17  -3  -2  162.88    7.30
 -17  -3  -2  163.38    7.30
 -17   3  -3   11.20    1.80
  17  -3  -3    9.70    1.60
 -17   3  -3    8.60    1.40
 -17  -3  -3   10.30    1.90
 -17  -3  -3   11.00    1.90
 -17   3   3    7.30    1.40
  17  -3   3    7.50    1.40
  17  -3  -4   13.40    1.90
 -17   3  -4   17.20    1.90
 -17   3  -4   14.40    2.20
 -17  -3   4   17.70    1.80
 -17  -3  -4   21.10    2.70
 -17   3   4   15.20    1.90
 -17  -3  -4   12.10    2.10
  17  -3   4   14.20    1.90
  17  -3  -5  111.19    5.10
 -17   3  -5  106.19    4.90
 -17  -3   5  115.39    4.60
 -17   3  -5  107.99    5.50
 -17  -3  -5  114.39    5.80
 -17  -3  -5  105.39    5.80
  17  -3   5  111.09    5.40
 -17   3   5  103.69    4.90
  17  -3  -6    4.20    1.10
 -17   3  -6    4.70    1.50
 -17   3  -6    4.10    1.10
 -17  -3  -6    4.90    1.80
 -17  -3  -6    3.80    1.40
 -17   3  -7   14.00    2.20
 -17   3  -7   23.50    2.10
  17  -3  -7   20.40    2.10
 -17  -3  -7   19.90    2.70
 -17  -3  -7   16.40    2.90
  17  -3  -8    2.70    2.00
 -17   3  -8    1.00    0.90
 -17   3  -8   -0.20    1.10
 -17  -3  -8    1.30    1.40
 -17  -3  -8   -0.70    0.90
 -17   4   0    1.70    1.00
 -17  -4   0    1.60    0.70
 -17  -4   0    1.00    0.90
  17  -4   0    0.10    0.70
 -17  -4   1  129.89    5.90
  17  -4  -1  125.89    5.80
 -17   4  -1  127.99    6.00
 -17  -4   1  133.29    5.70
 -17  -4  -1  128.09    5.90
  17  -4   1  124.09    5.50
  17  -4   1  121.99    5.80
 -17   4   1  120.39    5.80
 -17  -4  -1  130.29    6.10
 -17   4  -2    7.10    1.60
  17  -4  -2    5.00    1.30
 -17  -4   2    7.40    1.40
 -17  -4   2    6.80    1.40
 -17   4   2    9.00    1.70
 -17  -4  -2    4.90    1.30
  17  -4   2    4.20    1.00
 -17  -4  -2    6.60    1.70
 -17   4  -3   36.10    2.90
  17  -4  -3   35.30    2.70
 -17  -4  -3   36.70    3.10
 -17   4   3   35.50    2.70
 -17  -4  -3   36.50    3.10
  17  -4   3   33.20    2.40
  17  -4  -4    1.50    0.90
 -17   4  -4    2.10    0.90
 -17   4  -4    1.10    1.10
 -17  -4   4    1.20    0.80
 -17  -4  -4    0.50    1.10
  17  -4   4    2.20    0.90
 -17  -4  -4    0.10    1.10
 -17   4   4    0.90    0.90
 -17  -4   5  123.99    5.20
 -17   4  -5  130.29    6.40
 -17   4  -5  127.79    5.40
  17  -4  -5  134.09    5.90
 -17  -4  -5  124.29    6.40
 -17  -4  -5  140.79    7.00
 -17   4   5  126.09    5.80
  17  -4   5  132.69    5.80
  17  -4  -6    4.60    1.20
 -17   4  -6    7.00    1.30
 -17   4  -6    4.90    1.50
 -17  -4  -6    3.70    1.80
 -17   4   6    4.40    1.00
 -17  -4  -6    6.00    1.70
  17  -4   6    4.30    1.30
  17  -4  -7   86.69    4.40
 -17   4  -7   80.29    5.00
 -17   4  -7   93.69    4.20
  17  -4  -7   83.99    6.50
 -17  -4  -7   92.99    5.40
 -17  -4  -7   90.79    5.90
 -17   4  -8    1.70    1.30
  17  -4  -8   -0.80    1.60
  17  -4  -8    1.00    0.90
 -17  -4  -8    3.20    1.90
 -17  -4  -8    3.40    1.40
 -17   5   0  361.36   13.10
[truncated: 177,987 more chars]
