# Supplementary material for: Synthesis and characterization of 1,2,3,4-naphthalene and anthracene diimides
Source: Beilstein J Org Chem. 2024 Jul 25;20:1767–72. doi: 10.3762/bjoc.20.155 (PMC11285063; doi:10.3762/bjoc.20.155)
Supplement: File 3 — Crystallographic information file for compound 8-Ph. [file Beilstein_J_Org_Chem-20-1767-s003.cif]

 
data_23051z
 
_audit_creation_method            'SHELXL-2018/3'
_shelx_SHELXL_version_number      '2018/3'
_chemical_name_systematic         ?
_chemical_name_common             23051z
_chemical_melting_point           ?
_chemical_formula_moiety          '2(C30 H16 N2 O4), C H2 Cl2'
_chemical_formula_sum             'C61 H34 Cl2 N4 O8' 
_chemical_formula_weight          1021.82

loop_
 _atom_type_symbol
 _atom_type_description
 _atom_type_scat_dispersion_real
 _atom_type_scat_dispersion_imag
 _atom_type_scat_source
 'C'  'C'   0.0033   0.0016
 'International Tables Vol C Tables 4.2.6.8 and 6.1.1.4'
 'H'  'H'   0.0000   0.0000
 'International Tables Vol C Tables 4.2.6.8 and 6.1.1.4'
 'Cl'  'Cl'   0.1484   0.1585
 'International Tables Vol C Tables 4.2.6.8 and 6.1.1.4'
 'N'  'N'   0.0061   0.0033
 'International Tables Vol C Tables 4.2.6.8 and 6.1.1.4'
 'O'  'O'   0.0106   0.0060
 'International Tables Vol C Tables 4.2.6.8 and 6.1.1.4'
 
_space_group_crystal_system       orthorhombic
_space_group_IT_number            61
_space_group_name_H-M_alt         'P b c a'
_space_group_name_Hall            '-P 2ac 2ab'
 
_shelx_space_group_comment
;
The symmetry employed for this shelxl refinement is uniquely defined
by the following loop, which should always be used as a source of
symmetry information in preference to the above space-group names.
They are only intended as comments.
;
 
loop_
 _space_group_symop_operation_xyz
 'x, y, z'
 '-x+1/2, -y, z+1/2'
 '-x, y+1/2, -z+1/2'
 'x+1/2, -y+1/2, -z'
 '-x, -y, -z'
 'x-1/2, y, -z-1/2'
 'x, -y-1/2, z-1/2'
 '-x-1/2, y-1/2, z'
 
_cell_length_a                    12.8560(9)
_cell_length_b                    13.2882(10)
_cell_length_c                    54.898(4)
_cell_angle_alpha                 90
_cell_angle_beta                  90
_cell_angle_gamma                 90
_cell_volume                      9378.3(12)
_cell_formula_units_Z             8
_cell_measurement_temperature     130(2)
_cell_measurement_reflns_used     2995
_cell_measurement_theta_min       2.23
_cell_measurement_theta_max       25.71

_exptl_crystal_description       'needle'
_exptl_crystal_colour            'red'
_exptl_crystal_density_meas       ?
_exptl_crystal_density_method     ?
_exptl_crystal_density_diffrn     1.447          
_exptl_crystal_F_000              4208
_exptl_transmission_factor_min    0.6212
_exptl_transmission_factor_max    0.7454
_exptl_crystal_size_max           0.230
_exptl_crystal_size_mid           0.060
_exptl_crystal_size_min           0.035
_exptl_absorpt_coefficient_mu     0.206
_shelx_estimated_absorpt_T_min    0.954
_shelx_estimated_absorpt_T_max    0.993
_exptl_absorpt_correction_type    multi-scan
_exptl_absorpt_correction_T_min   0.6212
_exptl_absorpt_correction_T_max   0.7454
_exptl_absorpt_process_details    'SADABS-2016/2, (Sheldrick, 2016)'
_exptl_absorpt_special_details    ?
_exptl_special_details            'Prof. D. Cao - Macalester College'
_diffrn_ambient_temperature       130(2)
_diffrn_radiation_wavelength      0.71073
_diffrn_radiation_type            MoK\a
_diffrn_source                    'micro-focus'
_diffrn_measurement_device_type   'Bruker PHOTON-III CPAD'
_diffrn_measurement_method        '\f and \w scans'
_diffrn_detector_area_resol_mean  ?
_diffrn_reflns_number             63324
_diffrn_reflns_av_unetI/netI      0.0495
_diffrn_reflns_av_R_equivalents   0.0661
_diffrn_reflns_limit_h_min        -11
_diffrn_reflns_limit_h_max        15
_diffrn_reflns_limit_k_min        -15
_diffrn_reflns_limit_k_max        16
_diffrn_reflns_limit_l_min        -53
_diffrn_reflns_limit_l_max        68
_diffrn_reflns_theta_min          2.226
_diffrn_reflns_theta_max          26.231
_diffrn_reflns_theta_full         25.242
_diffrn_measured_fraction_theta_max   0.996
_diffrn_measured_fraction_theta_full  0.998
_diffrn_reflns_Laue_measured_fraction_max    0.996
_diffrn_reflns_Laue_measured_fraction_full   0.998
_diffrn_reflns_point_group_measured_fraction_max   0.996
_diffrn_reflns_point_group_measured_fraction_full  0.998
_reflns_number_total              9387
_reflns_number_gt                 6975
_reflns_threshold_expression      'I > 2\s(I)'
_reflns_Friedel_coverage          0.000
_reflns_Friedel_fraction_max      .
_reflns_Friedel_fraction_full     .
 
_reflns_special_details
;
 Reflections were merged by SHELXL according to the crystal
 class for the calculation of statistics and refinement.
 
 _reflns_Friedel_fraction is defined as the number of unique
 Friedel pairs measured divided by the number that would be
 possible theoretically, ignoring centric projections and
 systematic absences.
;
 
_computing_data_collection       'Bruker APEX4'
_computing_cell_refinement       'Bruker SAINT'
_computing_data_reduction        'Bruker SAINT'
_computing_structure_solution    'SHELXT-2018/2 (Sheldrick, 2018)'
_computing_structure_refinement  'SHELXL-2018/3 (Sheldrick, 2018)'
_computing_molecular_graphics    'Bruker SHELXTL'
_computing_publication_material  'Bruker SHELXTL'
_refine_special_details           ?
_refine_ls_structure_factor_coef  Fsqd
_refine_ls_matrix_type            full
_refine_ls_weighting_scheme       calc
_refine_ls_weighting_details
'w=1/[\s^2^(Fo^2^)+(0.0609P)^2^+13.8679P] where P=(Fo^2^+2Fc^2^)/3'
_atom_sites_solution_primary      ?
_atom_sites_solution_secondary    ?
_atom_sites_solution_hydrogens    geom
_refine_ls_hydrogen_treatment     constr
_refine_ls_extinction_method      none
_refine_ls_extinction_coef        .
_refine_ls_number_reflns          9387
_refine_ls_number_parameters      676
_refine_ls_number_restraints      0
_refine_ls_R_factor_all           0.0914
_refine_ls_R_factor_gt            0.0631
_refine_ls_wR_factor_ref          0.1577
_refine_ls_wR_factor_gt           0.1457
_refine_ls_goodness_of_fit_ref    1.076
_refine_ls_restrained_S_all       1.076
_refine_ls_shift/su_max           0.001
_refine_ls_shift/su_mean          0.000
 
loop_
 _atom_site_label
 _atom_site_type_symbol
 _atom_site_fract_x
 _atom_site_fract_y
 _atom_site_fract_z
 _atom_site_U_iso_or_equiv
 _atom_site_adp_type
 _atom_site_occupancy
 _atom_site_site_symmetry_order  
 _atom_site_calc_flag
 _atom_site_refinement_flags_posn
 _atom_site_refinement_flags_adp
 _atom_site_refinement_flags_occupancy
 _atom_site_disorder_assembly
 _atom_site_disorder_group
O1A O 0.76856(15) 0.39498(16) 0.42886(3) 0.0250(5) Uani 1 1 d . . . . .
O2A O 0.47548(14) 0.38773(15) 0.38139(3) 0.0210(4) Uani 1 1 d . . . . .
O3A O 0.49638(15) 0.41970(15) 0.32639(3) 0.0231(4) Uani 1 1 d . . . . .
O4A O 0.82257(16) 0.43383(19) 0.29311(4) 0.0348(6) Uani 1 1 d . . . . .
N1A N 0.60582(17) 0.39331(17) 0.41074(4) 0.0182(5) Uani 1 1 d . . . . .
N2A N 0.64889(17) 0.43207(19) 0.30382(4) 0.0209(5) Uani 1 1 d . . . . .
C1A C 0.7145(2) 0.3936(2) 0.41087(5) 0.0181(6) Uani 1 1 d . . . . .
C2A C 0.7477(2) 0.39509(19) 0.38468(5) 0.0155(5) Uani 1 1 d . . . . .
C3A C 0.6592(2) 0.39768(19) 0.37064(5) 0.0148(5) Uani 1 1 d . . . . .
C4A C 0.5660(2) 0.3928(2) 0.38669(5) 0.0161(6) Uani 1 1 d . . . . .
C5A C 0.5899(2) 0.4191(2) 0.32536(5) 0.0182(6) Uani 1 1 d . . . . .
C6A C 0.6692(2) 0.40699(19) 0.34505(5) 0.0159(6) Uani 1 1 d . . . . .
C7A C 0.7672(2) 0.4121(2) 0.33528(5) 0.0174(6) Uani 1 1 d . . . . .
C8A C 0.7558(2) 0.4272(2) 0.30834(5) 0.0213(6) Uani 1 1 d . . . . .
C9A C 0.8506(2) 0.3987(2) 0.37519(5) 0.0161(6) Uani 1 1 d . . . . .
C10A C 0.9403(2) 0.3949(2) 0.38950(5) 0.0184(6) Uani 1 1 d . . . . .
H10A H 0.933793 0.387452 0.406646 0.022 Uiso 1 1 calc R U . . .
C11A C 1.0391(2) 0.4016(2) 0.37919(5) 0.0188(6) Uani 1 1 d . . . . .
C12A C 1.1310(2) 0.3995(2) 0.39366(5) 0.0225(6) Uani 1 1 d . . . . .
H12A H 1.125495 0.391273 0.410803 0.027 Uiso 1 1 calc R U . . .
C13A C 1.2265(2) 0.4090(2) 0.38333(6) 0.0257(7) Uani 1 1 d . . . . .
H13A H 1.286865 0.407682 0.393305 0.031 Uiso 1 1 calc R U . . .
C14A C 1.2369(2) 0.4208(2) 0.35766(6) 0.0249(7) Uani 1 1 d . . . . .
H14A H 1.304062 0.428083 0.350672 0.030 Uiso 1 1 calc R U . . .
C15A C 1.1514(2) 0.4218(2) 0.34307(5) 0.0234(6) Uani 1 1 d . . . . .
H15A H 1.159555 0.428651 0.325951 0.028 Uiso 1 1 calc R U . . .
C16A C 1.0493(2) 0.4125(2) 0.35317(5) 0.0191(6) Uani 1 1 d . . . . .
C17A C 0.9601(2) 0.4153(2) 0.33867(5) 0.0183(6) Uani 1 1 d . . . . .
H17A H 0.967031 0.422049 0.321517 0.022 Uiso 1 1 calc R U . . .
C18A C 0.8609(2) 0.4084(2) 0.34893(5) 0.0164(6) Uani 1 1 d . . . . .
C19A C 0.5425(2) 0.3963(2) 0.43221(5) 0.0188(6) Uani 1 1 d . . . . .
C20A C 0.5674(2) 0.3365(2) 0.45191(5) 0.0271(7) Uani 1 1 d . . . . .
H20A H 0.625400 0.292302 0.451164 0.032 Uiso 1 1 calc R U . . .
C21A C 0.5070(3) 0.3414(3) 0.47282(6) 0.0371(8) Uani 1 1 d . . . . .
H21A H 0.523580 0.300172 0.486408 0.044 Uiso 1 1 calc R U . . .
C22A C 0.4230(3) 0.4057(3) 0.47400(6) 0.0391(9) Uani 1 1 d . . . . .
H22A H 0.382634 0.409508 0.488470 0.047 Uiso 1 1 calc R U . . .
C23A C 0.3975(3) 0.4644(3) 0.45422(6) 0.0327(8) Uani 1 1 d . . . . .
H23A H 0.338687 0.507571 0.454974 0.039 Uiso 1 1 calc R U . . .
C24A C 0.4575(2) 0.4608(2) 0.43309(5) 0.0237(6) Uani 1 1 d . . . . .
H24A H 0.440492 0.501803 0.419482 0.028 Uiso 1 1 calc R U . . .
C25A C 0.6053(2) 0.4553(2) 0.28045(5) 0.0205(6) Uani 1 1 d . . . . .
C26A C 0.6422(2) 0.5384(2) 0.26776(5) 0.0270(7) Uani 1 1 d . . . . .
H26A H 0.696613 0.578259 0.274385 0.032 Uiso 1 1 calc R U . . .
C27A C 0.5994(2) 0.5627(2) 0.24541(5) 0.0298(7) Uani 1 1 d . . . . .
H27A H 0.624538 0.619091 0.236574 0.036 Uiso 1 1 calc R U . . .
C28A C 0.5194(2) 0.5043(3) 0.23594(5) 0.0283(7) Uani 1 1 d . . . . .
H28A H 0.488923 0.521722 0.220747 0.034 Uiso 1 1 calc R U . . .
C29A C 0.4839(2) 0.4207(2) 0.24861(5) 0.0273(7) Uani 1 1 d . . . . .
H29A H 0.429689 0.380569 0.241973 0.033 Uiso 1 1 calc R U . . .
C30A C 0.5272(2) 0.3956(2) 0.27091(5) 0.0228(6) Uani 1 1 d . . . . .
H30A H 0.503547 0.338052 0.279548 0.027 Uiso 1 1 calc R U . . .
O1B O 0.49109(15) 0.18676(16) 0.31119(3) 0.0256(5) Uani 1 1 d . . . . .
O2B O 0.20686(15) 0.17058(15) 0.36126(3) 0.0239(5) Uani 1 1 d . . . . .
O3B O 0.24053(15) 0.14260(17) 0.41689(4) 0.0280(5) Uani 1 1 d . . . . .
O4B O 0.57303(15) 0.09469(17) 0.44482(4) 0.0285(5) Uani 1 1 d . . . . .
N1B N 0.33283(18) 0.18727(18) 0.33127(4) 0.0205(5) Uani 1 1 d . . . . .
N2B N 0.39712(18) 0.11554(19) 0.43688(4) 0.0241(6) Uani 1 1 d . . . . .
C1B C 0.4409(2) 0.1822(2) 0.32987(5) 0.0202(6) Uani 1 1 d . . . . .
C2B C 0.4780(2) 0.1679(2) 0.35545(5) 0.0170(6) Uani 1 1 d . . . . .
C3B C 0.3933(2) 0.1639(2) 0.37054(5) 0.0169(6) Uani 1 1 d . . . . .
C4B C 0.2963(2) 0.1738(2) 0.35545(5) 0.0183(6) Uani 1 1 d . . . . .
C5B C 0.3336(2) 0.1369(2) 0.41652(5) 0.0206(6) Uani 1 1 d . . . . .
C6B C 0.4090(2) 0.1484(2) 0.39569(5) 0.0184(6) Uani 1 1 d . . . . .
C7B C 0.5079(2) 0.1385(2) 0.40435(5) 0.0180(6) Uani 1 1 d . . . . .
C8B C 0.5029(2) 0.1138(2) 0.43091(5) 0.0219(6) Uani 1 1 d . . . . .
C9B C 0.5830(2) 0.1587(2) 0.36358(5) 0.0181(6) Uani 1 1 d . . . . .
C10B C 0.6693(2) 0.1620(2) 0.34808(5) 0.0180(6) Uani 1 1 d . . . . .
H10B H 0.659101 0.169189 0.331030 0.022 Uiso 1 1 calc R U . . .
C11B C 0.7701(2) 0.1547(2) 0.35733(5) 0.0201(6) Uani 1 1 d . . . . .
C12B C 0.8596(2) 0.1584(2) 0.34183(5) 0.0224(6) Uani 1 1 d . . . . .
H12B H 0.850673 0.164915 0.324731 0.027 Uiso 1 1 calc R U . . .
C13B C 0.9572(2) 0.1526(2) 0.35126(6) 0.0261(7) Uani 1 1 d . . . . .
H13B H 1.015599 0.155365 0.340690 0.031 Uiso 1 1 calc R U . . .
C14B C 0.9726(2) 0.1423(2) 0.37684(6) 0.0258(7) Uani 1 1 d . . . . .
H14B H 1.041233 0.138589 0.383218 0.031 Uiso 1 1 calc R U . . .
C15B C 0.8898(2) 0.1379(2) 0.39215(6) 0.0229(6) Uani 1 1 d . . . . .
H15B H 0.901080 0.131039 0.409172 0.027 Uiso 1 1 calc R U . . .
C16B C 0.7860(2) 0.1435(2) 0.38307(5) 0.0197(6) Uani 1 1 d . . . . .
C17B C 0.6999(2) 0.1383(2) 0.39861(5) 0.0194(6) Uani 1 1 d . . . . .
H17B H 0.710446 0.129969 0.415620 0.023 Uiso 1 1 calc R U . . .
C18B C 0.5987(2) 0.1450(2) 0.38951(5) 0.0180(6) Uani 1 1 d . . . . .
C19B C 0.2665(2) 0.1968(2) 0.31038(5) 0.0203(6) Uani 1 1 d . . . . .
C20B C 0.2781(2) 0.2795(2) 0.29521(5) 0.0252(7) Uani 1 1 d . . . . .
H20B H 0.327582 0.330375 0.298907 0.030 Uiso 1 1 calc R U . . .
C21B C 0.2161(3) 0.2870(3) 0.27444(6) 0.0339(8) Uani 1 1 d . . . . .
H21B H 0.223471 0.342863 0.263790 0.041 Uiso 1 1 calc R U . . .
C22B C 0.1437(3) 0.2127(3) 0.26937(6) 0.0359(8) Uani 1 1 d . . . . .
H22B H 0.102291 0.217235 0.255083 0.043 Uiso 1 1 calc R U . . .
C23B C 0.1315(3) 0.1320(3) 0.28500(6) 0.0342(8) Uani 1 1 d . . . . .
H23B H 0.080373 0.082299 0.281615 0.041 Uiso 1 1 calc R U . . .
C24B C 0.1933(2) 0.1230(2) 0.30552(5) 0.0268(7) Uani 1 1 d . . . . .
H24B H 0.185576 0.066988 0.316132 0.032 Uiso 1 1 calc R U . . .
C25B C 0.3584(2) 0.0968(2) 0.46100(5) 0.0256(7) Uani 1 1 d . . . . .
C26B C 0.3873(2) 0.0106(3) 0.47319(6) 0.0332(8) Uani 1 1 d . . . . .
H26B H 0.432490 -0.036680 0.465656 0.040 Uiso 1 1 calc R U . . .
C27B C 0.3499(3) -0.0068(3) 0.49664(6) 0.0427(9) Uani 1 1 d . . . . .
H27B H 0.370300 -0.065481 0.505294 0.051 Uiso 1 1 calc R U . . .
C28B C 0.2828(3) 0.0617(3) 0.50724(6) 0.0448(10) Uani 1 1 d . . . . .
H28B H 0.256507 0.049719 0.523145 0.054 Uiso 1 1 calc R U . . .
C29B C 0.2539(3) 0.1475(3) 0.49482(6) 0.0421(9) Uani 1 1 d . . . . .
H29B H 0.207080 0.193778 0.502147 0.051 Uiso 1 1 calc R U . . .
C30B C 0.2927(2) 0.1667(3) 0.47171(6) 0.0313(7) Uani 1 1 d . . . . .
H30B H 0.274435 0.226760 0.463353 0.038 Uiso 1 1 calc R U . . .
C1S C 0.9222(3) 0.2628(3) 0.46222(7) 0.0485(10) Uani 1 1 d . . . . .
H1SA H 0.889997 0.321588 0.454080 0.058 Uiso 1 1 calc R U . . .
H1SB H 0.934774 0.281107 0.479453 0.058 Uiso 1 1 calc R U . . .
Cl1S Cl 1.04103(8) 0.23597(8) 0.44821(2) 0.0558(3) Uani 1 1 d . . . . .
Cl2S Cl 0.83483(9) 0.16009(9) 0.46107(2) 0.0591(3) Uani 1 1 d . . . . .
 
loop_
 _atom_site_aniso_label
 _atom_site_aniso_U_11
 _atom_site_aniso_U_22
 _atom_site_aniso_U_33
 _atom_site_aniso_U_23
 _atom_site_aniso_U_13
 _atom_site_aniso_U_12
O1A 0.0178(10) 0.0388(13) 0.0184(10) 0.0002(9) -0.0029(8) -0.0018(9)
O2A 0.0135(10) 0.0282(11) 0.0214(10) 0.0009(8) 0.0006(8) 0.0002(8)
O3A 0.0138(11) 0.0355(12) 0.0201(10) -0.0020(9) -0.0008(8) -0.0012(9)
O4A 0.0195(11) 0.0649(16) 0.0199(11) 0.0041(10) 0.0060(9) 0.0006(11)
N1A 0.0145(12) 0.0237(13) 0.0165(11) -0.0004(9) 0.0009(9) -0.0001(10)
N2A 0.0153(12) 0.0312(14) 0.0162(11) 0.0007(10) 0.0002(9) -0.0014(10)
C1A 0.0152(14) 0.0185(14) 0.0207(14) -0.0006(11) 0.0008(11) -0.0002(11)
C2A 0.0159(14) 0.0137(13) 0.0169(12) 0.0008(10) 0.0002(11) -0.0009(11)
C3A 0.0118(13) 0.0134(13) 0.0193(13) -0.0006(10) 0.0024(11) -0.0004(10)
C4A 0.0149(15) 0.0147(14) 0.0189(13) 0.0006(11) 0.0008(11) 0.0003(11)
C5A 0.0177(15) 0.0181(15) 0.0188(13) -0.0024(11) 0.0008(11) -0.0022(11)
C6A 0.0164(14) 0.0130(13) 0.0184(13) -0.0020(10) -0.0003(11) -0.0007(11)
C7A 0.0167(14) 0.0159(14) 0.0198(13) -0.0008(11) 0.0009(11) -0.0006(11)
C8A 0.0167(15) 0.0283(16) 0.0189(13) -0.0002(12) 0.0009(12) -0.0012(12)
C9A 0.0161(14) 0.0129(13) 0.0194(13) 0.0005(11) 0.0008(11) -0.0003(11)
C10A 0.0165(14) 0.0180(14) 0.0209(14) -0.0003(11) -0.0008(11) -0.0013(11)
C11A 0.0155(14) 0.0147(14) 0.0261(15) 0.0009(11) -0.0003(11) 0.0003(11)
C12A 0.0162(15) 0.0226(16) 0.0286(15) 0.0008(12) -0.0007(12) 0.0010(12)
C13A 0.0169(15) 0.0232(16) 0.0371(17) 0.0006(13) -0.0043(13) 0.0013(12)
C14A 0.0105(14) 0.0237(16) 0.0405(17) 0.0004(13) 0.0045(13) 0.0002(12)
C15A 0.0191(15) 0.0212(16) 0.0299(16) 0.0016(12) 0.0062(12) 0.0016(12)
C16A 0.0152(14) 0.0138(14) 0.0282(15) -0.0011(11) 0.0026(12) 0.0005(11)
C17A 0.0170(14) 0.0190(14) 0.0188(13) 0.0003(11) 0.0036(11) 0.0003(11)
C18A 0.0146(14) 0.0117(13) 0.0230(14) -0.0002(11) -0.0005(11) -0.0002(10)
C19A 0.0160(14) 0.0240(15) 0.0164(13) -0.0025(11) 0.0035(11) -0.0031(12)
C20A 0.0188(15) 0.0364(18) 0.0260(15) 0.0068(13) -0.0001(12) -0.0006(13)
C21A 0.0265(18) 0.061(2) 0.0242(16) 0.0134(15) 0.0049(14) 0.0005(16)
C22A 0.0289(18) 0.064(3) 0.0249(16) 0.0012(16) 0.0117(14) 0.0006(17)
C23A 0.0258(17) 0.039(2) 0.0336(17) -0.0044(15) 0.0086(14) 0.0025(14)
C24A 0.0210(15) 0.0293(17) 0.0207(14) -0.0020(12) 0.0018(12) 0.0002(13)
C25A 0.0162(14) 0.0300(16) 0.0153(13) 0.0007(12) 0.0000(11) 0.0018(12)
C26A 0.0189(16) 0.0397(19) 0.0226(15) 0.0008(13) -0.0002(12) -0.0068(13)
C27A 0.0302(18) 0.0353(18) 0.0240(16) 0.0073(13) 0.0047(13) -0.0026(14)
C28A 0.0233(16) 0.0416(19) 0.0201(14) 0.0016(13) -0.0020(12) 0.0040(14)
C29A 0.0223(16) 0.0376(18) 0.0220(14) -0.0032(13) -0.0038(12) -0.0014(14)
C30A 0.0195(15) 0.0289(17) 0.0201(14) -0.0014(12) 0.0009(12) -0.0007(12)
O1B 0.0217(11) 0.0337(12) 0.0215(10) 0.0009(9) 0.0054(9) 0.0015(9)
O2B 0.0126(11) 0.0315(12) 0.0276(11) 0.0009(9) 0.0018(8) 0.0001(9)
O3B 0.0142(11) 0.0433(13) 0.0265(11) 0.0011(10) 0.0024(9) 0.0001(9)
O4B 0.0188(11) 0.0432(14) 0.0235(11) 0.0041(9) -0.0024(9) 0.0007(10)
N1B 0.0166(12) 0.0250(13) 0.0198(12) 0.0006(10) -0.0003(10) 0.0008(10)
N2B 0.0178(13) 0.0342(15) 0.0202(12) 0.0023(10) 0.0012(10) -0.0002(11)
C1B 0.0177(15) 0.0188(15) 0.0243(15) -0.0020(12) 0.0005(12) -0.0002(12)
C2B 0.0145(14) 0.0139(14) 0.0225(14) -0.0024(11) 0.0013(11) -0.0006(11)
C3B 0.0127(14) 0.0139(14) 0.0241(14) -0.0015(11) 0.0005(11) -0.0011(11)
C4B 0.0181(16) 0.0158(14) 0.0211(14) -0.0005(11) 0.0006(12) -0.0007(11)
C5B 0.0183(16) 0.0236(16) 0.0199(14) -0.0014(11) 0.0016(11) -0.0007(12)
C6B 0.0154(14) 0.0193(15) 0.0204(14) -0.0016(11) 0.0029(11) -0.0010(11)
C7B 0.0166(14) 0.0164(14) 0.0210(14) 0.0008(11) 0.0016(11) -0.0005(11)
C8B 0.0171(15) 0.0244(16) 0.0241(15) -0.0012(12) 0.0038(12) -0.0009(12)
C9B 0.0168(14) 0.0122(14) 0.0254(14) -0.0021(11) 0.0013(12) -0.0013(11)
C10B 0.0193(15) 0.0134(14) 0.0214(14) -0.0014(11) 0.0034(11) -0.0014(11)
C11B 0.0172(15) 0.0114(14) 0.0316(15) -0.0025(11) 0.0047(12) 0.0000(11)
C12B 0.0195(16) 0.0183(15) 0.0295(15) -0.0001(12) 0.0062(12) -0.0001(11)
C13B 0.0175(15) 0.0199(16) 0.0408(18) 0.0001(13) 0.0087(13) -0.0002(12)
C14B 0.0160(15) 0.0185(15) 0.0430(18) 0.0001(13) -0.0007(13) 0.0006(12)
C15B 0.0168(15) 0.0180(15) 0.0337(16) -0.0001(12) -0.0004(12) -0.0009(12)
C16B 0.0153(14) 0.0136(14) 0.0301(15) -0.0006(12) 0.0010(12) -0.0005(11)
C17B 0.0159(14) 0.0174(14) 0.0247(14) -0.0005(11) -0.0003(12) -0.0009(11)
C18B 0.0156(14) 0.0132(14) 0.0251(14) -0.0028(11) 0.0027(11) -0.0004(11)
C19B 0.0152(14) 0.0252(16) 0.0204(13) 0.0000(12) 0.0011(11) 0.0038(12)
C20B 0.0222(16) 0.0262(17) 0.0272(15) -0.0010(13) 0.0028(12) 0.0004(13)
C21B 0.0334(19) 0.0347(19) 0.0336(17) 0.0111(14) -0.0012(14) 0.0064(15)
C22B 0.0309(19) 0.044(2) 0.0331(17) 0.0026(15) -0.0109(15) 0.0021(15)
C23B 0.0303(18) 0.0359(19) 0.0363(18) -0.0007(15) -0.0107(15) -0.0059(15)
C24B 0.0254(17) 0.0259(17) 0.0292(16) 0.0029(13) -0.0024(13) -0.0005(13)
C25B 0.0179(15) 0.0416(19) 0.0172(14) -0.0008(13) 0.0014(12) -0.0063(13)
C26B 0.0271(17) 0.045(2) 0.0274(16) 0.0056(15) 0.0017(13) -0.0018(15)
C27B 0.038(2) 0.061(3) 0.0293(17) 0.0151(17) -0.0052(16) -0.0112(18)
C28B 0.043(2) 0.070(3) 0.0211(16) -0.0005(17) 0.0080(15) -0.021(2)
C29B 0.035(2) 0.062(3) 0.0296(17) -0.0160(17) 0.0119(16) -0.0074(18)
C30B 0.0254(17) 0.041(2) 0.0272(16) -0.0050(14) 0.0021(13) -0.0056(14)
C1S 0.051(2) 0.054(2) 0.041(2) 0.0011(18) -0.0074(18) 0.0066(19)
Cl1S 0.0394(5) 0.0529(6) 0.0750(7) -0.0041(5) 0.0002(5) 0.0023(4)
Cl2S 0.0552(6) 0.0796(8) 0.0425(5) 0.0023(5) 0.0036(5) -0.0159(6)
 
_geom_special_details
;
 All esds (except the esd in the dihedral angle between two l.s. planes)
 are estimated using the full covariance matrix.  The cell esds are taken
 into account individually in the estimation of esds in distances, angles
 and torsion angles; correlations between esds in cell parameters are only
 used when they are defined by crystal symmetry.  An approximate (isotropic)
 treatment of cell esds is used for estimating esds involving l.s. planes.
;
 
loop_
 _geom_bond_atom_site_label_1
 _geom_bond_atom_site_label_2
 _geom_bond_distance
 _geom_bond_site_symmetry_2
 _geom_bond_publ_flag
O1A C1A 1.208(3) . ?
O2A C4A 1.201(3) . ?
O3A C5A 1.204(3) . ?
O4A C8A 1.201(3) . ?
N1A C1A 1.398(3) . ?
N1A C4A 1.416(3) . ?
N1A C19A 1.434(3) . ?
N2A C8A 1.399(4) . ?
N2A C5A 1.415(3) . ?
N2A C25A 1.433(3) . ?
C1A C2A 1.500(4) . ?
C2A C3A 1.375(4) . ?
C2A C9A 1.423(4) . ?
C3A C6A 1.416(4) . ?
C3A C4A 1.489(4) . ?
C5A C6A 1.494(4) . ?
C6A C7A 1.371(4) . ?
C7A C18A 1.419(4) . ?
C7A C8A 1.500(4) . ?
C9A C10A 1.396(4) . ?
C9A C18A 1.453(4) . ?
C10A C11A 1.393(4) . ?
C10A H10A 0.9500 . ?
C11A C12A 1.425(4) . ?
C11A C16A 1.442(4) . ?
C12A C13A 1.358(4) . ?
C12A H12A 0.9500 . ?
C13A C14A 1.424(4) . ?
C13A H13A 0.9500 . ?
C14A C15A 1.360(4) . ?
C14A H14A 0.9500 . ?
C15A C16A 1.430(4) . ?
C15A H15A 0.9500 . ?
C16A C17A 1.396(4) . ?
C17A C18A 1.398(4) . ?
C17A H17A 0.9500 . ?
C19A C20A 1.380(4) . ?
C19A C24A 1.389(4) . ?
C20A C21A 1.387(4) . ?
C20A H20A 0.9500 . ?
C21A C22A 1.379(5) . ?
C21A H21A 0.9500 . ?
C22A C23A 1.376(5) . ?
C22A H22A 0.9500 . ?
C23A C24A 1.394(4) . ?
C23A H23A 0.9500 . ?
C24A H24A 0.9500 . ?
C25A C30A 1.382(4) . ?
C25A C26A 1.390(4) . ?
C26A C27A 1.383(4) . ?
C26A H26A 0.9500 . ?
C27A C28A 1.388(4) . ?
C27A H27A 0.9500 . ?
C28A C29A 1.388(4) . ?
C28A H28A 0.9500 . ?
C29A C30A 1.386(4) . ?
C29A H29A 0.9500 . ?
C30A H30A 0.9500 . ?
O1B C1B 1.213(3) . ?
O2B C4B 1.194(3) . ?
O3B C5B 1.199(3) . ?
O4B C8B 1.208(3) . ?
N1B C1B 1.393(4) . ?
N1B C4B 1.419(3) . ?
N1B C19B 1.435(3) . ?
N2B C8B 1.399(4) . ?
N2B C5B 1.413(4) . ?
N2B C25B 1.436(4) . ?
C1B C2B 1.495(4) . ?
C2B C3B 1.369(4) . ?
C2B C9B 1.426(4) . ?
C3B C6B 1.411(4) . ?
C3B C4B 1.503(4) . ?
C5B C6B 1.507(4) . ?
C6B C7B 1.363(4) . ?
C7B C18B 1.427(4) . ?
C7B C8B 1.496(4) . ?
C9B C10B 1.399(4) . ?
C9B C18B 1.449(4) . ?
C10B C11B 1.396(4) . ?
C10B H10B 0.9500 . ?
C11B C12B 1.432(4) . ?
C11B C16B 1.435(4) . ?
C12B C13B 1.359(4) . ?
C12B H12B 0.9500 . ?
C13B C14B 1.425(4) . ?
C13B H13B 0.9500 . ?
C14B C15B 1.359(4) . ?
C14B H14B 0.9500 . ?
C15B C16B 1.426(4) . ?
C15B H15B 0.9500 . ?
C16B C17B 1.399(4) . ?
C17B C18B 1.396(4) . ?
C17B H17B 0.9500 . ?
C19B C24B 1.386(4) . ?
C19B C20B 1.387(4) . ?
C20B C21B 1.395(4) . ?
C20B H20B 0.9500 . ?
C21B C22B 1.384(5) . ?
C21B H21B 0.9500 . ?
C22B C23B 1.383(5) . ?
C22B H22B 0.9500 . ?
C23B C24B 1.383(4) . ?
C23B H23B 0.9500 . ?
C24B H24B 0.9500 . ?
C25B C26B 1.378(5) . ?
C25B C30B 1.386(4) . ?
C26B C27B 1.394(4) . ?
C26B H26B 0.9500 . ?
C27B C28B 1.383(6) . ?
C27B H27B 0.9500 . ?
C28B C29B 1.379(6) . ?
C28B H28B 0.9500 . ?
C29B C30B 1.386(4) . ?
C29B H29B 0.9500 . ?
C30B H30B 0.9500 . ?
C1S Cl1S 1.748(4) . ?
C1S Cl2S 1.769(4) . ?
C1S H1SA 0.9900 . ?
C1S H1SB 0.9900 . ?
 
loop_
 _geom_angle_atom_site_label_1
 _geom_angle_atom_site_label_2
 _geom_angle_atom_site_label_3
 _geom_angle
 _geom_angle_site_symmetry_1
 _geom_angle_site_symmetry_3
 _geom_angle_publ_flag
C1A N1A C4A 111.5(2) . . ?
C1A N1A C19A 124.3(2) . . ?
C4A N1A C19A 124.1(2) . . ?
C8A N2A C5A 111.9(2) . . ?
C8A N2A C25A 123.6(2) . . ?
C5A N2A C25A 124.4(2) . . ?
O1A C1A N1A 125.4(2) . . ?
O1A C1A C2A 128.4(2) . . ?
N1A C1A C2A 106.2(2) . . ?
C3A C2A C9A 124.3(2) . . ?
C3A C2A C1A 107.6(2) . . ?
C9A C2A C1A 128.0(2) . . ?
C2A C3A C6A 118.9(2) . . ?
C2A C3A C4A 109.5(2) . . ?
C6A C3A C4A 131.6(2) . . ?
O2A C4A N1A 125.2(2) . . ?
O2A C4A C3A 129.7(2) . . ?
N1A C4A C3A 105.1(2) . . ?
O3A C5A N2A 125.0(2) . . ?
O3A C5A C6A 130.4(2) . . ?
N2A C5A C6A 104.6(2) . . ?
C7A C6A C3A 118.4(2) . . ?
C7A C6A C5A 109.8(2) . . ?
C3A C6A C5A 131.7(2) . . ?
C6A C7A C18A 124.9(2) . . ?
C6A C7A C8A 107.6(2) . . ?
C18A C7A C8A 127.4(2) . . ?
O4A C8A N2A 125.1(3) . . ?
O4A C8A C7A 128.8(3) . . ?
N2A C8A C7A 106.1(2) . . ?
C10A C9A C2A 124.1(2) . . ?
C10A C9A C18A 119.1(2) . . ?
C2A C9A C18A 116.8(2) . . ?
C11A C10A C9A 121.4(2) . . ?
C11A C10A H10A 119.3 . . ?
C9A C10A H10A 119.3 . . ?
C10A C11A C12A 121.9(3) . . ?
C10A C11A C16A 119.5(2) . . ?
C12A C11A C16A 118.6(2) . . ?
C13A C12A C11A 121.0(3) . . ?
C13A C12A H12A 119.5 . . ?
C11A C12A H12A 119.5 . . ?
C12A C13A C14A 120.5(3) . . ?
C12A C13A H13A 119.7 . . ?
C14A C13A H13A 119.7 . . ?
C15A C14A C13A 120.5(3) . . ?
C15A C14A H14A 119.7 . . ?
C13A C14A H14A 119.7 . . ?
C14A C15A C16A 120.8(3) . . ?
C14A C15A H15A 119.6 . . ?
C16A C15A H15A 119.6 . . ?
C17A C16A C15A 122.0(3) . . ?
C17A C16A C11A 119.5(2) . . ?
C15A C16A C11A 118.4(2) . . ?
C16A C17A C18A 121.2(2) . . ?
C16A C17A H17A 119.4 . . ?
C18A C17A H17A 119.4 . . ?
C17A C18A C7A 124.0(2) . . ?
C17A C18A C9A 119.2(2) . . ?
C7A C18A C9A 116.7(2) . . ?
C20A C19A C24A 120.7(3) . . ?
C20A C19A N1A 119.8(3) . . ?
C24A C19A N1A 119.5(2) . . ?
C19A C20A C21A 119.4(3) . . ?
C19A C20A H20A 120.3 . . ?
C21A C20A H20A 120.3 . . ?
C22A C21A C20A 120.4(3) . . ?
C22A C21A H21A 119.8 . . ?
C20A C21A H21A 119.8 . . ?
C23A C22A C21A 120.0(3) . . ?
C23A C22A H22A 120.0 . . ?
C21A C22A H22A 120.0 . . ?
C22A C23A C24A 120.4(3) . . ?
C22A C23A H23A 119.8 . . ?
C24A C23A H23A 119.8 . . ?
C19A C24A C23A 119.0(3) . . ?
C19A C24A H24A 120.5 . . ?
C23A C24A H24A 120.5 . . ?
C30A C25A C26A 120.9(3) . . ?
C30A C25A N2A 120.0(3) . . ?
C26A C25A N2A 119.1(3) . . ?
C27A C26A C25A 119.6(3) . . ?
C27A C26A H26A 120.2 . . ?
C25A C26A H26A 120.2 . . ?
C26A C27A C28A 119.8(3) . . ?
C26A C27A H27A 120.1 . . ?
C28A C27A H27A 120.1 . . ?
C27A C28A C29A 120.2(3) . . ?
C27A C28A H28A 119.9 . . ?
C29A C28A H28A 119.9 . . ?
C30A C29A C28A 120.2(3) . . ?
C30A C29A H29A 119.9 . . ?
C28A C29A H29A 119.9 . . ?
C25A C30A C29A 119.3(3) . . ?
C25A C30A H30A 120.4 . . ?
C29A C30A H30A 120.4 . . ?
C1B N1B C4B 112.0(2) . . ?
C1B N1B C19B 123.6(2) . . ?
C4B N1B C19B 124.2(2) . . ?
C8B N2B C5B 112.3(2) . . ?
C8B N2B C25B 123.4(2) . . ?
C5B N2B C25B 124.3(2) . . ?
O1B C1B N1B 125.1(3) . . ?
O1B C1B C2B 129.1(3) . . ?
N1B C1B C2B 105.8(2) . . ?
C3B C2B C9B 124.0(2) . . ?
C3B C2B C1B 108.6(2) . . ?
C9B C2B C1B 127.3(2) . . ?
C2B C3B C6B 118.9(2) . . ?
C2B C3B C4B 108.8(2) . . ?
C6B C3B C4B 132.2(2) . . ?
O2B C4B N1B 124.9(3) . . ?
O2B C4B C3B 130.4(3) . . ?
N1B C4B C3B 104.6(2) . . ?
O3B C5B N2B 125.2(3) . . ?
O3B C5B C6B 130.5(3) . . ?
N2B C5B C6B 104.4(2) . . ?
C7B C6B C3B 119.3(2) . . ?
C7B C6B C5B 109.0(2) . . ?
C3B C6B C5B 131.7(2) . . ?
C6B C7B C18B 123.9(2) . . ?
C6B C7B C8B 108.8(2) . . ?
C18B C7B C8B 127.2(2) . . ?
O4B C8B N2B 125.5(3) . . ?
O4B C8B C7B 129.1(3) . . ?
N2B C8B C7B 105.4(2) . . ?
C10B C9B C2B 123.9(3) . . ?
C10B C9B C18B 119.4(2) . . ?
C2B C9B C18B 116.8(2) . . ?
C11B C10B C9B 120.9(3) . . ?
C11B C10B H10B 119.6 . . ?
C9B C10B H10B 119.6 . . ?
C10B C11B C12B 121.9(3) . . ?
C10B C11B C16B 119.8(2) . . ?
C12B C11B C16B 118.3(3) . . ?
C13B C12B C11B 120.9(3) . . ?
C13B C12B H12B 119.6 . . ?
C11B C12B H12B 119.6 . . ?
C12B C13B C14B 120.6(3) . . ?
C12B C13B H13B 119.7 . . ?
C14B C13B H13B 119.7 . . ?
C15B C14B C13B 120.3(3) . . ?
C15B C14B H14B 119.9 . . ?
C13B C14B H14B 119.9 . . ?
C14B C15B C16B 121.0(3) . . ?
C14B C15B H15B 119.5 . . ?
C16B C15B H15B 119.5 . . ?
C17B C16B C15B 121.6(3) . . ?
C17B C16B C11B 119.5(2) . . ?
C15B C16B C11B 118.9(2) . . ?
C18B C17B C16B 121.0(3) . . ?
C18B C17B H17B 119.5 . . ?
C16B C17B H17B 119.5 . . ?
C17B C18B C7B 123.7(3) . . ?
C17B C18B C9B 119.3(2) . . ?
C7B C18B C9B 117.0(2) . . ?
C24B C19B C20B 121.3(3) . . ?
C24B C19B N1B 119.6(3) . . ?
C20B C19B N1B 119.1(3) . . ?
C19B C20B C21B 119.0(3) . . ?
C19B C20B H20B 120.5 . . ?
C21B C20B H20B 120.5 . . ?
C22B C21B C20B 119.9(3) . . ?
C22B C21B H21B 120.1 . . ?
C20B C21B H21B 120.1 . . ?
C23B C22B C21B 120.3(3) . . ?
C23B C22B H22B 119.8 . . ?
C21B C22B H22B 119.8 . . ?
C22B C23B C24B 120.5(3) . . ?
C22B C23B H23B 119.8 . . ?
C24B C23B H23B 119.8 . . ?
C23B C24B C19B 119.0(3) . . ?
C23B C24B H24B 120.5 . . ?
C19B C24B H24B 120.5 . . ?
C26B C25B C30B 121.0(3) . . ?
C26B C25B N2B 119.9(3) . . ?
C30B C25B N2B 119.1(3) . . ?
C25B C26B C27B 119.5(3) . . ?
C25B C26B H26B 120.2 . . ?
C27B C26B H26B 120.2 . . ?
C28B C27B C26B 119.7(3) . . ?
C28B C27B H27B 120.2 . . ?
C26B C27B H27B 120.2 . . ?
C29B C28B C27B 120.3(3) . . ?
C29B C28B H28B 119.9 . . ?
C27B C28B H28B 119.9 . . ?
C28B C29B C30B 120.5(3) . . ?
C28B C29B H29B 119.7 . . ?
C30B C29B H29B 119.7 . . ?
C29B C30B C25B 118.9(3) . . ?
C29B C30B H30B 120.5 . . ?
C25B C30B H30B 120.5 . . ?
Cl1S C1S Cl2S 112.4(2) . . ?
Cl1S C1S H1SA 109.1 . . ?
Cl2S C1S H1SA 109.1 . . ?
Cl1S C1S H1SB 109.1 . . ?
Cl2S C1S H1SB 109.1 . . ?
H1SA C1S H1SB 107.9 . . ?
 
loop_
 _geom_torsion_atom_site_label_1
 _geom_torsion_atom_site_label_2
 _geom_torsion_atom_site_label_3
 _geom_torsion_atom_site_label_4
 _geom_torsion
 _geom_torsion_site_symmetry_1
 _geom_torsion_site_symmetry_2
 _geom_torsion_site_symmetry_3
 _geom_torsion_site_symmetry_4
 _geom_torsion_publ_flag
C4A N1A C1A O1A 179.3(3) . . . . ?
C19A N1A C1A O1A 1.1(4) . . . . ?
C4A N1A C1A C2A 1.0(3) . . . . ?
C19A N1A C1A C2A -177.2(2) . . . . ?
O1A C1A C2A C3A -177.0(3) . . . . ?
N1A C1A C2A C3A 1.2(3) . . . . ?
O1A C1A C2A C9A -0.1(5) . . . . ?
N1A C1A C2A C9A 178.1(3) . . . . ?
C9A C2A C3A C6A -1.6(4) . . . . ?
C1A C2A C3A C6A 175.4(2) . . . . ?
C9A C2A C3A C4A -179.8(2) . . . . ?
C1A C2A C3A C4A -2.8(3) . . . . ?
C1A N1A C4A O2A 176.3(3) . . . . ?
C19A N1A C4A O2A -5.5(4) . . . . ?
C1A N1A C4A C3A -2.6(3) . . . . ?
C19A N1A C4A C3A 175.6(2) . . . . ?
C2A C3A C4A O2A -175.5(3) . . . . ?
C6A C3A C4A O2A 6.6(5) . . . . ?
C2A C3A C4A N1A 3.4(3) . . . . ?
C6A C3A C4A N1A -174.6(3) . . . . ?
C8A N2A C5A O3A -179.7(3) . . . . ?
C25A N2A C5A O3A 4.8(4) . . . . ?
C8A N2A C5A C6A 1.2(3) . . . . ?
C25A N2A C5A C6A -174.3(2) . . . . ?
C2A C3A C6A C7A 0.6(4) . . . . ?
C4A C3A C6A C7A 178.4(3) . . . . ?
C2A C3A C6A C5A -175.1(3) . . . . ?
C4A C3A C6A C5A 2.7(5) . . . . ?
O3A C5A C6A C7A -179.5(3) . . . . ?
N2A C5A C6A C7A -0.4(3) . . . . ?
O3A C5A C6A C3A -3.5(5) . . . . ?
N2A C5A C6A C3A 175.6(3) . . . . ?
C3A C6A C7A C18A 0.3(4) . . . . ?
C5A C6A C7A C18A 176.8(2) . . . . ?
C3A C6A C7A C8A -177.0(2) . . . . ?
C5A C6A C7A C8A -0.4(3) . . . . ?
C5A N2A C8A O4A 178.4(3) . . . . ?
C25A N2A C8A O4A -6.1(5) . . . . ?
C5A N2A C8A C7A -1.4(3) . . . . ?
C25A N2A C8A C7A 174.1(2) . . . . ?
C6A C7A C8A O4A -178.7(3) . . . . ?
C18A C7A C8A O4A 4.1(5) . . . . ?
C6A C7A C8A N2A 1.1(3) . . . . ?
C18A C7A C8A N2A -176.0(3) . . . . ?
C3A C2A C9A C10A -179.2(3) . . . . ?
C1A C2A C9A C10A 4.4(4) . . . . ?
C3A C2A C9A C18A 1.7(4) . . . . ?
C1A C2A C9A C18A -174.8(3) . . . . ?
C2A C9A C10A C11A -178.1(3) . . . . ?
C18A C9A C10A C11A 1.0(4) . . . . ?
C9A C10A C11A C12A 179.0(3) . . . . ?
C9A C10A C11A C16A -0.2(4) . . . . ?
C10A C11A C12A C13A -178.2(3) . . . . ?
C16A C11A C12A C13A 1.0(4) . . . . ?
C11A C12A C13A C14A -0.3(4) . . . . ?
C12A C13A C14A C15A -0.7(4) . . . . ?
C13A C14A C15A C16A 1.0(4) . . . . ?
C14A C15A C16A C17A 178.7(3) . . . . ?
C14A C15A C16A C11A -0.3(4) . . . . ?
C10A C11A C16A C17A -0.5(4) . . . . ?
C12A C11A C16A C17A -179.7(3) . . . . ?
C10A C11A C16A C15A 178.5(3) . . . . ?
C12A C11A C16A C15A -0.7(4) . . . . ?
C15A C16A C17A C18A -178.6(3) . . . . ?
C11A C16A C17A C18A 0.4(4) . . . . ?
C16A C17A C18A C7A 179.1(3) . . . . ?
C16A C17A C18A C9A 0.4(4) . . . . ?
C6A C7A C18A C17A -178.9(3) . . . . ?
C8A C7A C18A C17A -2.2(4) . . . . ?
C6A C7A C18A C9A -0.2(4) . . . . ?
C8A C7A C18A C9A 176.5(3) . . . . ?
C10A C9A C18A C17A -1.1(4) . . . . ?
C2A C9A C18A C17A 178.1(2) . . . . ?
C10A C9A C18A C7A -179.9(2) . . . . ?
C2A C9A C18A C7A -0.7(4) . . . . ?
C1A N1A C19A C20A -44.1(4) . . . . ?
C4A N1A C19A C20A 137.9(3) . . . . ?
C1A N1A C19A C24A 134.9(3) . . . . ?
C4A N1A C19A C24A -43.1(4) . . . . ?
C24A C19A C20A C21A -0.3(5) . . . . ?
N1A C19A C20A C21A 178.6(3) . . . . ?
C19A C20A C21A C22A -0.3(5) . . . . ?
C20A C21A C22A C23A 1.1(6) . . . . ?
C21A C22A C23A C24A -1.3(5) . . . . ?
C20A C19A C24A C23A 0.1(4) . . . . ?
N1A C19A C24A C23A -178.9(3) . . . . ?
C22A C23A C24A C19A 0.7(5) . . . . ?
C8A N2A C25A C30A 131.5(3) . . . . ?
C5A N2A C25A C30A -53.6(4) . . . . ?
C8A N2A C25A C26A -48.9(4) . . . . ?
C5A N2A C25A C26A 126.1(3) . . . . ?
C30A C25A C26A C27A 0.9(4) . . . . ?
N2A C25A C26A C27A -178.7(3) . . . . ?
C25A C26A C27A C28A 0.4(5) . . . . ?
C26A C27A C28A C29A -1.3(5) . . . . ?
C27A C28A C29A C30A 0.7(5) . . . . ?
C26A C25A C30A C29A -1.4(4) . . . . ?
N2A C25A C30A C29A 178.2(3) . . . . ?
C28A C29A C30A C25A 0.6(4) . . . . ?
C4B N1B C1B O1B 176.5(3) . . . . ?
C19B N1B C1B O1B 1.1(4) . . . . ?
C4B N1B C1B C2B -2.1(3) . . . . ?
C19B N1B C1B C2B -177.4(2) . . . . ?
O1B C1B C2B C3B -177.9(3) . . . . ?
N1B C1B C2B C3B 0.6(3) . . . . ?
O1B C1B C2B C9B 1.8(5) . . . . ?
N1B C1B C2B C9B -179.7(3) . . . . ?
C9B C2B C3B C6B -1.0(4) . . . . ?
C1B C2B C3B C6B 178.6(2) . . . . ?
C9B C2B C3B C4B -178.7(2) . . . . ?
C1B C2B C3B C4B 0.9(3) . . . . ?
C1B N1B C4B O2B -176.6(3) . . . . ?
C19B N1B C4B O2B -1.3(4) . . . . ?
C1B N1B C4B C3B 2.6(3) . . . . ?
C19B N1B C4B C3B 177.9(2) . . . . ?
C2B C3B C4B O2B 177.0(3) . . . . ?
C6B C3B C4B O2B -0.2(5) . . . . ?
C2B C3B C4B N1B -2.1(3) . . . . ?
C6B C3B C4B N1B -179.4(3) . . . . ?
C8B N2B C5B O3B -180.0(3) . . . . ?
C25B N2B C5B O3B 0.5(5) . . . . ?
C8B N2B C5B C6B 0.7(3) . . . . ?
C25B N2B C5B C6B -178.9(3) . . . . ?
C2B C3B C6B C7B 0.5(4) . . . . ?
C4B C3B C6B C7B 177.5(3) . . . . ?
C2B C3B C6B C5B -177.5(3) . . . . ?
C4B C3B C6B C5B -0.5(5) . . . . ?
O3B C5B C6B C7B 178.1(3) . . . . ?
N2B C5B C6B C7B -2.6(3) . . . . ?
O3B C5B C6B C3B -3.7(5) . . . . ?
N2B C5B C6B C3B 175.6(3) . . . . ?
C3B C6B C7B C18B 1.4(4) . . . . ?
C5B C6B C7B C18B 179.9(2) . . . . ?
C3B C6B C7B C8B -175.0(2) . . . . ?
C5B C6B C7B C8B 3.4(3) . . . . ?
C5B N2B C8B O4B -177.9(3) . . . . ?
C25B N2B C8B O4B 1.7(5) . . . . ?
C5B N2B C8B C7B 1.3(3) . . . . ?
C25B N2B C8B C7B -179.2(3) . . . . ?
C6B C7B C8B O4B 176.2(3) . . . . ?
C18B C7B C8B O4B -0.1(5) . . . . ?
C6B C7B C8B N2B -3.0(3) . . . . ?
C18B C7B C8B N2B -179.3(3) . . . . ?
C3B C2B C9B C10B 179.4(3) . . . . ?
C1B C2B C9B C10B -0.1(4) . . . . ?
C3B C2B C9B C18B -0.3(4) . . . . ?
C1B C2B C9B C18B -179.9(3) . . . . ?
C2B C9B C10B C11B 178.6(3) . . . . ?
C18B C9B C10B C11B -1.6(4) . . . . ?
C9B C10B C11B C12B -179.7(3) . . . . ?
C9B C10B C11B C16B 0.2(4) . . . . ?
C10B C11B C12B C13B 179.1(3) . . . . ?
C16B C11B C12B C13B -0.8(4) . . . . ?
C11B C12B C13B C14B 0.2(4) . . . . ?
C12B C13B C14B C15B 0.2(4) . . . . ?
C13B C14B C15B C16B -0.1(4) . . . . ?
C14B C15B C16B C17B 179.5(3) . . . . ?
C14B C15B C16B C11B -0.5(4) . . . . ?
C10B C11B C16B C17B 1.1(4) . . . . ?
C12B C11B C16B C17B -179.1(2) . . . . ?
C10B C11B C16B C15B -179.0(2) . . . . ?
C12B C11B C16B C15B 0.9(4) . . . . ?
C15B C16B C17B C18B 179.2(3) . . . . ?
C11B C16B C17B C18B -0.8(4) . . . . ?
C16B C17B C18B C7B 178.9(3) . . . . ?
C16B C17B C18B C9B -0.6(4) . . . . ?
C6B C7B C18B C17B 177.7(3) . . . . ?
C8B C7B C18B C17B -6.5(4) . . . . ?
C6B C7B C18B C9B -2.7(4) . . . . ?
C8B C7B C18B C9B 173.0(3) . . . . ?
C10B C9B C18B C17B 1.8(4) . . . . ?
C2B C9B C18B C17B -178.4(2) . . . . ?
C10B C9B C18B C7B -177.7(2) . . . . ?
C2B C9B C18B C7B 2.1(4) . . . . ?
C1B N1B C19B C24B 119.7(3) . . . . ?
C4B N1B C19B C24B -55.1(4) . . . . ?
C1B N1B C19B C20B -59.3(4) . . . . ?
C4B N1B C19B C20B 125.9(3) . . . . ?
C24B C19B C20B C21B -1.3(4) . . . . ?
N1B C19B C20B C21B 177.7(3) . . . . ?
C19B C20B C21B C22B 0.5(5) . . . . ?
C20B C21B C22B C23B 1.0(5) . . . . ?
C21B C22B C23B C24B -1.7(5) . . . . ?
C22B C23B C24B C19B 0.9(5) . . . . ?
C20B C19B C24B C23B 0.6(4) . . . . ?
N1B C19B C24B C23B -178.4(3) . . . . ?
C8B N2B C25B C26B -53.0(4) . . . . ?
C5B N2B C25B C26B 126.5(3) . . . . ?
C8B N2B C25B C30B 126.7(3) . . . . ?
C5B N2B C25B C30B -53.9(4) . . . . ?
C30B C25B C26B C27B 0.0(5) . . . . ?
N2B C25B C26B C27B 179.7(3) . . . . ?
C25B C26B C27B C28B 1.1(5) . . . . ?
C26B C27B C28B C29B -0.7(5) . . . . ?
C27B C28B C29B C30B -0.8(5) . . . . ?
C28B C29B C30B C25B 1.9(5) . . . . ?
C26B C25B C30B C29B -1.5(5) . . . . ?
N2B C25B C30B C29B 178.8(3) . . . . ?
 
_refine_diff_density_max    0.332
_refine_diff_density_min   -0.727
_refine_diff_density_rms    0.064

_shelx_res_file
;
TITL 23051z in Pbca
    23051z.res
    created by SHELXL-2018/3 at 19:10:55 on 05-Apr-2023
CELL  0.71073  12.8560  13.2882  54.8977   90.000   90.000   90.000
ZERR    8.000   0.0009   0.0010   0.0040    0.000    0.000    0.000
LATT  1
SYMM 1/2-X, -Y, 1/2+Z
SYMM -X, 1/2+Y, 1/2-Z
SYMM 1/2+X, 1/2-Y, -Z
SFAC C H CL N O
UNIT 488 272 16 32 64
TEMP -143.150
SIZE 0.035 0.06 0.23
OMIT 1 1 6
OMIT 0 8 0
OMIT 1 0 4
L.S. 10
ACTA
CONF
BOND $H
LIST 4
FMAP 2
PLAN 5
WGHT    0.060900   13.867902
FVAR       0.08898
O1A   5    0.768556    0.394977    0.428864    11.00000    0.01778    0.03882 =
         0.01838    0.00023   -0.00294   -0.00184
O2A   5    0.475482    0.387725    0.381388    11.00000    0.01347    0.02821 =
         0.02138    0.00092    0.00059    0.00018
O3A   5    0.496381    0.419704    0.326385    11.00000    0.01380    0.03549 =
         0.02014   -0.00200   -0.00079   -0.00124
O4A   5    0.822568    0.433825    0.293113    11.00000    0.01954    0.06488 =
         0.01993    0.00410    0.00600    0.00058
N1A   4    0.605816    0.393308    0.410737    11.00000    0.01447    0.02368 =
         0.01652   -0.00042    0.00092   -0.00011
N2A   4    0.648887    0.432068    0.303821    11.00000    0.01534    0.03119 =
         0.01618    0.00075    0.00017   -0.00141
C1A   1    0.714546    0.393581    0.410866    11.00000    0.01521    0.01849 =
         0.02070   -0.00062    0.00076   -0.00018
C2A   1    0.747701    0.395094    0.384679    11.00000    0.01587    0.01365 =
         0.01689    0.00082    0.00017   -0.00092
C3A   1    0.659218    0.397684    0.370637    11.00000    0.01184    0.01336 =
         0.01934   -0.00063    0.00241   -0.00043
C4A   1    0.565972    0.392807    0.386694    11.00000    0.01486    0.01465 =
         0.01888    0.00064    0.00077    0.00034
C5A   1    0.589946    0.419069    0.325360    11.00000    0.01766    0.01815 =
         0.01876   -0.00238    0.00080   -0.00220
C6A   1    0.669206    0.406990    0.345046    11.00000    0.01636    0.01298 =
         0.01837   -0.00196   -0.00028   -0.00074
C7A   1    0.767182    0.412087    0.335280    11.00000    0.01668    0.01589 =
         0.01977   -0.00083    0.00089   -0.00060
C8A   1    0.755838    0.427156    0.308340    11.00000    0.01671    0.02834 =
         0.01892   -0.00018    0.00091   -0.00117
C9A   1    0.850608    0.398682    0.375187    11.00000    0.01606    0.01293 =
         0.01942    0.00047    0.00075   -0.00025
C10A  1    0.940274    0.394853    0.389501    11.00000    0.01646    0.01796 =
         0.02086   -0.00026   -0.00077   -0.00126
AFIX  43
H10A  2    0.933793    0.387452    0.406646    11.00000   -1.20000
AFIX   0
C11A  1    1.039075    0.401649    0.379192    11.00000    0.01553    0.01468 =
         0.02615    0.00085   -0.00029    0.00025
C12A  1    1.131042    0.399479    0.393661    11.00000    0.01620    0.02263 =
         0.02863    0.00077   -0.00073    0.00099
AFIX  43
H12A  2    1.125495    0.391273    0.410803    11.00000   -1.20000
AFIX   0
C13A  1    1.226499    0.408958    0.383329    11.00000    0.01688    0.02323 =
         0.03707    0.00062   -0.00429    0.00127
AFIX  43
H13A  2    1.286865    0.407682    0.393305    11.00000   -1.20000
AFIX   0
C14A  1    1.236881    0.420798    0.357660    11.00000    0.01054    0.02372 =
         0.04054    0.00043    0.00451    0.00018
AFIX  43
H14A  2    1.304062    0.428083    0.350672    11.00000   -1.20000
AFIX   0
C15A  1    1.151357    0.421757    0.343068    11.00000    0.01907    0.02124 =
         0.02992    0.00159    0.00623    0.00156
AFIX  43
H15A  2    1.159555    0.428651    0.325951    11.00000   -1.20000
AFIX   0
C16A  1    1.049284    0.412520    0.353168    11.00000    0.01521    0.01383 =
         0.02816   -0.00115    0.00263    0.00045
C17A  1    0.960122    0.415305    0.338669    11.00000    0.01701    0.01896 =
         0.01880    0.00032    0.00356    0.00026
AFIX  43
H17A  2    0.967031    0.422049    0.321517    11.00000   -1.20000
AFIX   0
C18A  1    0.860851    0.408351    0.348928    11.00000    0.01456    0.01171 =
         0.02297   -0.00021   -0.00050   -0.00022
C19A  1    0.542460    0.396307    0.432213    11.00000    0.01597    0.02401 =
         0.01643   -0.00246    0.00350   -0.00306
C20A  1    0.567383    0.336472    0.451911    11.00000    0.01882    0.03644 =
         0.02599    0.00681   -0.00011   -0.00057
AFIX  43
H20A  2    0.625400    0.292302    0.451164    11.00000   -1.20000
AFIX   0
C21A  1    0.506958    0.341393    0.472815    11.00000    0.02647    0.06057 =
         0.02416    0.01344    0.00493    0.00053
AFIX  43
H21A  2    0.523580    0.300172    0.486408    11.00000   -1.20000
AFIX   0
C22A  1    0.422953    0.405699    0.473997    11.00000    0.02889    0.06365 =
         0.02488    0.00125    0.01171    0.00060
AFIX  43
H22A  2    0.382634    0.409508    0.488470    11.00000   -1.20000
AFIX   0
C23A  1    0.397481    0.464375    0.454219    11.00000    0.02584    0.03878 =
         0.03360   -0.00440    0.00865    0.00248
AFIX  43
H23A  2    0.338687    0.507571    0.454974    11.00000   -1.20000
AFIX   0
C24A  1    0.457471    0.460780    0.433085    11.00000    0.02097    0.02926 =
         0.02072   -0.00202    0.00178    0.00024
AFIX  43
H24A  2    0.440492    0.501803    0.419482    11.00000   -1.20000
AFIX   0
C25A  1    0.605302    0.455255    0.280453    11.00000    0.01623    0.03002 =
         0.01533    0.00070   -0.00001    0.00184
C26A  1    0.642223    0.538359    0.267755    11.00000    0.01886    0.03969 =
         0.02257    0.00082   -0.00019   -0.00683
AFIX  43
H26A  2    0.696613    0.578259    0.274385    11.00000   -1.20000
AFIX   0
C27A  1    0.599355    0.562664    0.245413    11.00000    0.03019    0.03526 =
         0.02397    0.00733    0.00467   -0.00262
AFIX  43
H27A  2    0.624538    0.619091    0.236574    11.00000   -1.20000
AFIX   0
C28A  1    0.519405    0.504349    0.235940    11.00000    0.02326    0.04160 =
         0.02008    0.00158   -0.00197    0.00404
AFIX  43
H28A  2    0.488923    0.521722    0.220747    11.00000   -1.20000
AFIX   0
C29A  1    0.483873    0.420712    0.248610    11.00000    0.02226    0.03763 =
         0.02204   -0.00324   -0.00376   -0.00142
AFIX  43
H29A  2    0.429689    0.380569    0.241973    11.00000   -1.20000
AFIX   0
C30A  1    0.527235    0.395616    0.270914    11.00000    0.01946    0.02892 =
         0.02009   -0.00141    0.00090   -0.00070
AFIX  43
H30A  2    0.503547    0.338052    0.279548    11.00000   -1.20000
AFIX   0
O1B   5    0.491086    0.186763    0.311194    11.00000    0.02173    0.03372 =
         0.02148    0.00092    0.00543    0.00147
O2B   5    0.206860    0.170581    0.361261    11.00000    0.01263    0.03154 =
         0.02757    0.00091    0.00184    0.00007
O3B   5    0.240526    0.142599    0.416895    11.00000    0.01419    0.04334 =
         0.02646    0.00106    0.00244    0.00009
O4B   5    0.573034    0.094688    0.444817    11.00000    0.01885    0.04324 =
         0.02346    0.00407   -0.00240    0.00065
N1B   4    0.332830    0.187266    0.331268    11.00000    0.01659    0.02502 =
         0.01979    0.00060   -0.00034    0.00078
N2B   4    0.397125    0.115543    0.436882    11.00000    0.01783    0.03423 =
         0.02024    0.00230    0.00121   -0.00016
C1B   1    0.440907    0.182228    0.329873    11.00000    0.01766    0.01876 =
         0.02425   -0.00198    0.00047   -0.00022
C2B   1    0.478024    0.167850    0.355450    11.00000    0.01454    0.01393 =
         0.02249   -0.00243    0.00127   -0.00055
C3B   1    0.393311    0.163914    0.370543    11.00000    0.01270    0.01386 =
         0.02412   -0.00149    0.00046   -0.00108
C4B   1    0.296334    0.173827    0.355451    11.00000    0.01806    0.01584 =
         0.02113   -0.00050    0.00064   -0.00067
C5B   1    0.333561    0.136884    0.416519    11.00000    0.01830    0.02365 =
         0.01989   -0.00141    0.00157   -0.00066
C6B   1    0.409020    0.148387    0.395693    11.00000    0.01539    0.01928 =
         0.02043   -0.00160    0.00289   -0.00097
C7B   1    0.507852    0.138508    0.404349    11.00000    0.01659    0.01636 =
         0.02096    0.00080    0.00162   -0.00053
C8B   1    0.502936    0.113803    0.430909    11.00000    0.01710    0.02443 =
         0.02412   -0.00119    0.00377   -0.00092
C9B   1    0.582951    0.158738    0.363577    11.00000    0.01684    0.01215 =
         0.02541   -0.00207    0.00134   -0.00133
C10B  1    0.669260    0.161960    0.348081    11.00000    0.01934    0.01338 =
         0.02138   -0.00141    0.00341   -0.00137
AFIX  43
H10B  2    0.659101    0.169189    0.331030    11.00000   -1.20000
AFIX   0
C11B  1    0.770108    0.154698    0.357334    11.00000    0.01720    0.01142 =
         0.03161   -0.00249    0.00468    0.00005
C12B  1    0.859614    0.158354    0.341835    11.00000    0.01950    0.01832 =
         0.02952   -0.00011    0.00618   -0.00013
AFIX  43
H12B  2    0.850673    0.164915    0.324731    11.00000   -1.20000
AFIX   0
C13B  1    0.957158    0.152567    0.351259    11.00000    0.01750    0.01991 =
         0.04075    0.00006    0.00869   -0.00021
AFIX  43
H13B  2    1.015599    0.155365    0.340690    11.00000   -1.20000
AFIX   0
C14B  1    0.972646    0.142341    0.376842    11.00000    0.01596    0.01850 =
         0.04295    0.00007   -0.00066    0.00063
AFIX  43
H14B  2    1.041233    0.138589    0.383218    11.00000   -1.20000
AFIX   0
C15B  1    0.889752    0.137934    0.392154    11.00000    0.01684    0.01805 =
         0.03370   -0.00014   -0.00042   -0.00090
AFIX  43
H15B  2    0.901080    0.131039    0.409172    11.00000   -1.20000
AFIX   0
C16B  1    0.785989    0.143503    0.383067    11.00000    0.01532    0.01364 =
         0.03006   -0.00061    0.00098   -0.00052
C17B  1    0.699897    0.138267    0.398610    11.00000    0.01594    0.01743 =
         0.02472   -0.00051   -0.00030   -0.00087
AFIX  43
H17B  2    0.710446    0.129969    0.415620    11.00000   -1.20000
AFIX   0
C18B  1    0.598718    0.145048    0.389507    11.00000    0.01560    0.01317 =
         0.02514   -0.00279    0.00274   -0.00037
C19B  1    0.266455    0.196849    0.310379    11.00000    0.01518    0.02520 =
         0.02037    0.00005    0.00109    0.00379
C20B  1    0.278093    0.279532    0.295207    11.00000    0.02222    0.02618 =
         0.02717   -0.00097    0.00280    0.00040
AFIX  43
H20B  2    0.327582    0.330375    0.298907    11.00000   -1.20000
AFIX   0
C21B  1    0.216076    0.286956    0.274436    11.00000    0.03342    0.03470 =
         0.03362    0.01106   -0.00124    0.00644
AFIX  43
H21B  2    0.223471    0.342863    0.263790    11.00000   -1.20000
AFIX   0
C22B  1    0.143742    0.212706    0.269367    11.00000    0.03092    0.04363 =
         0.03306    0.00261   -0.01095    0.00213
AFIX  43
H22B  2    0.102291    0.217235    0.255083    11.00000   -1.20000
AFIX   0
C23B  1    0.131528    0.131963    0.284997    11.00000    0.03026    0.03592 =
         0.03627   -0.00066   -0.01070   -0.00589
AFIX  43
H23B  2    0.080373    0.082299    0.281615    11.00000   -1.20000
AFIX   0
C24B  1    0.193255    0.122976    0.305523    11.00000    0.02540    0.02590 =
         0.02920    0.00286   -0.00242   -0.00048
AFIX  43
H24B  2    0.185576    0.066988    0.316132    11.00000   -1.20000
AFIX   0
C25B  1    0.358428    0.096840    0.461003    11.00000    0.01791    0.04164 =
         0.01723   -0.00084    0.00144   -0.00625
C26B  1    0.387335    0.010590    0.473187    11.00000    0.02712    0.04501 =
         0.02742    0.00559    0.00166   -0.00181
AFIX  43
H26B  2    0.432490   -0.036680    0.465656    11.00000   -1.20000
AFIX   0
C27B  1    0.349865   -0.006818    0.496638    11.00000    0.03808    0.06065 =
         0.02927    0.01513   -0.00518   -0.01117
AFIX  43
H27B  2    0.370300   -0.065481    0.505294    11.00000   -1.20000
AFIX   0
C28B  1    0.282795    0.061747    0.507236    11.00000    0.04295    0.07049 =
         0.02108   -0.00054    0.00802   -0.02078
AFIX  43
H28B  2    0.256507    0.049719    0.523145    11.00000   -1.20000
AFIX   0
C29B  1    0.253902    0.147499    0.494816    11.00000    0.03452    0.06225 =
         0.02955   -0.01598    0.01187   -0.00744
AFIX  43
H29B  2    0.207080    0.193778    0.502147    11.00000   -1.20000
AFIX   0
C30B  1    0.292654    0.166698    0.471713    11.00000    0.02540    0.04135 =
         0.02722   -0.00496    0.00214   -0.00564
AFIX  43
H30B  2    0.274435    0.226760    0.463353    11.00000   -1.20000
AFIX   0
REM DCM solvent molecule
C1S   1    0.922157    0.262842    0.462222    11.00000    0.05097    0.05377 =
         0.04067    0.00114   -0.00738    0.00662
AFIX  23
H1SA  2    0.889997    0.321588    0.454080    11.00000   -1.20000
H1SB  2    0.934774    0.281107    0.479453    11.00000   -1.20000
AFIX   0
CL1S  3    1.041033    0.235975    0.448206    11.00000    0.03941    0.05291 =
         0.07501   -0.00406    0.00023    0.00232
CL2S  3    0.834834    0.160088    0.461068    11.00000    0.05520    0.07957 =
         0.04251    0.00234    0.00362   -0.01586
HKLF 4


REM  23051z in Pbca
REM wR2 = 0.1577, GooF = S = 1.076, Restrained GooF = 1.076 for all data
REM R1 = 0.0631 for 6975 Fo > 4sig(Fo) and 0.0914 for all 9387 data
REM 676 parameters refined using 0 restraints

END

WGHT      0.0609     13.8747

REM Highest difference peak  0.332,  deepest hole -0.727,  1-sigma level  0.064
Q1    1   0.7451  0.3912  0.3981  11.00000  0.05    0.33
Q2    1   0.3416  0.1616  0.3669  11.00000  0.05    0.32
Q3    1   0.9823  0.2102  0.4615  11.00000  0.05    0.31
Q4    1   0.8589  0.4122  0.3631  11.00000  0.05    0.31
Q5    1   0.6591  0.3927  0.4125  11.00000  0.05    0.29
;
_shelx_res_checksum   86511

# start Validation Reply Form
_vrf_PLAT340_23051z
;
PROBLEM: Low Bond Precision on C-C Bonds ............... 0.0042 Ang.
RESPONSE: ... Relatively small crystalline specimen with Cl as heavy atom.
 VGY
;
_vrf_PLAT906_23051z
;
PROBLEM: Large K Value in the Analysis of Variance ...... 12.303 Check
RESPONSE: ... Relatively small crystalline specimen with long frame times
 and weak diffraction data. VGY
;
_vrf_PLAT911_23051z
;
PROBLEM: Missing FCF Refl Between Thmin & STh/L= 0.600 9 Report
RESPONSE: ... Acknowledged. VGY
;
# end Validation Reply Form


_shelx_hkl_file
;
   2   0   0   22.20    1.10
  -2   0   0   23.10    1.10
  -3   0   0   -0.30    0.30
   3   0   0   -0.70    0.40
   3   0   0    0.60    0.40
   4   0   0  252.57   11.40
   4   0   0  253.17   11.30
   5   0   0    0.30    0.50
   5   0   0    0.30    0.40
   6   0   0    6.20    0.70
   6   0   0    4.90    0.80
   7   0   0   -0.50    0.40
   7   0   0    0.10    0.50
   8   0   0  104.79    5.20
   8   0   0  107.09    4.90
   8   0   0  105.09    5.10
   9   0   0    0.10    0.50
   9   0   0    0.50    0.70
   9   0   0    1.00    0.60
  10   0   0   41.80    2.60
  10   0   0   46.90    2.90
  11   0   0    0.90    0.90
  11   0   0    0.40    0.90
  12   0   0    7.20    1.40
  12   0   0    7.90    1.40
  13   0   0    1.40    1.20
   1   1   0    0.10    0.10
   1  -1   0   -0.20    0.20
  -1   1   0    0.20    0.20
  -1  -1   0    0.00    0.10
   2  -1   0   69.69    3.30
   2   1   0   72.39    3.20
  -2  -1   0   73.29    3.20
  -2   1   0   68.09    3.30
   3   1   0   -0.40    0.30
  -3  -1   0   -0.40    0.30
   3  -1   0   -0.70    0.30
   3  -1   0   -0.30    0.40
   3   1   0    0.40    0.30
   4   1   0   69.09    3.40
   4  -1   0   75.59    3.50
   4   1   0   70.89    3.30
   4  -1   0   71.59    3.40
   5   1   0    0.10    0.30
   5  -1   0   -0.20    0.40
   5   1   0    0.50    0.40
   5  -1   0   -0.80    0.40
   6  -1   0    4.70    0.60
   6  -1   0    5.40    0.80
   6   1   0    4.90    0.70
   6  -1   0    5.50    0.70
   6   1   0    4.10    0.60
   7  -1   0    0.10    0.40
   7  -1   0    0.50    0.50
   7   1   0    0.50    0.50
   7  -1   0    0.50    0.60
   7   1   0    0.20    0.40
   8  -1   0    0.10    0.40
   8   1   0    0.60    0.70
   8   1   0    0.90    0.50
   8  -1   0    0.60    0.60
   8  -1   0    0.30    0.60
   9  -1   0    1.10    0.70
   9  -1   0   -0.60    0.60
   9   1   0    0.40    0.70
   9   1   0    0.60    0.70
   9  -1   0    0.00    0.50
  10  -1   0    4.20    1.30
  10   1   0    5.10    0.90
  10   1   0    4.30    1.00
  10  -1   0    5.40    1.00
  11   1   0    1.10    1.00
  11   1   0    0.40    0.90
  11  -1   0    2.00    1.00
  12  -1   0    0.40    1.00
  12   1   0    0.50    1.00
  12  -1   0    0.60    1.00
  13   1   0    0.90    1.10
  13  -1   0    0.90    1.40
  14  -1   0   27.60    2.80
  14   1   0   32.10    2.50
  15   1   0    0.00    1.30
  15  -1   0    0.40    1.40
   0   2   0   84.49    3.90
   1   2   0   -0.10    0.20
   1  -2   0    0.10    0.30
  -1   2   0    0.20    0.30
   2   2   0   39.00    1.80
  -2  -2   0   38.60    1.80
   2  -2   0   36.00    1.90
   2  -2   0   36.70    1.90
   3  -2   0    0.50    0.40
   3  -2   0    0.00    0.40
  -3  -2   0    0.50    0.30
   3   2   0    0.30    0.30
   3   2   0   -0.30    0.30
   3  -2   0    0.30    0.40
   4   2   0  219.88    9.90
   4  -2   0  221.08   10.00
   4   2   0  224.78    9.80
   4  -2   0  219.68    9.90
   4  -2   0  215.78   10.00
   5   2   0    0.60    0.40
   5   2   0   -0.30    0.30
   5  -2   0   -0.50    0.40
   5  -2   0    0.30    0.50
   5  -2   0   -0.10    0.50
   6  -2   0   -0.70    0.50
   6   2   0    0.20    0.50
   6  -2   0   -0.20    0.40
   6   2   0    0.10    0.40
   6  -2   0   -0.20    0.50
   7  -2   0    0.20    0.40
   7   2   0    0.30    0.60
   7  -2   0    0.50    0.60
   7   2   0    0.40    0.50
   7  -2   0    0.80    0.60
   8  -2   0   68.89    3.60
   8   2   0   70.29    3.30
   8   2   0   68.79    3.50
   8   2   0   71.09    3.60
   8  -2   0   65.59    3.50
   8  -2   0   71.29    3.40
   9   2   0   -0.80    0.60
   9  -2   0   -0.10    0.70
   9   2   0    0.10    0.40
   9   2   0    0.00    0.60
   9  -2   0   -0.80    0.60
  10   2   0    2.70    0.90
  10   2   0    4.60    1.10
  10  -2   0    4.60    1.00
  11  -2   0   -0.50    0.80
  11   2   0    0.70    0.80
  11  -2   0    0.40    0.90
  11   2   0    2.10    1.00
  12  -2   0    6.50    1.40
  12   2   0    4.90    1.20
  12  -2   0    8.10    1.80
  14   2   0    0.50    1.20
  14  -2   0    1.50    1.30
  15   2   0    1.00    1.40
   0  -3   0    0.50    0.40
   1  -3   0   -0.10    0.40
   2  -3   0    1.10    0.40
   2   3   0    1.60    0.30
   2  -3   0    1.20    0.50
   2   3   0    1.40    0.40
   3  -3   0   -0.20    0.40
   3   3   0    0.20    0.30
   3   3   0   -0.20    0.30
   3   3   0    0.00    0.30
   3  -3   0   -0.10    0.40
   4  -3   0   10.50    0.90
   4   3   0   10.70    0.70
   4   3   0    9.40    0.70
   4  -3   0    8.60    0.80
   4   3   0    9.40    0.70
   5   3   0    0.50    0.40
   5  -3   0   -0.40    0.50
   5  -3   0   -0.50    0.50
   5   3   0   -0.20    0.30
   5   3   0    0.60    0.40
   6  -3   0    7.60    0.90
   6   3   0    6.70    0.70
   6  -3   0    7.00    0.80
   6   3   0    6.60    0.70
   6   3   0    6.90    0.60
   7  -3   0   -0.20    0.50
   7  -3   0   -0.20    0.50
   7   3   0    0.00    0.50
   7   3   0    0.30    0.40
   7   3   0   -0.40    0.40
   8  -3   0   37.90    2.20
   8   3   0   34.60    2.10
   8   3   0   36.60    2.00
   8   3   0   34.90    1.80
   8  -3   0   36.00    2.20
   9  -3   0    0.30    0.80
   9  -3   0    0.70    0.70
   9   3   0    0.10    0.60
   9   3   0    0.20    0.60
   9   3   0    0.40    0.40
  10  -3   0   43.60    2.90
  10  -3   0   42.00    2.70
  10   3   0   39.90    2.70
  10   3   0   43.70    2.50
  11   3   0    1.10    0.90
  11  -3   0    1.90    1.30
  11   3   0    0.60    0.80
  12  -3   0    7.00    1.70
  12  -3   0    4.50    1.30
  12   3   0    5.20    1.20
  13   3   0    0.40    1.00
  14  -3   0    0.90    1.30
  15   3   0   -1.30    1.20
  15  -3   0   -0.30    1.60
   0   4   0 9999.00  444.46
   1  -4   0    0.60    0.50
   1  -4   0    0.60    0.30
   2  -4   0   39.30    2.00
   2   4   0   35.60    1.90
   2  -4   0   39.70    1.90
   2   4   0   38.20    2.00
   3   4   0   -0.20    0.30
   3  -4   0    0.00    0.40
   3  -4   0    1.10    0.50
   3   4   0   -0.10    0.20
   3   4   0    0.10    0.30
   4   4   0   55.49    2.80
   4   4   0   59.29    2.80
   4  -4   0   59.89    3.00
   4   4   0   56.19    2.70
   4  -4   0   56.19    2.90
   5   4   0    0.20    0.40
   5  -4   0    0.50    0.50
   5  -4   0   -0.40    0.50
   5   4   0   -0.10    0.40
   5   4   0    0.10    0.40
   6   4   0    2.00    0.50
   6  -4   0    3.00    0.80
   6   4   0    2.50    0.50
   6   4   0    3.70    0.60
   6  -4   0    2.30    0.70
   7   4   0    0.70    0.50
   7   4   0   -0.40    0.40
   7  -4   0    0.00    0.60
   7   4   0   -0.50    0.40
   7  -4   0    0.10    0.60
   8   4   0   24.70    1.50
   8   4   0   27.40    1.70
   8   4   0   27.10    1.70
   8  -4   0   30.70    2.00
   8  -4   0   29.00    1.90
   9   4   0   -0.10    0.70
   9  -4   0    0.40    0.70
   9  -4   0   -0.10    0.70
   9   4   0    0.00    0.50
   9   4   0   -0.10    0.60
  10   4   0    1.30    0.80
  10   4   0    1.20    0.90
  10  -4   0    0.50    1.20
  11   4   0    2.10    1.10
  11  -4   0    0.70    1.60
  11  -4   0   -0.80    0.90
  12  -4   0   35.50    2.80
  12   4   0   33.40    3.30
  13  -4   0   -0.90    1.00
  13  -4   0    0.90    1.30
  13   4   0    1.60    1.10
  14  -4   0    0.70    1.40
  15   4   0   -0.80    1.20
  15  -4   0   -0.80    1.60
   0  -5   0    0.10    0.20
   1  -5   0   -0.10    0.30
   1  -5   0   -0.10    0.50
   2   5   0  107.59    4.80
   2   5   0  104.69    4.90
   2  -5   0  103.19    4.80
   2  -5   0   99.89    4.90
   3   5   0    0.10    0.40
   3   5   0   -0.30    0.30
   3  -5   0   -0.40    0.50
   3   5   0    0.00    0.30
   3  -5   0   -0.80    0.40
   4  -5   0    1.90    0.50
   4   5   0    2.20    0.40
   4   5   0    3.40    0.50
   4   5   0    1.80    0.50
   4  -5   0    2.00    0.70
   5  -5   0    0.80    0.50
   5  -5   0   -0.60    0.50
   5   5   0    0.50    0.40
   5   5   0    0.10    0.40
   5   5   0    0.50    0.50
   6   5   0    1.40    0.50
   6   5   0    1.90    0.50
   6   5   0    1.60    0.50
   6  -5   0    1.70    0.60
   6  -5   0    1.20    0.70
   7  -5   0   -1.20    0.60
   7   5   0    0.00    0.50
   7   5   0    0.10    0.50
   7   5   0    0.30    0.60
   7  -5   0    0.30    0.60
   8  -5   0   87.69    4.70
   8   5   0   85.19    4.30
   8   5   0   87.69    4.40
   8   5   0   92.39    4.30
   8  -5   0   94.29    4.60
   9   5   0   -0.40    0.60
   9  -5   0    0.20    0.80
   9   5   0    0.50    0.70
   9  -5   0   -0.50    0.90
   9   5   0   -0.30    0.60
  10  -5   0    9.40    1.40
  10   5   0    7.60    1.20
  10  -5   0    7.80    1.30
  10   5   0   10.10    1.50
  11  -5   0    0.50    1.60
  11  -5   0    3.80    1.20
  11   5   0    1.80    1.10
  12   5   0    1.70    1.20
  12  -5   0    0.90    1.10
  13  -5   0    1.10    1.30
  14  -5   0    5.20    1.70
  15  -5   0   -1.80    1.50
   0  -6   0  166.88    7.50
   1  -6   0   -0.60    0.30
   1  -6   0    0.50    0.50
   2   6   0   55.89    2.90
   2  -6   0   54.79    2.70
   2   6   0   56.79    2.80
   2  -6   0   57.99    3.00
   3   6   0    0.00    0.40
   3  -6   0   -0.40    0.40
   3   6   0    0.10    0.50
   3   6   0    0.10    0.30
   3  -6   0   -0.10    0.50
   4  -6   0   14.40    1.20
   4  -6   0   12.60    1.00
   4   6   0   12.20    1.10
   4   6   0   13.70    1.00
   4   6   0   12.70    0.90
   5  -6   0    0.00    0.60
   5   6   0   -0.30    0.50
   5  -6   0    0.30    0.50
   5   6   0    0.10    0.40
   5   6   0    0.60    0.40
   6   6   0   50.69    2.70
   6   6   0   50.79    2.70
   6  -6   0   52.29    3.00
   6   6   0   54.79    2.70
   6  -6   0   51.69    2.80
   7  -6   0    1.70    0.70
   7   6   0    0.60    0.50
   7   6   0   -0.40    0.60
   7  -6   0    0.10    0.70
   7   6   0   -0.10    0.50
   8  -6   0    5.00    1.10
   8   6   0    3.10    0.70
   8   6   0    3.50    0.80
   8   6   0    4.00    0.70
   8  -6   0    3.30    0.90
   9  -6   0    0.30    0.80
   9   6   0   -1.00    0.60
   9  -6   0    0.20    0.90
   9   6   0    0.80    0.80
  10   6   0  130.09    6.60
  10  -6   0  134.29    6.80
  10  -6   0  134.89    6.70
  11   6   0    1.60    1.00
  12   6   0    1.50    1.50
  12  -6   0    1.80    1.40
  13  -6   0   -0.40    1.40
  13   6   0   -0.60    1.50
  14  -6   0    0.80    1.50
   0  -7   0    0.50    0.30
   1  -7   0    0.40    0.40
   2  -7   0  260.77   11.90
   2   7   0  257.77   11.80
   2   7   0  259.67   11.90
   3  -7   0   -0.50    0.60
   3   7   0    0.90    0.60
   3   7   0    0.10    0.40
   3  -7   0   -0.10    0.40
   3   7   0    0.30    0.30
   4  -7   0    3.00    0.70
   4  -7   0    1.00    0.70
   4   7   0    1.40    0.60
   4   7   0    2.10    0.40
   4   7   0    0.70    0.50
   5  -7   0   -0.20    0.70
   5   7   0   -0.30    0.40
   5  -7   0    0.00    0.50
   5   7   0    0.00    0.50
   5   7   0   -0.70    0.50
   6  -7   0   88.79    4.50
   6   7   0   90.89    4.30
   6   7   0   86.39    4.30
   6   7   0   89.79    4.40
   6  -7   0   90.99    4.70
   7   7   0    0.10    0.60
   7  -7   0   -0.20    0.60
   7  -7   0    0.30    0.80
   7   7   0   -1.00    0.60
   7   7   0    0.00    0.60
   8  -7   0   34.10    2.90
   8  -7   0   36.80    2.40
   8   7   0   31.80    2.10
   8   7   0   37.50    2.10
   8   7   0   41.00    2.50
   9  -7   0    0.50    1.00
   9  -7   0    0.20    0.90
   9   7   0   -0.20    0.70
   9   7   0   -0.10    0.70
   9   7   0    0.10    0.80
  10  -7   0    6.30    1.40
  10  -7   0    4.40    1.30
  10   7   0    5.00    1.10
  11   7   0    2.00    1.20
  12  -7   0    2.40    1.30
  12  -7   0    1.70    1.40
  13  -7   0    1.00    1.50
  13  -7   0   -1.20    1.40
   0  -8   0   76.49    3.60
   1  -8   0    0.30    0.40
   2   8   0   65.79    3.40
   2  -8   0   65.69    3.20
   2  -8   0   60.89    3.40
   2   8   0   65.39    3.30
   3   8   0    0.50    0.30
   3   8   0   -0.10    0.60
   3  -8   0    0.10    0.50
   3  -8   0    0.50    0.70
   3   8   0   -0.60    0.50
   4   8   0    1.00    0.50
   4   8   0    1.60    0.70
   4   8   0    1.50    0.40
   4  -8   0    0.80    0.50
   4  -8   0    1.50    0.80
   5   8   0   -0.70    0.50
   5   8   0   -0.70    0.50
   5   8   0    0.70    0.50
   5  -8   0    0.50    0.70
   5  -8   0    1.20    0.80
   6   8   0   11.00    1.30
   6  -8   0   12.80    1.60
   6  -8   0   10.50    1.20
   6   8   0    9.80    1.00
   6   8   0    9.70    0.90
   7   8   0   -0.20    0.70
   7   8   0   -0.50    0.70
   7   8   0    0.00    0.60
   7  -8   0    1.20    0.80
   7  -8   0    2.50    1.00
   8   8   0    1.20    1.00
   8   8   0    1.20    0.80
   8  -8   0    1.40    0.90
   8  -8   0    3.90    1.60
   8   8   0    1.00    0.70
   9  -8   0    2.30    1.00
   9   8   0   -0.20    0.80
   9   8   0   -0.10    1.10
   9  -8   0    1.50    1.20
  10  -8   0    2.00    1.10
  10  -8   0    2.00    1.20
  11  -8   0   -0.10    1.20
  12  -8   0   15.30    2.10
  12  -8   0   11.30    2.10
  13  -8   0    0.70    1.40
   0  -9   0   -0.20    0.40
   1  -9   0   -0.20    0.50
   1   9   0    0.20    0.60
   2   9   0   32.40    2.00
   2  -9   0   30.10    1.70
   2   9   0   28.30    2.00
   3  -9   0    0.60    0.60
   3   9   0    0.30    0.30
   3  -9   0    0.90    0.80
   3   9   0   -0.60    0.50
   3   9   0    0.30    0.70
   4  -9   0    1.70    0.90
   4   9   0    0.80    0.70
   4  -9   0    1.30    0.60
   4   9   0    1.70    0.70
   4   9   0    1.70    0.50
   5  -9   0   -1.20    0.80
   5   9   0    0.50    0.50
   5   9   0   -1.00    0.60
   5  -9   0    0.40    0.70
   5   9   0    0.00    0.60
   6   9   0   13.00    1.40
   6   9   0   15.30    1.30
   6   9   0   14.20    1.30
   6  -9   0   13.80    1.50
   6  -9   0   14.10    2.10
   7   9   0    0.90    0.90
   7  -9   0   -0.20    1.00
   7  -9   0    2.00    0.90
   7   9   0   -0.50    0.70
   8   9   0   -0.10    0.80
   8  -9   0   -0.30    1.50
   8   9   0   -0.20    0.90
   8  -9   0   -0.50    0.90
   9  -9   0   -1.00    1.00
   9  -9   0    0.80    1.00
   9   9   0   -1.40    0.90
  10  -9   0    0.60    1.10
  10  -9   0    2.00    1.40
  11  -9   0    1.60    1.40
  13  -9   0    5.30    1.80
   0 -10   0   27.90    1.60
   1 -10   0    0.50    0.50
   1  10   0    0.60    0.60
   1  10   0    0.10    0.60
   2  10   0    2.30    0.90
   2 -10   0    2.80    0.70
   2  10   0    1.50    0.80
   3 -10   0    0.30    0.60
   3  10   0   -0.60    0.60
   3  10   0   -0.30    0.40
   3  10   0    0.30    0.60
   4 -10   0   12.20    1.20
   4  10   0   13.70    1.50
   4 -10   0   12.50    1.60
   4  10   0   14.30    1.40
   4  10   0   13.30    1.30
   5 -10   0    0.50    0.70
   5 -10   0    0.80    1.00
   5  10   0    0.60    0.80
   5  10   0   -0.60    0.70
   6  10   0    2.10    0.90
   6 -10   0    1.20    1.00
   6  10   0    1.50    1.00
   6 -10   0    1.00    1.00
   7 -10   0   -1.60    1.00
   7  10   0    0.20    1.00
   7 -10   0    0.40    0.90
   7  10   0   -0.30    0.90
   8  10   0    5.50    1.20
   8 -10   0    4.90    1.50
   8 -10   0    2.70    1.10
   9 -10   0   -0.70    1.40
   9 -10   0    1.50    1.50
  10 -10   0   32.80    2.60
  12 -10   0    1.10    1.60
   0  11   0    3.60    1.10
   1  11   0    0.40    0.90
   1 -11   0   -0.40    0.60
   2  11   0    6.40    1.10
   2  11   0    7.80    1.10
   2 -11   0    7.60    1.00
   3  11   0   -0.20    0.90
   3 -11   0    0.00    0.70
   3  11   0    0.10    0.90
   4 -11   0    9.60    1.10
   4  11   0   10.40    1.30
   4  11   0   12.60    1.50
   5 -11   0   -0.90    0.90
   5  11   0    0.10    0.90
   5  11   0    0.00    0.80
   5 -11   0   -0.70    0.70
   6  11   0    3.30    1.30
   6 -11   0    3.60    1.30
   6 -11   0    3.20    1.00
   6  11   0    3.30    1.00
   7  11   0   -2.10    0.80
   7 -11   0    0.30    1.20
   7  11   0   -0.40    0.90
   7 -11   0    1.50    1.00
   8 -11   0    1.10    1.00
   8 -11   0    0.60    1.30
   8  11   0   -1.00    1.10
   9 -11   0   -0.60    1.10
  10 -11   0    4.10    1.50
   0  12   0  250.67   12.40
   0  12   0  282.07   12.70
   1  12   0    1.60    0.90
   1 -12   0    0.20    0.70
  -1  12   0    1.20    0.90
   2  12   0    1.60    1.10
   2 -12   0    1.70    0.80
   2  12   0    2.70    1.00
   3  12   0   -0.80    0.70
   3 -12   0   -0.50    0.80
   3  12   0    0.90    1.10
   4  12   0    4.60    1.20
   4  12   0    3.70    1.50
   4 -12   0    3.20    1.00
   5 -12   0    0.20    0.80
   5  12   0    0.10    1.00
   5  12   0    0.40    1.10
   6  12   0    2.70    1.50
   6  12   0    4.00    1.20
   6 -12   0    2.60    1.00
   7  12   0    0.40    1.00
   7 -12   0    0.30    1.50
   7 -12   0    0.30    1.20
   8 -12   0    1.10    1.70
   8  12   0    3.30    1.50
   9 -12   0   -2.40    1.10
  10 -12   0   15.40    2.10
   0  13   0    3.80    1.50
   0  13   0    1.10    1.00
   1 -13   0   -1.00    0.70
  -1  13   0    0.30    1.20
   1  13   0   -0.70    1.20
   1  13   0    1.50    1.20
   2  13   0   -0.80    1.10
   2  13   0    1.10    1.10
  -2  13   0   -1.20    1.20
   2 -13   0   -1.00    0.80
   3  13   0   -0.20    1.10
   3 -13   0    0.30    0.90
   3  13   0   -0.40    0.90
   4  13   0    7.10    1.30
   4 -13   0    7.80    1.30
   4  13   0    7.10    1.70
   5  13   0   -1.60    1.00
   5 -13   0    0.00    1.00
   5  13   0    0.80    1.20
   6  13   0    6.90    1.50
   6 -13   0   12.10    1.80
   6  13   0   10.50    1.70
   7 -13   0   -0.50    1.00
   7  13   0    1.10    1.20
   8  13   0   -1.00    1.20
   8 -13   0   -1.60    1.10
   9 -13   0   -2.10    1.70
   0  14   0   17.30    2.30
   0  14   0   12.00    2.20
  -1  14   0   -0.10    1.40
  -1  14   0    0.70    1.50
   1  14   0   -1.10    1.40
   1  14   0    1.00    1.10
   2  14   0   19.80    2.20
   2  14   0   13.50    1.80
  -2  14   0   17.70    2.30
   3  14   0    2.10    1.10
   3 -14   0   -0.60    1.20
   3  14   0   -0.70    1.30
  -3  14   0   -1.20    1.40
  -4  14   0    4.20    1.60
   4  14   0    0.10    1.20
   4 -14   0   -0.80    1.00
  -5  14   0    1.20    1.80
   5 -14   0    0.70    1.20
   5  14   0   -0.30    1.20
   5  14   0   -0.30    2.20
   6  14   0    0.90    1.40
   6 -14   0   -0.60    1.00
   7  14   0   -0.40    1.40
   7 -14   0    0.90    1.80
   8 -14   0   12.80    2.30
   8  14   0   14.10    2.00
   0  15   0    2.30    1.80
   1  15   0    4.00    1.80
  -1  15   0    0.80    1.70
   2  15   0   -0.20    1.60
  -2  15   0    0.10    1.90
   2  15   0   -0.80    1.40
  -3  15   0   -0.10    1.80
   3  15   0    0.90    1.40
   3  15   0   -1.00    1.60
   4  15   0   -0.60    1.40
  -4  15   0    0.20    1.70
   4  15   0   -0.60    1.60
   5 -15   0    0.40    1.40
  -5  15   0    1.30    1.40
   6 -15   0   -0.40    1.30
  -6  15   0   -0.40    1.70
   0  16   0  123.09    7.10
  -1  16   0    5.90    2.40
   1  16   0    2.70    2.20
  -2  16   0    0.30    1.40
   2  16   0    0.80    2.10
  -3  16   0   -0.50    2.70
   3  16   0   -0.70    2.00
  -2   0   1   -0.20    0.20
   2   0  -1   -0.30    0.20
   2   0   1    0.30    0.20
  -2   0  -1   -0.10    0.20
  -3   0  -1    0.20    0.40
   3   0  -1    0.10    0.40
   3   0   1   -0.90    0.40
   3   0   1   -1.00    0.30
   3   0  -1   -0.70    0.30
  -3   0   1    0.00    0.30
   4   0  -1    1.00    0.30
   4   0   1    0.40    0.40
   4   0   1    0.40    0.40
   4   0  -1    0.90    0.40
   5   0   1    0.60    0.40
   5   0   1    0.60    0.50
   5   0  -1    0.40    0.40
   5   0  -1    0.00    0.40
   6   0  -1    0.60    0.50
   6   0  -1    0.40    0.40
   6   0   1    0.20    0.50
   6   0   1    0.90    0.50
   7   0  -1    0.70    0.50
   7   0  -1    0.20    0.50
   7   0   1    0.20    0.40
   7   0   1    0.60    0.60
   7   0   1    0.40    0.50
   8   0  -1    1.10    0.60
   8   0  -1    0.20    0.60
   8   0   1    0.10    0.60
   8   0   1    0.30    0.50
   8   0   1    0.00    0.40
   9   0   1    0.60    0.60
   9   0  -1    0.20    0.70
   9   0  -1    0.40    0.60
   9   0   1    0.20    0.70
   9   0   1    0.50    0.50
  10   0   1    1.30    0.80
  10   0  -1    0.80    0.80
  10   0  -1    1.00    0.90
  10   0   1    0.10    0.70
  11   0   1   -0.30    0.80
  11   0  -1    1.20    0.80
  11   0  -1   -1.00    0.80
  12   0  -1   -0.40    0.90
  12   0   1    0.50    1.00
  13   0  -1   -0.50    1.00
  13   0   1    0.20    1.20
   1  -1   1   17.80    0.90
   1   1  -1   19.70    0.90
   1   1   1   18.90    0.90
   1  -1  -1   18.80    0.90
   2   1  -1  529.55   22.90
  -2   1   1  516.45   22.90
   2  -1   1  521.65   23.00
  -2  -1  -1  516.65   22.90
  -2   1  -1  522.95   23.00
  -2  -1   1  529.45   22.90
   2  -1  -1  527.85   23.00
   2   1   1  488.45   22.90
   3   1  -1  152.38    6.60
   3  -1   1  149.69    6.80
  -3  -1  -1  146.19    6.70
   3   1  -1  146.09    6.70
   3  -1   1  151.28    6.70
   3  -1  -1  145.29    6.70
   3   1   1  147.09    6.70
  -3  -1   1  149.29    6.60
   3   1   1  153.48    6.70
   3  -1  -1  145.59    6.70
   4  -1   1   25.70    1.40
   4  -1   1   27.30    1.50
   4   1  -1   25.20    1.40
   4   1  -1   25.60    1.30
   4  -1  -1   27.40    1.50
   4   1   1   23.90    1.30
  -4  -1   1   25.00    1.30
   4  -1  -1   25.70    1.40
   4   1   1   25.30    1.40
   5  -1   1    3.80    0.60
   5   1  -1    3.40    0.60
   5  -1   1    3.20    0.40
   5   1  -1    3.00    0.50
   5  -1   1    3.80    0.60
   5  -1  -1    3.20    0.50
   5   1   1    3.30    0.60
   5  -1  -1    4.40    0.60
   5   1   1    2.80    0.50
   6  -1   1   62.49    3.00
   6   1  -1   57.99    2.90
   6   1  -1   60.19    3.00
   6  -1   1   61.59    3.10
   6  -1   1   59.09    2.90
   6  -1  -1   57.99    3.00
   6   1   1   63.79    3.10
   6   1   1   60.19    2.90
   6  -1  -1   60.89    3.10
   7   1  -1    0.20    0.40
   7  -1   1    0.30    0.40
   7   1  -1    0.40    0.50
   7  -1   1   -0.40    0.50
   7  -1   1    0.80    0.60
   7  -1  -1    0.00    0.50
   7  -1  -1    0.30    0.40
   7   1   1    0.30    0.50
   7   1   1    0.00    0.40
   7  -1  -1    0.00    0.50
   7   1   1    0.20    0.60
   8   1  -1    0.90    0.50
   8  -1   1    1.60    0.50
   8  -1   1    1.50    0.70
   8  -1   1    1.00    0.60
   8   1  -1    0.60    0.60
   8  -1  -1    0.80    0.40
   8  -1  -1    1.00    0.60
   8   1   1    2.10    0.60
   8   1   1    1.10    0.40
   8   1   1    1.00    0.60
   8  -1  -1    1.00    0.60
   9  -1   1   13.00    1.30
   9  -1   1   11.40    1.30
   9   1  -1   11.30    1.20
   9   1  -1   11.50    1.20
   9  -1   1   11.90    1.00
   9   1   1   10.20    1.20
   9  -1  -1   14.80    1.40
   9  -1  -1   11.80    1.20
   9   1   1    9.70    0.80
   9   1   1   10.40    1.20
  10   1  -1    9.20    1.30
  10  -1   1    9.80    1.50
  10  -1   1   10.70    1.30
  10   1  -1   10.10    1.60
  10  -1  -1   12.00    1.30
  10   1   1   12.00    1.50
  10  -1  -1   11.20    1.40
  10   1   1   15.50    1.70
  11  -1   1    7.60    1.40
  11   1  -1   10.50    1.30
  11  -1  -1    9.10    1.30
  11   1   1    7.10    1.30
  12   1  -1    0.70    1.20
  12  -1   1   -0.50    0.90
  12   1  -1    0.90    1.00
  12  -1   1    1.70    1.20
  12   1   1   -1.40    0.90
  12  -1  -1    0.30    1.00
  13  -1   1   10.10    1.90
  13   1  -1   11.20    1.60
  13   1   1   10.40    1.60
  14  -1   1    9.20    1.80
  14   1  -1    7.70    1.50
  14  -1  -1    8.40    1.60
  14   1   1    9.70    1.60
  15   1  -1    2.30    1.40
  15  -1   1    2.50    1.50
  15   1   1    2.50    1.60
  15  -1  -1    3.40    1.60
   0   2   1    7.80    0.60
   0  -2   1    7.70    0.50
   0   2  -1    7.40    0.50
   1   2  -1  610.34   26.70
  -1   2   1  593.64   26.80
  -1  -2  -1  602.64   26.70
   1  -2   1  621.64   26.80
   1  -2  -1  600.24   26.80
   1   2   1  605.94   26.70
  -1   2  -1  605.64   26.80
  -2  -2  -1   23.00    1.20
   2   2  -1   24.00    1.10
   2  -2   1   21.60    1.30
   2  -2   1   22.20    1.20
   2   2   1   24.00    1.20
  -2  -2   1   24.40    1.10
   2  -2  -1   22.00    1.20
   2  -2  -1   22.30    1.30
   3  -2   1  129.79    6.00
   3  -2   1  130.09    6.00
   3   2  -1  134.59    5.90
   3  -2   1  131.09    6.00
  -3  -2  -1  133.59    5.90
   3  -2  -1  130.89    6.10
  -3  -2   1  134.59    5.90
   3   2   1  137.29    6.00
   3   2   1  132.29    6.00
   3  -2  -1  126.29    6.00
   4  -2   1  143.29    6.60
   4   2  -1  141.99    6.50
   4  -2   1  141.99    6.60
   4  -2   1  139.59    6.50
   4   2  -1  141.79    6.40
   4  -2  -1  141.59    6.50
   4  -2  -1  143.99    6.60
   4  -2  -1  144.99    6.60
   4   2   1  146.39    6.50
   4   2   1  142.99    6.50
  -4  -2   1  142.09    6.40
   5  -2   1   58.19    2.80
   5  -2   1   56.79    2.90
   5  -2   1   57.09    2.90
   5   2  -1   59.09    2.70
   5   2  -1   56.09    2.80
   5  -2  -1   57.49    2.90
   5   2   1   56.89    2.80
   5  -2  -1   57.89    2.80
   5  -2  -1   56.19    2.90
   5   2   1   60.49    2.80
   6  -2   1    0.20    0.50
   6   2  -1    0.20    0.40
   6  -2   1    0.10    0.50
   6  -2   1    0.70    0.40
   6   2  -1    2.10    0.60
   6   2   1    0.00    0.40
   6   2   1    0.10    0.40
   6   2   1    0.20    0.40
   6  -2  -1    0.80    0.40
   6  -2  -1    0.10    0.50
   6  -2  -1    0.40    0.60
   7  -2   1   62.89    3.30
   7   2  -1   66.69    3.30
   7   2  -1   66.19    3.10
   7  -2   1   66.99    3.10
   7  -2   1   64.99    3.30
   7  -2  -1   60.49    3.30
   7  -2  -1   60.89    3.10
   7   2   1   61.79    3.00
   7   2   1   61.39    3.10
   7  -2  -1   63.09    3.30
   7   2   1   66.19    3.30
   8   2  -1    7.10    0.80
   8   2  -1    7.50    1.00
   8  -2   1    7.70    0.80
   8  -2   1    7.20    1.00
   8  -2   1    8.70    1.10
   8   2   1    6.50    0.70
   8   2   1    8.40    1.00
   8  -2  -1    7.30    1.00
   8   2   1    8.50    0.90
   8  -2  -1    7.00    0.90
   9   2  -1    1.70    0.60
   9  -2   1    2.10    0.60
   9   2  -1    2.30    0.80
   9  -2   1    2.10    0.80
   9  -2   1    2.90    0.90
   9   2   1    2.00    0.50
   9   2   1    2.60    0.70
   9  -2  -1    2.70    0.90
   9  -2  -1    3.20    0.80
   9   2   1    2.40    0.90
  10  -2   1   97.59    4.90
  10  -2   1   94.69    5.00
  10   2  -1   93.69    4.90
  10   2  -1   91.49    4.90
  10   2   1   97.69    5.10
  10   2   1  102.99    5.00
  10  -2  -1  101.69    5.00
  10  -2  -1   96.69    5.10
  11  -2   1    7.00    1.40
  11   2  -1    6.50    1.20
  11  -2   1    8.40    1.40
  11  -2  -1    7.60    1.30
  11   2   1    7.50    1.30
  11   2   1    5.90    1.30
  11  -2  -1    8.10    1.30
  12  -2   1    2.80    1.30
  12  -2   1    0.60    1.00
  12   2   1    1.20    1.00
  12  -2  -1    2.60    1.10
  12  -2  -1    1.60    1.20
  13  -2  -1    0.80    1.40
  13  -2  -1    1.30    1.40
  13   2   1    1.40    1.70
  14  -2   1    0.70    1.20
  14   2  -1    1.60    1.30
  14   2   1    1.70    1.40
  14  -2  -1    1.00    1.30
  15  -2   1    3.20    1.80
  15   2  -1    2.80    1.40
  15   2   1    2.70    1.50
   0  -3   1   -0.10    0.40
   1  -3   1    5.50    0.60
   1  -3  -1    7.40    0.60
   1  -3  -1    5.40    0.60
   1   3   1    4.50    0.50
   2   3  -1   23.50    1.20
   2   3  -1   24.00    1.30
   2  -3   1   25.40    1.30
   2  -3   1   23.10    1.40
   2   3   1   24.40    1.30
   2   3   1   22.40    1.20
   2  -3  -1   23.30    1.40
   2  -3  -1   23.10    1.30
   3   3  -1   13.20    0.80
   3   3  -1   14.20    0.80
   3  -3   1   11.90    1.00
   3  -3   1   12.70    0.90
   3  -3   1   13.00    1.00
   3   3   1   13.40    0.80
   3  -3  -1   12.20    0.90
  -3  -3   1   14.00    0.80
   3  -3  -1   12.80    1.00
   3   3   1   12.80    0.80
   3   3   1   14.10    0.80
   4   3  -1    9.80    0.70
   4   3  -1    8.90    0.70
   4  -3   1    9.50    0.90
   4  -3   1    9.40    0.90
   4  -3   1    9.30    0.80
   4   3  -1    9.10    0.70
   4   3   1   10.10    0.70
   4  -3  -1    9.60    0.90
   4  -3  -1    9.60    0.90
   4   3   1    8.60    0.70
   4   3   1    9.10    0.70
   5   3  -1   39.30    2.00
   5  -3   1   42.40    2.10
   5   3  -1   40.30    1.90
   5   3  -1   39.80    2.00
   5  -3   1   39.60    2.20
   5  -3   1   38.00    2.10
   5  -3  -1   39.90    2.20
   5   3   1   39.40    2.00
   5   3   1   38.90    2.10
   5   3   1   40.90    2.00
   5  -3  -1   37.60    2.20
   6  -3   1   44.80    2.50
   6   3  -1   47.60    2.40
   6   3  -1   45.90    2.20
   6  -3   1   46.40    2.50
   6   3  -1   47.50    2.30
   6  -3   1   44.20    2.40
   6   3   1   45.30    2.30
   6  -3  -1   45.30    2.50
   6   3   1   43.90    2.40
   6   3   1   47.40    2.30
   6  -3  -1   48.20    2.50
   7   3  -1    7.70    0.70
   7   3  -1    8.80    0.80
   7  -3   1    8.40    0.90
   7  -3   1    8.70    1.00
   7   3  -1    8.70    0.90
   7  -3   1    7.20    0.90
   7   3   1    9.50    0.90
   7  -3  -1    8.00    1.00
   7  -3  -1    6.50    0.90
   7   3   1    8.40    0.90
   7   3   1    7.60    0.70
   8  -3   1    5.60    1.00
   8   3  -1    3.80    0.50
   8   3  -1    4.30    0.70
   8  -3   1    5.40    0.90
   8   3  -1    6.40    0.90
   8   3   1    4.40    0.60
   8  -3  -1    4.40    0.90
   8   3   1    5.40    0.80
   8  -3  -1    4.40    0.80
   8   3   1    4.00    0.80
   9  -3   1    8.20    1.10
   9  -3   1    9.90    1.30
   9   3  -1    9.40    1.00
   9   3  -1   10.90    0.80
   9   3  -1   11.70    1.20
   9  -3  -1   11.20    1.30
   9   3   1    9.10    1.00
   9  -3  -1   10.20    1.30
   9   3   1   12.90    1.20
   9   3   1    9.80    0.80
  10   3  -1    1.20    0.70
  10   3  -1    1.30    0.80
  10  -3   1    4.00    1.20
  10  -3  -1    1.80    1.00
  10   3   1    1.70    0.80
  10  -3  -1    4.20    1.00
  10   3   1    2.20    0.80
  11  -3   1   35.60    2.70
  11   3  -1   29.50    2.10
  11  -3  -1   32.80    2.60
  11   3   1   33.30    2.30
  12  -3   1    1.20    1.10
  12  -3   1    1.40    1.00
  12   3  -1    0.80    0.90
  12  -3  -1    0.00    1.30
  12   3   1    0.40    1.40
  12  -3  -1    0.80    1.00
  13  -3   1    0.90    1.40
  13   3   1    0.50    1.10
  13  -3  -1    0.40    1.40
  14  -3   1    1.60    1.40
  14  -3  -1   -0.10    1.40
  15   3  -1    0.70    1.30
  15   3   1   -0.10    1.30
  15  -3  -1    1.50    1.60
   0   4   1 6487.65  290.07
   0   4  -1 6489.85  290.27
   1  -4   1   14.10    0.80
   1  -4   1   15.20    1.00
   1   4   1   14.40    0.90
   1  -4  -1   14.10    1.00
   1  -4  -1   13.50    0.80
   2  -4   1   -0.50    0.40
   2   4  -1    0.50    0.30
   2  -4   1    0.10    0.40
   2  -4  -1    0.40    0.30
   2   4   1    0.20    0.40
   2  -4  -1    0.50    0.50
   2   4   1    0.10    0.30
   3   4  -1   47.80    2.30
   3   4  -1   48.00    2.30
   3  -4   1   49.20    2.40
   3  -4   1   47.50    2.50
   3   4   1   48.90    2.40
   3  -4  -1   48.40    2.40
   3   4   1   46.20    2.30
   3  -4  -1   44.90    2.40
   3   4   1   44.40    2.20
   4   4  -1   65.69    3.20
   4   4  -1   70.69    3.20
   4  -4   1   64.29    3.30
   4  -4   1   67.89    3.40
   4   4  -1   71.59    3.20
   4  -4  -1   66.89    3.40
   4  -4  -1   64.69    3.30
   4   4   1   66.99    3.20
   4   4   1   64.99    3.20
   4   4   1   68.99    3.20
   5   4  -1  183.88    8.20
   5  -4   1  179.28    8.40
   5   4  -1  180.08    8.20
   5  -4   1  180.28    8.40
   5   4  -1  186.88    8.20
   5   4   1  181.18    8.20
   5  -4  -1  179.88    8.40
   5  -4  -1  174.08    8.40
   5   4   1  184.58    8.20
   5   4   1  183.28    8.30
   6   4  -1   71.49    3.40
   6   4  -1   70.09    3.30
   6   4  -1   66.79    3.30
   6  -4   1   71.69    3.60
   6  -4   1   69.09    3.60
   6   4   1   70.19    3.40
   6  -4  -1   70.39    3.60
   6  -4  -1   68.09    3.50
   6   4   1   68.79    3.30
   6   4   1   70.39    3.40
   7   4  -1    1.70    0.50
   7   4  -1    0.60    0.40
   7   4  -1    1.10    0.50
   7  -4   1    1.40    0.70
   7  -4   1    1.50    0.70
   7   4   1    0.90    0.50
   7   4   1   -0.10    0.40
   7  -4  -1    2.50    0.70
   7  -4  -1    1.60    0.70
   7   4   1    1.80    0.60
   8   4  -1   15.60    1.10
   8   4  -1   12.80    1.00
   8  -4   1   12.40    1.30
   8  -4   1   15.90    1.50
   8   4  -1   13.30    1.10
   8  -4  -1   13.40    1.40
   8  -4  -1   16.90    1.30
   8   4   1   15.20    1.30
   8   4   1   14.10    1.10
   8   4   1   13.40    1.00
   9  -4   1    0.80    0.90
   9  -4   1    0.30    0.70
   9   4  -1   -0.30    0.50
   9   4  -1    0.90    0.60
   9   4  -1    0.20    0.70
   9   4   1    0.00    0.60
   9   4   1    0.30    0.60
   9  -4  -1    1.70    0.80
   9   4   1    0.00    0.50
   9  -4  -1    1.90    0.90
  10  -4   1   24.40    1.90
  10   4  -1   20.50    1.60
  10   4  -1   24.70    1.90
  10  -4   1   21.80    1.80
  10   4   1   20.90    1.90
  10   4   1   19.90    1.60
  10  -4  -1   21.70    1.80
  10  -4  -1   23.20    1.90
  11   4  -1    8.10    1.20
  11  -4   1    8.10    1.40
  11  -4   1   10.20    1.40
  11   4   1    7.80    1.50
  11  -4  -1    8.10    1.40
  11  -4  -1    5.10    1.60
  12   4  -1    8.60    1.80
  12  -4   1    7.90    2.20
  12  -4   1    9.20    1.60
  12  -4  -1    9.60    2.20
  12   4   1   10.40    1.40
  12  -4  -1   11.70    1.90
  13   4  -1    2.30    1.60
  13  -4   1    1.40    1.30
  13   4   1    3.30    1.20
  13  -4  -1    2.60    1.60
  14  -4   1    4.80    1.60
  14  -4  -1    4.30    1.80
  15   4  -1    0.60    1.30
  15  -4   1   -1.50    1.60
  15  -4  -1    1.20    1.60
  15   4   1   -1.60    1.20
   0  -5   1    0.30    0.30
   0  -5  -1    0.20    0.30
   1  -5   1   11.70    1.00
   1  -5   1   11.80    0.80
   1  -5  -1   12.30    0.80
   1  -5  -1   12.30    1.00
   2   5  -1    8.00    0.70
   2  -5   1    8.70    0.70
   2  -5   1    8.50    0.90
   2  -5  -1    8.20    0.90
   2   5   1    7.70    0.70
   2   5   1    8.50    0.80
   2  -5  -1    8.70    0.80
   3   5  -1    2.00    0.30
   3  -5   1    1.40    0.60
   3   5  -1    1.20    0.50
   3  -5   1    1.50    0.50
   3   5  -1    1.40    0.40
   3   5   1    1.60    0.40
   3  -5  -1    1.20    0.50
   3   5   1    1.10    0.30
   3   5   1    1.50    0.50
   3  -5  -1    1.80    0.60
   4   5  -1    2.40    0.40
   4   5  -1    1.60    0.40
   4  -5   1    1.50    0.70
   4   5  -1    1.60    0.50
   4  -5   1    2.30    0.60
   4  -5  -1    2.20    0.70
   4   5   1    2.30    0.50
   4   5   1    1.10    0.40
   4   5   1    2.00    0.40
   4  -5  -1    2.40    0.60
   5  -5   1    1.20    0.60
   5   5  -1    0.80    0.40
   5   5  -1    2.40    0.50
   5   5  -1    1.20    0.40
   5  -5   1    2.10    0.60
   5   5   1    1.60    0.40
   5   5   1    1.40    0.50
   5   5   1    1.50    0.50
   5  -5  -1    0.10    0.60
   5  -5  -1    2.10    0.60
   6   5  -1   46.70    2.30
   6  -5   1   46.10    2.50
   6  -5   1   46.40    2.60
   6   5  -1   43.40    2.30
   6   5  -1   47.90    2.40
   6   5   1   43.70    2.40
   6  -5  -1   47.30    2.60
   6   5   1   47.90    2.30
   6   5   1   42.50    2.30
   6  -5  -1   46.10    2.50
   7  -5   1    0.50    0.80
   7   5  -1    0.50    0.50
   7   5  -1    0.60    0.50
   7   5  -1    1.20    0.50
   7  -5   1    0.90    0.70
   7   5   1   -0.20    0.50
   7  -5  -1    0.50    0.60
   7  -5  -1    1.10    0.80
   7   5   1   -0.10    0.50
   7   5   1    1.10    0.50
   8  -5   1    4.20    1.00
   8   5  -1    3.40    0.80
   8   5  -1    2.50    0.60
   8   5  -1    2.20    0.60
   8   5   1    2.80    0.70
   8   5   1    3.90    0.80
   8  -5  -1    3.90    0.90
   8   5   1    3.40    0.70
   9   5  -1    0.40    0.60
   9   5  -1    1.50    0.80
   9  -5   1    1.70    0.90
   9   5  -1    1.20    0.70
   9  -5   1    2.50    0.90
   9   5   1    0.80    0.60
   9   5   1    1.50    0.70
   9   5   1    1.20    0.70
   9  -5  -1    1.80    0.90
   9  -5  -1    1.70    0.90
  10   5  -1    6.80    1.20
  10  -5   1    3.00    1.00
  10   5  -1    3.80    0.90
  10  -5   1    3.50    1.50
  10  -5  -1    3.80    1.10
  10  -5  -1    5.20    1.20
  10   5   1    7.30    1.30
  10   5   1    4.70    1.00
  11   5  -1   44.30    2.90
  11  -5   1   44.30    3.60
  11  -5   1   37.40    2.80
  11  -5  -1   40.90    2.70
  11  -5  -1   45.60    2.90
  11   5   1   38.30    2.50
  12  -5   1    2.80    1.30
  12   5  -1    1.40    1.60
  12   5   1    3.60    1.10
  12  -5  -1    0.90    1.20
  13  -5   1    3.50    1.40
  13   5   1    3.50    1.20
  13  -5  -1    3.20    1.40
  13  -5  -1    2.20    1.30
  14   5  -1    0.90    1.20
  14  -5   1    0.10    1.40
  14  -5  -1    2.00    1.60
  15  -5   1    1.10    1.90
  15  -5  -1   -2.80    1.50
   0  -6  -1    4.40    0.50
   0  -6   1    2.80    0.40
   1  -6   1   12.30    0.80
   1  -6   1   11.70    1.10
   1  -6  -1   12.20    0.80
   2  -6   1   48.20    2.60
   2   6  -1   49.70    2.40
   2  -6   1   45.90    2.40
   2   6   1   45.60    2.40
   2  -6  -1   49.99    2.60
   2  -6  -1   44.90    2.40
   2   6   1   48.00    2.50
   3   6  -1    9.50    0.80
   3   6  -1    9.40    0.90
   3   6  -1    8.80    0.60
   3  -6   1    7.90    1.00
   3  -6   1   10.00    0.80
   3  -6  -1   11.50    1.10
   3   6   1    9.80    0.70
   3   6   1    9.60    0.80
   3  -6  -1   11.30    1.00
   3   6   1   11.20    1.00
   4   6  -1    4.70    0.50
   4   6  -1    6.50    0.80
   4   6  -1    4.80    0.60
   4  -6   1    4.60    0.90
   4  -6   1    5.80    0.70
   4  -6  -1    4.90    0.90
   4   6   1    5.40    0.60
   4  -6  -1    5.20    0.70
   4   6   1    5.50    0.70
   4   6   1    5.70    0.80
   5   6  -1    0.60    0.40
   5   6  -1    1.00    0.40
   5  -6   1    0.60    0.60
   5  -6   1    1.10    0.70
   5   6  -1    0.50    0.40
   5   6   1    0.40    0.50
   5  -6  -1    0.70    0.60
   5   6   1    0.50    0.50
   5   6   1    1.10    0.40
   5  -6  -1    0.90    0.70
   6   6  -1    4.50    0.70
   6  -6   1    5.50    1.00
   6  -6   1    7.90    0.90
   6   6  -1    5.70    0.70
   6   6  -1    5.20    0.70
   6   6   1    5.20    0.70
   6   6   1    4.60    0.70
   6  -6  -1    7.40    1.10
   6   6   1    5.80    0.80
   7  -6   1   42.90    2.50
   7  -6   1   43.00    2.60
   7   6  -1   40.50    2.30
   7   6  -1   44.50    2.30
   7   6  -1   43.00    2.30
   7   6   1   43.60    2.30
   7  -6  -1   38.80    2.60
   7  -6  -1   47.90    2.50
   7   6   1   44.30    2.30
   7   6   1   41.80    2.30
   8   6  -1   -0.30    0.50
   8   6  -1   -1.10    0.60
   8  -6   1    0.20    0.80
   8  -6   1   -0.90    0.70
   8   6  -1   -0.10    0.60
   8  -6  -1    0.80    0.80
   8  -6  -1    0.30    1.00
   8   6   1    1.00    0.60
   8   6   1    0.00    0.60
   8   6   1   -0.60    0.60
   9   6  -1    0.50    0.70
   9  -6   1    0.80    0.90
   9   6  -1    0.10    0.60
   9  -6   1    0.60    1.00
   9   6  -1   -0.30    0.70
   9   6   1   -0.20    0.70
   9   6   1    0.50    0.70
   9  -6  -1    0.50    0.80
   9   6   1    0.30    0.70
   9  -6  -1    0.60    0.90
  10   6  -1   40.50    2.60
  10  -6   1   46.10    2.90
  10  -6   1   52.79    2.90
  10   6   1   37.30    2.70
  10  -6  -1   46.20    3.60
  10  -6  -1   44.50    2.80
  10   6   1   38.50    2.70
  11  -6   1   24.10    2.10
  11   6  -1   28.50    2.20
  11   6   1   30.00    2.60
  11  -6  -1   24.30    2.40
  11  -6  -1   25.00    2.10
  12   6  -1    2.80    1.50
  12  -6   1    0.40    1.20
  12   6   1    1.40    1.40
  12  -6  -1    2.40    1.40
  13   6  -1    0.40    1.60
  13  -6  -1    0.50    1.30
  13   6   1    0.40    1.50
  14  -6   1    0.30    1.60
  14  -6  -1    0.80    1.50
   0  -7   1    0.00    0.30
   0  -7  -1    0.40    0.30
   1  -7   1    1.40    0.40
   1  -7   1    0.30    0.60
   1  -7  -1    0.80    0.40
   2  -7   1    4.20    0.60
   2  -7   1    4.40    0.80
   2   7  -1    4.30    0.70
   2   7   1    2.30    0.60
   2  -7  -1    3.80    0.60
   2  -7  -1    4.30    0.80
   2   7   1    3.70    0.70
   3   7  -1    9.00    1.00
   3  -7   1    7.30    0.80
   3   7  -1    6.50    0.60
   3   7  -1    9.20    0.90
   3  -7   1   10.30    1.10
   3  -7  -1    9.70    1.20
   3   7   1    8.20    0.90
   3  -7  -1    7.60    0.80
   3   7   1    7.60    0.90
   3   7   1    7.30    0.60
   4  -7   1   11.60    1.20
   4   7  -1    9.20    0.70
   4  -7   1    8.20    0.90
   4   7  -1    8.50    0.90
   4   7  -1    8.70    1.00
   4   7   1    8.30    0.90
   4   7   1    9.50    1.00
   4  -7  -1   11.70    1.20
   4   7   1    9.20    0.70
   4  -7  -1    8.00    0.90
   5  -7   1   17.80    1.50
   5   7  -1   17.30    1.20
   5   7  -1   17.20    1.20
   5   7  -1   17.90    1.30
   5  -7   1   15.60    1.30
   5   7   1   15.60    1.10
   5  -7  -1   16.20    1.30
   5   7   1   18.50    1.20
   5   7   1   17.00    1.30
   5  -7  -1   17.30    1.50
   6  -7   1   10.30    1.30
   6   7  -1   12.00    1.20
   6   7  -1   10.00    1.10
   6   7  -1   11.30    1.00
   6  -7   1   16.50    1.20
   6  -7  -1   14.20    1.20
   6   7   1    9.80    1.00
   6   7   1   13.20    1.20
   6   7   1   11.00    1.00
   6  -7  -1   14.20    1.50
   7   7  -1    5.60    0.80
   7  -7   1    4.60    0.90
   7   7  -1    2.90    0.80
   7  -7   1    6.10    1.20
   7   7  -1    5.40    0.90
   7   7   1    5.10    0.80
   7  -7  -1    3.50    1.20
   7   7   1    5.30    0.90
   7  -7  -1    3.50    0.90
   7   7   1    4.60    0.90
   8   7  -1   13.90    1.40
   8   7  -1   13.10    1.40
   8  -7   1   16.90    1.80
   8  -7   1   14.80    1.50
   8   7  -1   13.70    1.20
   8   7   1   11.20    1.30
   8   7   1   12.70    1.30
   8  -7  -1   15.80    1.80
   8  -7  -1   17.20    1.70
   8   7   1   13.10    1.20
   9   7  -1   -0.60    0.70
   9   7  -1    0.70    0.70
   9   7  -1    0.60    0.70
   9  -7   1   -0.40    1.00
   9  -7   1   -0.30    0.90
   9   7   1    1.10    0.70
   9  -7  -1    0.60    0.90
   9   7   1    1.40    0.80
   9  -7  -1   -0.20    1.00
  10  -7   1    9.00    1.60
  10  -7   1   12.10    1.60
  10   7  -1    9.90    1.30
  10  -7  -1   12.10    1.60
  10   7   1   12.60    1.50
  11  -7   1   62.49    3.70
  11  -7  -1   56.99    3.70
  12  -7   1    1.20    1.30
  12  -7   1    4.40    1.50
  12  -7  -1    2.10    1.40
  12  -7  -1    1.60    1.30
  13  -7   1    7.30    1.90
  13  -7   1    8.10    1.90
  13  -7  -1    6.60    1.70
  14  -7   1    2.70    2.00
  14  -7  -1    0.80    1.60
   0  -8  -1 2030.80   89.09
   0  -8   1 2013.80   89.09
   1  -8   1   93.29    4.50
   1   8   1   91.09    4.70
   1   8   1   96.19    4.60
   1  -8  -1   98.79    4.50
   2   8  -1   15.00    1.30
   2   8  -1   15.20    1.10
   2  -8   1   14.90    1.30
   2  -8   1   14.00    1.00
   2   8   1   15.70    1.30
   2  -8  -1   13.20    1.00
   2   8   1   15.10    1.20
   3   8  -1   24.40    1.70
   3  -8   1   24.40    1.60
   3   8  -1   25.00    1.50
   3   8  -1   24.70    1.30
   3  -8   1   23.50    1.80
   3  -8  -1   24.20    1.50
   3   8   1   25.60    1.30
   3   8   1   26.30    1.60
   3  -8  -1   23.00    1.70
   3   8   1   24.50    1.70
   4  -8   1   33.40    2.30
   4  -8   1   36.90    2.10
   4   8  -1   35.30    1.80
   4   8  -1   36.90    2.20
   4   8  -1   36.00    2.00
   4  -8  -1   36.80    2.30
   4   8   1   36.10    1.80
   4   8   1   36.10    2.20
   4  -8  -1   34.50    2.00
   4   8   1   35.00    2.00
   5   8  -1    9.50    1.00
   5  -8   1   12.50    1.20
   5  -8   1    7.70    1.20
   5   8  -1   12.40    1.00
   5   8  -1   11.20    1.10
   5  -8  -1   12.20    1.40
   5   8   1   10.50    1.20
   5  -8  -1   12.10    1.20
   5   8   1   10.60    1.10
   5   8   1    9.80    0.90
   6   8  -1    1.40    0.60
   6  -8   1    2.60    1.00
   6  -8   1    2.30    0.80
   6   8  -1    2.60    0.90
   6   8  -1    2.10    0.70
   6   8   1    1.30    0.70
   6   8   1    2.10    0.80
   6  -8  -1    2.00    0.90
   6  -8  -1    2.40    0.80
   6   8   1    1.80    0.60
   7  -8   1   11.30    1.40
   7   8  -1   13.10    1.30
   7   8  -1   13.50    1.20
   7  -8   1   14.70    1.70
   7   8  -1   15.30    1.20
   7  -8  -1   15.80    1.50
   7  -8  -1   17.60    2.10
   7   8   1   13.20    1.40
   7   8   1   13.30    1.30
   7   8   1   14.10    1.20
   8   8  -1    9.00    1.40
   8   8  -1    9.00    1.20
   8  -8   1    9.60    2.00
   8  -8   1    8.60    1.30
   8   8  -1    7.90    1.00
   8   8   1    7.90    1.10
   8   8   1    7.70    1.20
   8  -8  -1    8.70    1.50
   8  -8  -1    9.80    1.30
   8   8   1    9.80    1.10
   9   8  -1   11.50    1.40
   9  -8   1   14.80    1.80
   9  -8   1   15.90    1.70
   9  -8  -1   11.30    1.70
   9   8   1   14.10    1.40
   9  -8  -1   13.60    1.60
   9   8   1   12.40    1.40
  10  -8   1   11.30    1.70
  10  -8   1   10.30    1.60
  10  -8  -1   10.70    1.70
  10  -8  -1   12.20    1.70
  11  -8   1    4.90    1.40
  11  -8  -1    5.60    2.10
  12  -8   1    0.20    1.20
  12  -8   1   -0.50    1.40
  12  -8  -1    2.40    1.60
  12  -8  -1    0.60    1.40
  13  -8  -1   -0.70    1.30
   0  -9   1    0.60    0.40
   0  -9  -1   -0.10    0.40
   1  -9   1    1.50    0.50
   1   9   1    1.50    0.70
   1   9   1    2.00    0.60
   1  -9  -1    1.30    0.50
   2  -9   1   22.40    1.40
   2   9  -1   22.70    1.60
   2   9  -1   24.40    1.70
   2   9   1   25.10    1.70
   2  -9  -1   23.10    1.50
   2   9   1   21.60    1.60
   3   9  -1   14.00    1.40
   3   9  -1   13.70    1.30
   3  -9   1   13.60    1.10
   3   9  -1   13.60    0.90
   3  -9   1   14.30    1.50
   3   9   1   13.10    0.90
   3  -9  -1   13.50    1.10
   3   9   1   15.40    1.50
   3   9   1   14.90    1.20
   3  -9  -1   15.00    1.50
   4   9  -1    0.70    0.60
   4  -9   1    0.40    0.60
   4  -9   1    0.40    0.80
   4   9  -1    0.60    0.70
   4   9  -1    1.50    0.40
   4  -9  -1    1.40    0.60
   4  -9  -1    0.50    0.80
   4   9   1    1.30    0.70
   4   9   1    1.50    0.50
   4   9   1    0.70    0.70
   5   9  -1    2.10    0.80
   5   9  -1    0.50    0.60
   5  -9   1    1.20    1.00
   5   9  -1    0.80    0.50
   5  -9   1   -0.40    0.60
   5  -9  -1    1.10    0.80
   5   9   1    1.50    0.70
   5   9   1    1.20    0.90
   5   9   1    1.20    0.60
   5  -9  -1   -0.50    0.80
   6  -9   1    3.00    1.00
   6  -9   1    1.20    1.00
   6   9  -1    1.90    0.80
   6   9  -1    1.20    0.80
   6  -9  -1    2.50    0.80
   6   9   1    1.90    0.80
   6   9   1    2.60    0.70
   6  -9  -1    2.70    1.10
   6   9   1    3.50    1.00
   7   9  -1   11.20    1.20
   7   9  -1   11.70    1.50
   7  -9   1   13.20    1.70
   7  -9   1   11.60    1.40
   7   9   1   11.30    1.30
   7   9   1   14.10    1.60
   7  -9  -1   15.80    1.90
   7  -9  -1   13.20    1.50
   8   9  -1    0.80    0.80
   8   9  -1    1.00    0.90
   8  -9   1    0.40    0.90
   8  -9   1    0.10    1.50
   8  -9  -1    0.80    0.90
   8   9   1    0.70    0.80
   8  -9  -1    2.30    1.80
   8   9   1    0.50    0.90
   9  -9   1   -0.50    1.00
   9  -9   1   -0.30    1.20
   9  -9  -1   -0.30    1.10
   9   9   1    0.50    1.00
   9  -9  -1   -0.80    0.90
  10  -9   1    4.00    1.50
  10  -9   1    5.50    1.40
  10  -9  -1    7.50    1.60
  10  -9  -1    7.60    1.60
  11  -9   1    3.20    1.50
  11  -9   1    3.80    1.50
  11  -9  -1    1.10    1.40
  12  -9   1    7.40    1.80
  12  -9  -1    6.40    1.80
  13  -9   1   11.90    2.20
   0 -10   1   22.50    1.30
   0 -10  -1   20.80    1.30
   1  10  -1    0.20    0.60
   1 -10   1    0.30    0.50
   1  10   1    1.20    0.90
   1  10   1    0.10    0.70
   1 -10  -1    0.20    0.50
   2  10  -1    0.20    0.70
   2 -10   1   -0.20    0.50
   2  10  -1    0.80    0.80
   2  10   1    0.50    0.60
   2  10   1    1.10    0.80
   2 -10  -1   -0.90    0.50
   3  10  -1    1.30    0.90
   3  10  -1    3.80    0.80
   3  10  -1    1.30    0.40
   3 -10   1    1.50    0.70
   3 -10   1    2.20    1.00
   3  10   1    2.80    0.50
   3 -10  -1    2.40    0.70
   3  10   1    0.80    0.70
   3  10   1    1.60    0.90
   4 -10   1    1.90    0.70
   4 -10   1    1.30    0.90
   4  10  -1    0.80    0.80
   4  10  -1    2.40    0.90
   4 -10  -1    0.30    0.60
   4  10   1    1.30    0.50
   4  10   1    3.80    1.00
   4 -10  -1    0.60    0.90
   4  10   1    0.40    0.70
   5  10  -1    1.00    0.80
   5 -10   1   -0.30    0.90
   5 -10   1    0.50    0.70
   5  10  -1    0.50    0.80
   5  10   1    0.70    0.80
   5 -10  -1   -0.10    0.70
   5 -10  -1    0.90    1.00
   5  10   1   -0.90    0.80
   6 -10   1   11.80    1.40
   6 -10   1    7.40    1.40
   6  10  -1    8.60    1.40
   6  10  -1    7.70    1.10
   6 -10  -1    8.30    1.40
   6 -10  -1    5.90    1.40
   6  10   1   10.20    1.30
   6  10   1    6.50    1.20
   7 -10   1   -1.30    0.80
   7 -10   1   -0.80    1.00
   7  10  -1   -0.20    0.80
   7  10  -1    0.90    1.00
   7  10   1    0.20    0.80
   7 -10  -1    0.10    0.80
   7 -10  -1   -1.40    1.00
   7  10   1    0.10    1.00
   8 -10   1   12.30    1.90
   8 -10   1   16.40    1.70
   8  10  -1   16.00    1.80
   8  10   1   13.70    1.80
   8 -10  -1   13.80    2.00
   8 -10  -1   15.40    2.00
   8  10   1   17.70    1.70
   9 -10   1    0.50    1.10
   9 -10   1    0.60    1.30
   9  10   1   -0.60    1.00
   9 -10  -1   -0.30    1.40
   9 -10  -1    1.70    1.50
  10 -10   1   10.30    1.70
  10 -10  -1    9.70    1.70
  11 -10   1   29.00    2.90
  11 -10  -1   27.40    2.70
  12 -10  -1    2.60    1.60
   0 -11   1    0.00    0.50
   0  11   1    0.30    0.90
   1 -11   1   43.20    2.40
   1  11  -1   42.70    2.70
   1  11  -1   45.80    2.90
   1  11   1   46.30    2.80
   1  11   1   48.50    2.90
   1 -11  -1   43.40    2.40
   2  11  -1   15.20    1.50
   2 -11   1   13.00    1.20
   2  11  -1   14.20    1.60
   2  11   1   14.80    1.70
   2  11   1   13.50    1.40
   2 -11  -1   12.90    1.30
   3  11  -1   -0.10    0.80
   3  11  -1    1.30    1.00
   3 -11   1    0.60    0.70
   3  11   1    0.90    0.90
   3 -11  -1    0.50    0.70
   3  11   1    0.20    0.90
   4 -11   1    0.20    0.70
   4  11  -1    0.70    0.90
   4  11  -1    0.30    0.90
   4 -11   1    0.10    1.00
   4  11   1    0.40    0.70
   4  11   1    0.90    0.90
   4 -11  -1   -0.20    0.80
   5 -11   1    0.70    1.60
   5 -11   1    0.40    0.70
   5  11  -1   -0.60    0.80
   5 -11  -1   -0.70    0.90
   5  11   1    0.90    1.10
   5  11   1   -0.40    0.80
   5 -11  -1    1.30    0.80
   6 -11   1   15.90    1.60
   6  11  -1   13.80    1.80
   6 -11   1   13.10    1.80
   6  11  -1   17.20    1.60
   6 -11  -1   14.30    1.90
   6  11   1   13.80    1.60
   6  11   1   17.90    2.00
   6 -11  -1   11.30    1.40
   7  11  -1    0.50    1.00
   7 -11   1    0.50    1.20
   7  11  -1   -0.60    0.90
   7 -11   1   -0.30    0.90
   7  11   1   -0.70    0.90
   7 -11  -1    2.10    1.30
   7 -11  -1    1.30    1.20
   7  11   1    1.70    1.00
   8  11  -1    4.30    1.50
   8 -11   1    1.50    1.40
   8 -11   1    2.50    1.10
   8  11   1    3.50    1.40
   8 -11  -1    2.30    1.40
   8 -11  -1    4.50    1.30
   9 -11   1   -0.90    1.10
   9 -11  -1   -1.10    1.40
  10 -11   1    1.60    1.30
  10 -11  -1    0.60    1.40
  11 -11   1   83.49    4.90
  11 -11  -1   74.89    4.90
   0  12  -1  100.39    5.40
   0  12   1  103.59    5.30
   1 -12   1   40.50    2.30
   1  12  -1   41.30    2.80
   1  12  -1   38.40    2.60
  -1  12   1   41.60    2.90
   1  12   1   45.10    2.90
   1  12   1   45.30    2.70
   1 -12  -1   34.90    2.30
   2 -12   1    4.10    0.90
   2  12  -1    4.90    1.30
   2  12  -1    5.40    1.30
   2  12   1    5.80    1.30
   2 -12  -1    4.10    1.00
   2  12   1    5.90    1.10
   3 -12   1    0.20    0.80
   3  12  -1    0.90    1.10
   3  12  -1    1.00    0.90
   3  12   1    0.90    0.90
   3  12   1    1.10    0.90
   3 -12  -1    0.90    0.80
   4  12  -1    2.30    1.00
   4  12  -1    2.20    1.20
   4 -12   1    1.80    0.90
   4  12   1    2.90    1.20
   4  12   1    0.60    1.00
   4 -12  -1    2.20    1.00
   5  12  -1    2.40    1.20
   5  12  -1    2.50    1.10
   5 -12   1    2.90    0.90
   5  12   1    6.50    1.40
   5  12   1    4.70    1.20
   5 -12  -1    5.10    1.20
   6  12  -1    5.30    1.30
   6 -12   1    5.40    1.10
   6 -12   1    3.40    1.50
   6  12  -1    4.90    1.20
   6 -12  -1    6.00    1.40
   6  12   1    4.60    1.40
   6  12   1    6.80    1.80
   7 -12   1    0.00    1.20
   7  12  -1   -0.40    1.00
   7  12   1    0.30    1.40
   7 -12  -1    2.70    1.50
   7 -12  -1   -0.80    0.90
   8 -12   1    2.10    1.20
   8  12  -1    1.40    1.50
   8  12   1    0.70    1.10
   8 -12  -1   -0.70    1.00
   9 -12   1   -0.50    1.50
   9 -12  -1   -0.10    1.20
  10 -12   1    2.30    2.20
  10 -12  -1    4.90    1.60
   0  13  -1    1.10    1.30
   0  13  -1   -0.40    0.90
   0  13   1    1.20    1.30
   0  13   1    0.30    1.10
   1 -13   1   -0.70    0.60
  -1  13   1    2.20    1.40
   1  13  -1    0.60    1.20
   1  13  -1    0.70    1.20
   1 -13  -1    1.20    0.70
   1  13   1    0.70    1.20
  -1  13  -1    2.40    1.30
   1  13   1    1.80    1.00
   2  13  -1   -0.40    1.10
   2 -13   1    1.60    0.80
   2  13  -1    0.20    1.20
  -2  13   1    2.20    1.40
   2  13   1   -0.40    1.10
   2 -13  -1   -0.80    0.70
   2  13   1    0.00    1.20
   3  13  -1    2.20    1.20
   3 -13   1    2.20    1.00
   3  13  -1    2.40    1.40
  -3  13   1    1.60    1.30
   3  13   1    3.80    1.40
   3 -13  -1    0.80    0.90
   3  13   1    2.10    1.30
   4 -13   1   -0.60    0.90
   4  13  -1    1.80    1.80
   4  13  -1    0.20    1.10
   4  13   1   -0.50    1.20
   4  13   1   -0.50    1.10
   4 -13  -1   -1.70    0.80
   5 -13   1   10.00    1.50
   5  13  -1    9.20    1.70
   5  13  -1    9.50    1.60
   5  13   1   13.00    2.30
   5  13   1    8.40    1.40
   5 -13  -1   10.60    1.50
   6  13  -1    0.90    1.30
   6 -13   1    1.20    1.20
   6  13   1   -0.70    1.10
   6 -13  -1    0.40    1.00
   6  13   1    2.30    1.30
   7 -13   1    2.90    1.10
   7  13  -1    3.40    1.30
   7  13   1    3.90    1.40
   7 -13  -1    2.00    1.40
   8 -13   1    0.40    1.10
   8  13  -1    1.40    1.30
   8 -13  -1    0.80    1.70
   8  13   1    1.30    1.30
   9 -13   1    1.70    1.30
   9 -13  -1    1.00    1.30
   0  14  -1   26.30    2.80
   0  14   1   24.70    2.50
   0  14  -1   25.50    2.20
   0  14   1   23.70    2.20
   1  14  -1    1.60    1.10
  -1  14   1    0.20    1.40
   1  14  -1   -0.70    1.00
  -1  14   1    0.80    1.10
  -1  14  -1    1.20    1.50
  -1  14  -1    0.90    1.10
   1  14   1    1.80    1.10
   1  14   1   -0.30    1.40
   2  14  -1    0.40    1.40
   2  14  -1    1.30    1.10
  -2  14   1    3.60    1.60
   2  14   1    3.00    1.50
  -2  14  -1    5.60    1.60
   2  14   1    2.60    1.50
   3  14  -1    2.00    1.50
   3 -14   1    1.40    1.00
   3  14  -1    2.60    1.40
  -3  14   1    3.50    1.70
   3  14   1    3.00    1.40
   3  14   1    6.30    1.70
   3 -14  -1    3.00    1.10
  -3  14  -1    4.20    1.70
  -4  14   1    5.10    1.70
   4  14  -1    3.50    1.10
   4 -14   1    3.60    1.20
   4  14  -1    2.50    1.60
   4  14   1    2.40    1.40
   4  14   1    2.00    1.60
   4 -14  -1    1.40    1.20
   5  14  -1    2.00    1.30
   5  14  -1    5.90    1.70
  -5  14   1    4.10    2.10
   5 -14   1    3.50    1.20
   5  14   1    2.70    1.50
   5  14   1    2.60    1.40
   5 -14  -1    3.60    1.10
  -6  14   1   -0.50    1.50
   6 -14   1    0.90    1.40
   6  14  -1   -0.30    1.30
   6 -14  -1    0.80    1.30
   6  14   1    1.00    1.90
   7 -14   1    0.00    1.30
  -7  14   1    2.00    1.60
   7 -14  -1   -0.20    1.10
   7  14   1   -0.20    1.40
   8  14  -1    1.30    2.10
   8 -14   1    0.70    1.60
   8  14   1    3.50    1.60
   8 -14  -1    2.30    1.30
   0  15  -1    2.20    1.90
   0  15   1   -0.40    1.60
   1  15  -1    6.20    1.90
   1  15  -1    3.70    1.50
  -1  15   1    5.10    1.90
   1  15   1    7.00    1.90
  -1  15  -1    7.30    2.00
   2  15  -1    0.70    1.70
  -2  15   1   -0.40    1.10
   2  15  -1    2.90    1.80
   2  15   1    0.40    1.20
   2  15   1   -0.50    1.60
  -2  15  -1    1.10    1.70
   3  15  -1   -1.10    1.30
   3  15  -1   -0.80    1.60
  -3  15   1   -0.20    1.90
   3  15   1   -0.90    1.60
  -3  15  -1    0.70    1.70
   3  15   1    0.70    1.20
   4  15  -1   -1.80    1.00
  -4  15   1   -0.20    1.70
   4  15  -1    3.00    1.70
  -4  15  -1   -1.50    1.60
   4  15   1   -1.20    1.40
   5  15  -1    5.40    1.80
  -5  15   1    7.60    2.40
   5  15   1    7.80    2.00
   5 -15  -1    6.70    1.70
  -5  15  -1    7.70    2.60
   6 -15   1   -0.90    1.30
   6  15  -1   -0.40    1.50
  -6  15   1   -0.30    1.70
   6 -15  -1   -2.40    1.40
  -6  15  -1   -0.60    1.80
   6  15   1    0.20    1.70
   1  16  -1   24.70    3.20
  -1  16   1   25.20    4.00
  -1  16  -1   26.30    3.30
   1  16   1   27.30    3.60
  -2  16   1   -0.70    1.90
   2  16  -1   -1.00    1.80
  -2  16  -1    2.40    2.20
   2  16   1    3.50    2.00
  -3  16   1    2.90    2.40
   3  16  -1    5.00    2.00
   3  16   1    4.70    2.20
  -3  16  -1    3.30    2.10
  -2   0   2   45.70    2.10
   2   0   2   47.20    2.20
   2   0  -2   45.30    2.10
  -2   0  -2   46.80    2.20
   3   0  -2   74.59    3.40
  -3   0  -2   72.29    3.40
  -3   0   2   71.59    3.30
   3   0   2   73.79    3.40
   3   0   2   74.79    3.40
   3   0  -2   72.09    3.40
   4   0  -2   14.30    0.90
   4   0   2   14.90    1.00
   4   0  -2   12.60    0.80
   4   0   2   12.20    0.90
   5   0  -2   53.19    2.70
   5   0   2   53.99    2.70
   5   0   2   56.09    2.80
   5   0  -2   54.69    2.60
   6   0   2  329.27   15.60
   6   0   2  349.17   15.70
   6   0   2  350.56   15.50
   6   0  -2  347.47   15.50
   6   0  -2  361.36   15.70
   7   0   2   18.10    1.40
   7   0  -2   19.00    1.30
   7   0   2   21.50    1.20
   7   0  -2   17.50    1.30
   7   0   2   17.80    1.30
   8   0   2   51.29    2.50
   8   0   2   50.59    2.70
   8   0  -2   50.19    2.70
   8   0   2   49.90    2.80
   8   0  -2   48.20    2.70
   9   0  -2   15.00    1.20
   9   0   2   15.50    1.10
   9   0   2   16.00    1.50
   9   0  -2   17.10    1.60
   9   0   2   15.10    1.30
  10   0  -2    6.50    1.10
  10   0  -2    4.30    0.90
  10   0   2    6.40    1.10
  10   0   2    5.60    1.10
  11   0  -2  102.19    5.30
  11   0   2   94.29    5.00
  11   0   2   90.09    5.00
  12   0  -2    0.60    1.00
  12   0   2   -0.70    0.90
  12   0   2    1.00    1.10
  13   0   2    1.50    1.20
  13   0  -2    0.50    1.10
  14   0   2   -0.30    1.40
  15   0   2    5.40    1.90
  15   0  -2    5.50    1.80
   1   1  -2  320.97   13.80
   1  -1   2  311.87   13.90
  -1   1  -2  302.77   13.90
   1   1   2  316.77   13.90
   1  -1  -2  317.97   13.90
  -2   1   2  116.09    5.40
   2   1  -2  121.39    5.30
   2  -1   2  114.79    5.40
  -2  -1  -2  117.59    5.30
   2   1   2  123.39    5.30
  -2   1  -2  114.99    5.40
   2  -1  -2  119.09    5.40
  -2  -1   2  122.89    5.30
   3   1  -2   45.90    2.30
   3  -1   2   47.50    2.30
   3  -1   2   48.10    2.30
   3   1  -2   48.70    2.20
  -3  -1  -2   48.80    2.30
   3  -1  -2   46.60    2.30
  -3  -1   2   48.30    2.20
   3   1   2   44.60    2.30
   3  -1  -2   48.10    2.30
   3   1   2   48.60    2.30
   4   1  -2  269.27   11.90
   4  -1   2  264.87   11.90
   4  -1   2  260.17   12.00
   4   1  -2  262.57   11.80
   4   1   2  268.77   11.90
   4  -1  -2  283.37   12.00
   4  -1  -2  263.17   11.90
   4   1   2  263.47   11.90
  -4  -1   2  262.17   11.80
   5  -1   2   11.20    0.80
   5  -1   2   11.50    0.90
   5   1  -2   11.90    0.90
   5   1  -2   11.30    0.80
   5  -1   2   13.10    0.90
   5  -1  -2   12.90    0.90
   5   1   2   12.00    0.90
   5  -1  -2    9.70    0.90
   5   1   2   12.70    0.90
   6   1  -2  133.29    6.20
   6   1  -2  129.79    6.10
   6  -1   2  136.29    6.10
   6  -1   2  129.59    6.30
   6  -1   2  131.69    6.20
   6   1   2  133.89    6.10
   6  -1  -2  130.49    6.30
   6  -1  -2  137.39    6.20
   6   1   2  136.69    6.20
   6   1   2  135.89    6.30
   7   1  -2   10.90    1.00
   7  -1   2   10.50    0.90
   7   1  -2    9.80    0.80
   7  -1   2   10.00    1.10
   7  -1   2    8.70    0.80
   7   1   2   12.50    1.20
   7   1   2   10.60    0.90
   7  -1  -2   12.50    1.10
   7  -1  -2    9.10    0.80
   7  -1  -2   10.90    1.00
   7   1   2    8.10    0.70
   8   1  -2   11.80    1.20
   8  -1   2   12.40    1.30
   8   1  -2   11.60    1.00
   8  -1   2   10.40    0.90
   8  -1   2   13.20    1.20
   8   1   2   12.20    1.20
   8  -1  -2   13.10    1.10
   8  -1  -2   12.70    1.20
   8   1   2   13.20    1.00
   8   1   2   12.20    0.90
   9   1  -2   13.90    1.30
   9  -1   2   13.70    1.40
   9  -1   2   10.80    1.00
   9  -1   2   12.90    1.40
   9   1  -2   13.30    1.30
   9   1   2   13.80    1.30
   9   1   2   11.30    0.90
   9  -1  -2   12.60    1.30
   9   1   2   13.40    1.10
   9  -1  -2   13.60    1.30
  10   1  -2   18.90    1.60
  10   1  -2   21.20    1.70
  10  -1   2   18.80    1.70
  10  -1   2   19.50    1.90
  10  -1   2   18.80    1.40
  10  -1  -2   20.60    1.50
  10   1   2   18.90    1.90
  10  -1  -2   20.90    1.70
  10   1   2   18.90    1.60
  11  -1   2  261.77   12.10
  11   1  -2  261.87   12.30
  11   1  -2  238.78   11.80
  11  -1   2  264.57   12.10
  11   1   2  240.78   11.90
  11  -1  -2  261.07   12.10
  11   1   2  264.97   12.60
  11  -1  -2  258.17   12.00
  12  -1   2   -0.40    1.10
  12   1  -2   -0.30    0.90
  12  -1   2   -1.00    0.90
  12  -1  -2   -0.40    1.00
  12   1   2   -0.60    0.90
  12  -1  -2    0.60    1.10
  13   1  -2    7.20    1.40
  13   1   2   10.90    1.60
  14  -1   2    1.40    1.50
  14   1  -2    1.30    1.20
  14   1   2    1.20    1.30
  14  -1  -2    2.20    1.30
  15   1  -2    0.90    1.30
  15  -1   2    0.30    1.50
  15   1   2   -0.80    1.30
  15  -1  -2    0.40    1.50
   0  -2   2   76.89    3.50
   0   2  -2   78.09    3.50
  -1  -2  -2  214.18    9.40
   1  -2   2  212.58    9.50
  -1   2   2  208.28    9.50
   1   2  -2  216.08    9.40
   1   2   2  212.58    9.40
   1  -2  -2  208.98    9.50
  -1   2  -2  209.28    9.50
  -2  -2  -2  218.28    9.90
   2  -2   2  219.68    9.90
   2  -2   2  212.58    9.90
   2  -2   2  218.48    9.90
   2   2  -2  240.88    9.80
   2  -2  -2  218.28    9.90
   2   2   2  221.38    9.90
  -2  -2   2  229.18    9.80
   2  -2  -2  213.48    9.90
   3  -2   2   35.80    1.90
   3   2  -2   38.40    1.80
   3  -2   2   36.60    2.00
   3  -2   2   38.70    1.90
   3  -2  -2   39.60    1.90
  -3  -2   2   38.60    1.80
   3  -2  -2   37.30    1.90
   3   2   2   38.00    1.80
   3   2   2   38.90    1.90
   4  -2   2   18.10    1.20
   4   2  -2   21.00    1.10
   4  -2   2   18.70    1.20
   4   2  -2   20.40    1.10
   4  -2   2   21.70    1.30
   4  -2  -2   19.70    1.20
   4   2   2   19.60    1.10
   4  -2  -2   20.20    1.20
   4   2   2   21.00    1.10
  -4  -2   2   18.90    1.00
   5   2  -2   21.70    1.20
   5  -2   2   22.60    1.30
   5  -2   2   23.00    1.40
   5   2  -2   22.20    1.30
   5  -2   2   22.40    1.40
   5   2   2   23.00    1.30
   5   2   2   21.90    1.20
   5   2   2   22.00    1.30
   5  -2  -2   23.70    1.40
   5  -2  -2   20.10    1.30
   6   2  -2   28.60    1.70
   6  -2   2   29.70    1.80
   6  -2   2   30.20    1.70
   6  -2   2   32.60    1.80
   6   2  -2   29.90    1.60
   6  -2  -2   29.40    1.80
   6  -2  -2   32.10    1.80
   6   2   2   30.30    1.70
   6   2   2   30.40    1.70
   6   2   2   29.60    1.60
   7  -2   2    6.30    0.90
   7  -2   2    8.40    0.80
   7   2  -2    6.50    0.80
   7   2  -2    7.10    0.80
   7  -2   2    8.00    1.00
   7  -2  -2    6.80    0.90
   7   2   2    8.10    0.80
   7  -2  -2    4.70    0.80
   7   2   2    6.70    0.90
   8   2  -2    3.40    0.60
   8   2  -2    3.90    0.80
   8  -2   2    5.00    0.90
   8  -2   2    2.20    0.70
   8  -2   2    3.80    0.70
   8   2   2    2.10    0.50
   8  -2  -2    2.60    0.80
   8  -2  -2    3.30    0.80
   8   2   2    2.30    0.60
   8   2   2    3.20    0.80
   9  -2   2    1.80    0.60
   9  -2   2    1.20    0.70
   9   2  -2    2.20    0.80
   9  -2   2    0.90    0.70
   9   2  -2    3.20    0.70
   9  -2  -2    1.00    0.70
   9   2   2    1.40    0.60
   9  -2  -2    0.40    0.70
   9   2   2    1.40    0.50
   9   2   2    1.80    0.80
  10  -2   2    3.30    1.00
  10  -2   2    2.50    0.70
  10   2  -2    2.60    0.80
  10   2   2    1.80    0.90
  10  -2  -2    2.90    1.00
  10   2   2    4.40    0.90
  11  -2   2    0.60    1.20
  11   2  -2    3.50    1.20
  11  -2   2    2.30    1.00
  11   2   2    1.10    0.90
  11  -2  -2    1.80    1.00
  11   2   2    1.80    1.30
  12   2  -2    7.60    1.90
  12  -2   2    3.80    1.40
  12  -2   2    3.40    1.20
  12   2   2    5.40    1.30
  12  -2  -2    5.20    1.20
  12  -2  -2    5.70    1.70
  13  -2   2   -1.20    1.20
  13   2  -2    0.90    1.10
  13  -2   2    0.70    1.40
  13  -2  -2    1.30    1.20
  13  -2  -2    3.00    1.60
  14   2  -2    8.70    1.60
  14  -2   2   10.50    1.80
  14  -2  -2   10.50    2.00
  14   2   2    7.60    1.70
  15   2  -2   -0.40    1.20
  15  -2   2    1.40    1.60
  15   2   2    1.50    1.30
  15  -2  -2   -1.00    1.40
   0  -3   2   -0.60    0.40
   1  -3   2  232.48   10.20
   1   3  -2  227.58   10.20
   1   3   2  223.88   10.20
   1   3   2  232.88   10.20
   1  -3  -2  219.68   10.20
   1  -3  -2  227.28   10.10
   2  -3   2   63.79    3.10
   2  -3   2   60.89    3.00
   2  -3   2   61.59    3.00
   2   3  -2   64.49    2.90
   2   3   2   63.29    2.90
   2  -3  -2   64.29    3.10
   2  -3  -2   63.09    3.00
   2   3   2   63.09    3.00
   3   3  -2  186.28    8.30
   3  -3   2  178.18    8.40
   3  -3   2  178.38    8.30
   3  -3   2  176.98    8.40
   3   3  -2  192.78    8.20
   3   3   2  192.68    8.30
   3   3   2  188.78    8.30
   3  -3  -2  182.58    8.30
  -3  -3   2  185.98    8.20
   3  -3  -2  180.48    8.40
   3   3   2  178.58    8.20
   4  -3   2    0.30    0.40
   4   3  -2    0.70    0.30
   4   3  -2    0.20    0.30
   4   3  -2    0.50    0.30
   4  -3   2    0.70    0.40
   4  -3   2    1.10    0.50
   4  -3  -2    0.70    0.40
   4   3   2    0.60    0.40
   4   3   2    0.10    0.30
   4   3   2   -0.10    0.30
   4  -3  -2    0.80    0.50
   5  -3   2   44.20    2.30
   5  -3   2   44.60    2.40
   5   3  -2   44.00    2.20
   5   3  -2   41.80    2.10
   5   3  -2   45.80    2.20
   5  -3   2   45.40    2.40
   5   3   2   44.00    2.20
   5   3   2   43.00    2.30
   5  -3  -2   46.90    2.40
   5   3   2   44.00    2.20
   5  -3  -2   45.00    2.40
   6  -3   2    1.70    0.60
   6   3  -2    2.40    0.50
   6  -3   2    1.70    0.60
   6  -3   2    1.90    0.70
   6   3  -2    1.60    0.40
   6   3  -2    2.00    0.40
   6  -3  -2    3.00    0.70
   6   3   2    0.80    0.50
   6   3   2    1.40    0.60
   6  -3  -2    1.70    0.60
   6   3   2    1.80    0.50
   7   3  -2    5.20    0.60
   7   3  -2    5.40    0.80
   7  -3   2    5.10    0.90
   7  -3   2    5.60    0.80
   7  -3   2    6.80    0.90
   7   3  -2    5.90    0.60
   7   3   2    5.20    0.70
   7   3   2    4.80    0.60
   7   3   2    4.60    0.70
   7  -3  -2    7.50    0.90
   7  -3  -2    6.30    0.90
   8  -3   2    5.00    0.80
   8   3  -2    6.40    0.90
   8   3  -2    4.80    0.60
   8  -3   2    3.20    0.80
   8  -3   2    1.90    0.70
   8   3  -2    5.00    0.70
   8   3   2    5.00    0.60
   8  -3  -2    4.70    0.90
   8   3   2    5.40    0.80
   8   3   2    3.10    0.70
   8  -3  -2    4.20    0.90
   9  -3   2    0.90    0.70
   9   3  -2   -0.60    0.60
   9   3  -2    0.20    0.50
   9  -3   2    0.20    0.60
   9  -3   2    0.50    0.80
   9   3   2    0.20    0.70
   9  -3  -2    1.50    0.70
   9  -3  -2   -0.10    0.70
   9   3   2    0.10    0.50
   9   3   2    0.60    0.60
  10  -3   2    8.00    1.20
  10  -3   2    6.50    1.10
  10   3  -2    7.70    1.20
  10  -3  -2    6.90    1.20
  10   3   2    7.50    1.10
  10   3   2    5.10    1.00
  10  -3  -2    6.20    1.20
  11  -3   2  143.09    7.90
  11  -3   2  161.88    7.70
  11   3  -2  160.28    7.50
  11   3   2  149.49    7.90
  11  -3  -2  147.29    7.80
  11   3   2  156.58    7.60
  11  -3  -2  162.28    7.70
  12  -3   2   -0.50    1.00
  12   3  -2   -0.60    1.30
  12  -3   2    0.20    1.50
  12  -3  -2    1.70    1.50
  12  -3  -2   -0.10    1.00
  12   3   2    1.00    1.40
  13  -3   2    4.40    1.50
  13  -3   2    2.30    1.70
  13   3  -2    2.40    1.70
  13  -3  -2    1.40    1.50
  13   3   2    2.00    1.20
  14  -3   2   -2.00    1.20
  14  -3  -2    1.00    1.60
  15  -3   2   -1.00    1.70
  15   3  -2    0.70    1.20
  15  -3  -2    0.10    1.40
  15   3   2    0.20    1.30
   0  -4   2  126.29    5.80
   0  -4  -2  126.59    5.70
   1  -4   2  486.45   22.00
   1  -4   2  513.55   21.90
   1   4   2  492.45   21.90
   1   4   2  488.05   22.00
   1  -4  -2  492.95   21.90
   1  -4  -2  493.25   22.00
   2  -4   2  104.79    5.00
   2   4  -2  103.09    4.80
   2  -4   2  105.89    4.80
   2   4   2  105.79    4.90
   2  -4  -2  102.69    4.80
   2  -4  -2  104.99    5.00
   2   4   2  109.19    4.70
   3  -4   2   64.29    3.20
   3  -4   2   65.79    3.10
   3   4  -2   63.19    3.00
   3   4  -2   65.79    3.10
   3   4   2   65.09    3.10
   3  -4  -2   62.89    3.20
   3   4   2   65.19    3.00
   3   4   2   62.99    3.00
   3  -4  -2   62.39    3.10
   4   4  -2   10.70    0.80
   4   4  -2   11.30    0.80
   4   4  -2   10.90    0.80
   4  -4   2   13.30    1.00
   4  -4   2   11.10    0.90
   4   4   2   12.10    0.80
   4   4   2   11.30    0.80
   4   4   2   10.30    0.80
   4  -4  -2    9.80    0.90
   4  -4  -2   12.50    1.10
   5   4  -2   62.19    3.00
   5  -4   2   61.69    3.20
   5  -4   2   63.09    3.30
   5   4  -2   65.19    3.00
   5   4  -2   61.89    3.00
   5  -4   2   63.89    3.20
   5   4   2   62.39    3.10
   5   4   2   63.29    3.10
   5  -4  -2   62.99    3.20
   5   4   2   65.09    3.10
   5  -4  -2   63.49    3.20
   6   4  -2   18.30    1.20
   6   4  -2   18.60    1.10
   6  -4   2   20.70    1.40
   6  -4   2   21.30    1.50
   6   4  -2   17.10    1.10
   6   4   2   16.80    1.20
   6  -4  -2   18.90    1.40
   6   4   2   20.00    1.20
   6  -4  -2   18.30    1.40
   6   4   2   20.50    1.20
   7  -4   2   12.80    1.20
   7   4  -2   10.40    0.80
   7   4  -2   10.50    1.00
   7  -4   2    7.40    1.10
   7   4  -2    9.10    0.80
   7   4   2   11.60    0.90
   7   4   2    9.60    1.00
   7  -4  -2   10.70    1.10
   7  -4  -2   10.10    1.10
   7   4   2   10.20    0.90
   8   4  -2   15.30    1.10
   8  -4   2   13.90    1.40
   8   4  -2   14.70    1.00
   8  -4   2   14.60    1.50
   8   4  -2   15.70    1.30
   8  -4  -2   15.00    1.50
   8   4   2   14.40    1.10
   8   4   2   14.60    1.30
   8  -4  -2   13.90    1.40
   8   4   2   17.00    1.20
   9   4  -2    1.80    0.70
   9  -4   2    1.50    0.80
   9  -4   2    2.30    0.90
   9   4  -2    0.70    0.60
   9  -4  -2    0.30    0.80
   9   4   2    1.20    0.70
   9  -4  -2    1.00    0.80
   9   4   2    0.70    0.80
   9   4   2    0.70    0.60
  10  -4   2    7.10    1.20
  10   4  -2    3.30    0.90
  10  -4   2    6.10    1.20
  10   4  -2    8.70    1.40
  10  -4  -2    5.60    1.40
  10   4   2    6.30    1.10
  10   4   2    5.20    1.10
  11  -4   2    9.00    1.40
  11  -4   2    9.60    1.50
  11   4  -2    8.40    1.50
  11   4   2    8.60    1.40
  11  -4  -2    9.00    1.40
  11   4   2    8.20    1.30
  11  -4  -2    8.90    1.30
  12  -4   2   19.40    2.20
  12  -4   2   18.50    2.00
  12   4  -2   24.80    1.90
  12  -4  -2   27.80    2.80
  12   4   2   24.80    2.00
  13  -4   2    2.70    1.40
  14  -4   2   10.40    2.00
  14   4  -2   13.10    1.80
  15  -4   2    2.20    2.20
  15  -4  -2    0.30    1.80
  15   4   2    1.90    1.40
   0  -5  -2    0.20    0.30
   0  -5   2    0.80    0.50
   0  -5   2   -0.20    0.20
   1  -5   2  160.18    7.50
   1  -5   2  162.48    7.30
   1   5   2  161.38    7.40
   1  -5  -2  159.08    7.50
   1  -5  -2  167.58    7.40
   1   5   2  163.68    7.50
   2  -5   2   19.50    1.30
   2   5  -2   18.10    1.10
   2  -5   2   17.80    1.10
   2   5   2   18.90    1.20
   2  -5  -2   19.00    1.30
   2   5   2   16.50    1.10
   2  -5  -2   18.10    1.10
   3  -5   2   20.50    1.40
   3  -5   2   18.10    1.20
   3   5  -2   16.20    1.20
   3   5  -2   20.30    1.10
   3   5   2   20.10    1.20
   3   5   2   17.70    1.10
   3   5   2   18.90    1.00
   3  -5  -2   19.30    1.20
   3  -5  -2   20.60    1.40
   4  -5   2   57.59    3.10
   4   5  -2   56.49    2.80
   4  -5   2   59.09    3.00
   4   5  -2   59.49    2.90
   4   5  -2   60.19    2.90
   4   5   2   59.39    2.80
   4   5   2   57.89    3.00
   4  -5  -2   56.69    3.10
   4  -5  -2   60.19    3.00
   4   5   2   62.99    2.90
   5   5  -2    0.20    0.40
   5  -5   2   -0.80    0.50
   5   5  -2   -0.10    0.40
   5   5  -2    0.50    0.40
   5  -5   2    1.10    0.70
   5  -5  -2    1.30    0.60
   5  -5  -2    0.90    0.60
   5   5   2   -0.40    0.40
   5   5   2    0.60    0.50
   5   5   2    0.30    0.50
   6   5  -2    5.90    0.70
   6  -5   2    6.30    0.90
   6   5  -2    7.40    0.70
   6   5  -2    6.40    0.70
   6  -5   2    7.10    1.00
   6   5   2    6.20    0.80
   6   5   2    6.40    0.70
   6  -5  -2    6.90    1.00
   6   5   2    6.80    0.80
   6  -5  -2    6.60    0.90
   7   5  -2    1.00    0.50
   7   5  -2    0.50    0.50
   7  -5   2    0.40    0.60
   7   5  -2    1.40    0.50
   7  -5   2    0.10    0.70
   7   5   2    0.60    0.50
   7  -5  -2    1.10    0.60
   7  -5  -2    0.90    0.70
   7   5   2    1.10    0.60
   7   5   2    1.60    0.60
   8  -5   2   29.20    2.10
   8   5  -2   33.60    1.80
   8  -5   2   32.90    2.10
   8   5  -2   32.00    1.90
   8   5  -2   29.20    1.70
   8  -5  -2   30.00    2.00
   8   5   2   30.40    1.80
   8   5   2   31.30    1.90
   8  -5  -2   27.90    2.20
   8   5   2   30.90    1.80
   9  -5   2    8.10    1.20
   9   5  -2    7.20    1.10
   9   5  -2    8.70    1.00
   9  -5   2    8.50    1.20
   9  -5  -2    9.00    1.50
   9  -5  -2    6.20    1.10
   9   5   2    7.70    1.00
   9   5   2    7.60    0.90
   9   5   2    8.70    1.10
  10   5  -2    0.20    0.90
  10  -5   2   -0.40    0.80
  10  -5   2    0.40    1.40
  10  -5  -2    2.40    1.30
  10   5   2    0.60    0.80
  10   5   2   -0.10    0.80
  10  -5  -2    2.00    1.00
  11  -5   2   35.80    2.60
  11   5  -2   29.60    2.50
  11  -5   2   27.20    3.40
  11  -5  -2   35.30    2.40
  11   5   2   33.80    2.60
  11  -5  -2   39.20    2.60
  12   5  -2    1.80    1.00
  12  -5   2    3.10    1.30
  12   5   2    2.70    1.70
  12  -5  -2    1.10    1.20
  12  -5  -2    1.20    1.10
  13  -5   2    1.70    1.40
  13  -5  -2    1.10    1.40
  13   5   2    1.30    1.80
  13  -5  -2   -0.20    1.20
  14  -5   2    3.20    1.50
  14  -5   2   -0.90    1.80
  14  -5  -2   -0.20    1.90
  15  -5   2    0.50    1.80
  15  -5  -2   -1.50    2.10
   0  -6  -2   72.89    3.40
   0  -6   2   71.49    3.30
   1  -6   2   89.19    4.30
   1  -6   2   88.09    4.10
   1   6   2   87.79    4.20
   1   6   2   89.09    4.30
   1  -6  -2   89.09    4.10
   2   6  -2   89.19    4.20
   2  -6   2   90.39    4.20
   2  -6   2   93.19    4.40
   2   6   2   92.09    4.40
   2  -6  -2   90.79    4.40
   2   6   2   87.89    4.30
   2  -6  -2   86.79    4.20
   3   6  -2    7.40    0.60
   3   6  -2    9.30    0.90
   3  -6   2    7.80    0.80
   3  -6   2    8.10    1.00
   3   6  -2    7.50    0.70
   3   6   2    8.60    0.90
   3  -6  -2    5.70    0.70
   3   6   2    8.50    0.80
   3   6   2    7.10    0.60
   3  -6  -2    8.80    1.00
   4   6  -2    8.80    0.90
   4  -6   2    9.50    1.10
   4   6  -2    6.90    0.60
   4  -6   2    7.30    0.80
   4   6  -2    7.20    0.70
   4  -6  -2    8.60    0.90
   4   6   2    7.60    0.80
   4   6   2    7.40    0.70
   4  -6  -2    7.30    1.00
   4   6   2    7.70    0.90
   5   6  -2    0.60    0.50
   5   6  -2    0.60    0.40
   5   6  -2    0.30    0.40
   5  -6   2    0.10    0.70
   5  -6   2    0.90    0.60
   5   6   2    1.60    0.50
   5  -6  -2    0.00    0.50
   5   6   2    1.00    0.50
   5   6   2    0.70    0.50
   5  -6  -2   -0.30    0.70
   6   6  -2   35.70    2.00
   6   6  -2   37.30    1.90
   6  -6   2   29.40    2.10
   6   6  -2   36.50    1.90
   6  -6   2   35.20    2.20
   6  -6  -2   36.60    2.30
   6  -6  -2   35.00    2.10
   6   6   2   36.50    2.00
   6   6   2   35.60    2.00
   6   6   2   37.40    2.00
   7   6  -2   13.70    1.00
   7  -6   2   13.10    1.30
   7  -6   2   15.10    1.50
   7   6  -2   11.70    1.10
   7   6  -2   12.30    1.10
   7  -6  -2   16.90    1.60
   7   6   2   12.40    1.10
   7   6   2   11.80    1.10
   7   6   2   11.30    1.10
   8  -6   2    8.60    1.20
   8   6  -2    8.40    1.00
   8   6  -2    8.10    0.90
   8   6  -2    9.60    1.00
   8  -6   2   12.30    1.50
   8   6   2    7.90    1.00
   8   6   2    6.60    0.90
   8  -6  -2    8.00    1.30
   8   6   2    8.90    1.10
   8  -6  -2    9.50    1.20
   9   6  -2   11.00    1.20
   9   6  -2   14.60    1.30
   9   6  -2   12.00    1.30
   9  -6   2   14.30    2.20
   9  -6   2   10.60    1.50
   9  -6  -2   14.40    1.50
   9   6   2   13.10    1.30
   9  -6  -2   10.20    1.70
   9   6   2   12.40    1.20
   9   6   2   10.90    1.20
  10  -6   2    3.60    1.10
  10  -6   2    5.50    1.20
  10   6  -2    2.00    0.90
  10   6   2    2.10    1.00
  10   6   2    1.80    0.90
  10  -6  -2    2.20    1.00
  10  -6  -2    2.60    1.60
  11   6  -2    4.00    1.20
  11  -6   2    5.40    1.30
  11   6   2    5.40    1.50
  11  -6  -2    4.70    1.30
  12   6  -2   20.50    2.50
  12  -6   2   22.40    2.30
  12   6   2   20.60    2.70
  12  -6  -2   23.70    2.40
  13  -6   2    1.20    1.40
  13  -6  -2    4.40    1.50
  13   6   2    4.80    1.30
  14  -6   2    3.90    2.20
  14   6   2    1.60    1.20
  14  -6  -2    1.30    1.60
   0  -7  -2    0.10    0.30
   0  -7   2   -0.40    0.30
   1  -7   2   54.79    2.90
   1  -7   2   54.79    2.70
   1   7   2   52.99    2.80
   1  -7  -2   54.79    2.70
   1   7   2   55.59    2.90
   2  -7   2    2.20    0.50
   2   7  -2    1.30    0.50
   2  -7   2    1.30    0.70
   2   7   2    1.60    0.50
   2   7   2    1.20    0.60
   2  -7  -2    1.60    0.50
   2  -7  -2    1.10    0.70
   3  -7   2    1.40    0.70
   3   7  -2    1.20    0.60
   3   7  -2    1.90    0.50
   3  -7   2    2.30    0.50
   3   7  -2    1.50    0.30
   3   7   2    2.30    0.40
   3   7   2    2.10    0.60
   3   7   2    1.70    0.50
   3  -7  -2    0.80    0.50
   3  -7  -2    1.50    0.70
   4  -7   2    1.90    0.60
   4   7  -2    2.90    0.60
   4  -7   2    2.30    0.80
   4   7  -2    2.10    0.40
   4   7  -2    1.90    0.60
   4  -7  -2    3.60    0.90
   4   7   2    2.00    0.60
   4  -7  -2    2.20    0.70
   4   7   2    2.70    0.60
   4   7   2    1.80    0.40
   5   7  -2    3.90    0.80
   5  -7   2    4.60    1.00
   5   7  -2    2.00    0.50
   5  -7   2    4.00    0.80
   5   7  -2    3.30    0.70
   5  -7  -2    3.80    0.80
   5  -7  -2    3.60    0.90
   5   7   2    3.10    0.70
   5   7   2    4.20    0.70
   5   7   2    3.00    0.60
   6   7  -2    8.10    0.90
   6  -7   2   10.30    1.10
   6   7  -2    9.50    0.90
   6  -7   2    7.30    1.20
   6   7  -2    8.90    1.00
   6   7   2    7.30    0.90
   6   7   2    9.90    1.10
   6  -7  -2    9.00    1.20
   6  -7  -2    9.70    1.10
   6   7   2    8.70    1.00
   7  -7   2    2.90    1.00
   7   7  -2    3.80    0.80
   7   7  -2    5.00    0.80
   7   7  -2    2.50    0.70
   7  -7   2    4.20    0.90
   7  -7  -2    4.00    1.00
   7   7   2    2.60    0.80
   7   7   2    3.50    0.80
   7  -7  -2    4.20    0.90
   7   7   2    3.20    0.80
   8   7  -2    1.10    0.80
   8   7  -2    1.80    0.70
   8  -7   2    1.90    1.00
   8   7  -2    1.40    0.70
   8  -7   2    1.00    0.80
   8   7   2    0.30    0.70
   8  -7  -2    1.00    0.80
   8   7   2    1.40    0.70
   8  -7  -2    2.50    1.10
   8   7   2    1.00    0.80
   9  -7   2    1.10    1.10
   9  -7   2    0.00    0.90
   9   7  -2    2.10    0.80
   9   7  -2    2.60    0.80
   9   7   2    1.40    0.90
   9   7   2    2.40    0.90
   9   7   2    3.70    0.90
   9  -7  -2    1.60    1.50
   9  -7  -2    2.70    1.00
  10   7  -2    0.70    0.90
  10  -7   2    2.90    1.20
  10  -7   2    2.20    1.10
  10  -7  -2    2.00    1.90
  10  -7  -2    1.00    1.00
  10   7   2    1.00    1.00
  11   7  -2   33.30    2.70
  11  -7  -2   32.90    2.60
  11   7   2   32.90    2.90
  12  -7   2    2.10    1.40
  12  -7  -2    2.70    1.40
  12   7   2    2.50    1.50
  13  -7   2    2.40    1.50
  13  -7   2    2.30    1.50
  13  -7  -2    5.00    1.60
  13  -7  -2    2.60    1.60
  14  -7   2    2.30    1.70
  14  -7  -2    1.70    1.60
   0  -8   2  554.44   24.70
   0  -8  -2  557.44   24.70
   1  -8   2   49.90    2.40
   1  -8  -2   44.40    2.40
   1   8   2   49.20    2.60
   1   8   2   47.80    2.70
   2   8  -2    5.00    0.80
   2  -8   2    3.30    0.60
   2   8   2    4.80    0.80
   2   8   2    4.30    0.80
   2  -8  -2    5.10    0.70
   3   8  -2    6.30    0.90
   3  -8   2    6.50    0.80
   3   8  -2    5.80    0.80
   3   8  -2    6.10    0.50
   3  -8   2    5.50    1.00
   3   8   2    5.90    0.80
   3  -8  -2    5.10    1.00
   3   8   2    6.10    0.60
   3  -8  -2    7.00    0.90
   3   8   2    4.80    0.90
   4  -8   2    0.20    0.50
   4  -8   2    0.60    0.70
   4   8  -2    0.70    0.60
   4   8  -2    0.10    0.50
   4   8  -2    0.00    0.30
   4   8   2    1.30    0.60
   4  -8  -2    0.10    0.70
   4   8   2    0.40    0.50
   4   8   2    0.50    0.40
   4  -8  -2    0.30    0.60
   5   8  -2   18.30    1.30
   5   8  -2   19.20    1.40
   5  -8   2   20.10    1.80
   5  -8   2   17.60    1.40
   5   8  -2   19.80    1.20
   5   8   2   18.30    1.40
   5   8   2   18.20    1.20
   5   8   2   15.80    1.40
   5  -8  -2   17.50    1.60
   5  -8  -2   18.50    1.40
   6   8  -2    0.70    0.70
   6  -8   2    0.50    0.80
   6   8  -2   -0.70    0.60
   6   8  -2    0.90    0.50
   6  -8   2   -0.10    0.80
   6   8   2    1.20    0.60
   6  -8  -2    1.40    0.70
   6  -8  -2   -0.10    0.80
   6   8   2    0.00    0.60
   6   8   2    0.80    0.60
   7   8  -2   -0.30    0.70
   7  -8   2   -0.70    0.90
   7   8  -2   -0.90    0.60
   7   8  -2    0.00    0.60
   7  -8   2   -0.80    0.70
   7  -8  -2    0.00    0.70
   7   8   2   -0.40    0.80
   7   8   2    0.60    0.70
   7  -8  -2   -0.30    0.90
   7   8   2    0.60    0.70
   8   8  -2   10.10    1.30
   8   8  -2   11.00    1.10
   8  -8   2   13.40    1.80
   8   8  -2   10.70    1.30
   8  -8   2   15.20    1.50
   8  -8  -2    8.40    1.30
   8   8   2   11.40    1.20
   8   8   2   11.10    1.60
   8  -8  -2   10.50    1.50
   9  -8   2    3.40    1.10
   9  -8   2    5.80    1.30
   9   8   2    3.70    1.00
   9   8   2    2.50    0.90
   9  -8  -2    3.80    1.30
   9  -8  -2    4.10    1.10
  10  -8   2    1.60    1.20
  10  -8   2    2.70    1.20
  10  -8  -2    0.70    1.60
  10  -8  -2    2.40    1.30
  11  -8  -2    3.20    1.40
  12  -8   2    5.70    1.60
  12  -8   2    5.90    1.80
  12  -8  -2    6.00    1.90
  12  -8  -2    9.40    2.10
  13  -8   2    5.60    2.10
  13  -8  -2    3.70    1.80
   0  -9  -2    0.40    0.40
   0  -9   2    0.00    0.40
   1  -9   2    2.90    0.60
   1   9   2    2.40    0.70
   1   9   2    4.70    0.90
   1  -9  -2    3.60    0.60
   2   9  -2   13.00    1.10
   2  -9   2   10.00    1.00
   2  -9   2   11.60    1.30
   2   9   2   10.90    1.20
   2   9   2   10.40    1.10
   2  -9  -2    9.70    1.00
   3  -9   2    4.90    1.00
   3   9  -2    4.50    0.80
   3   9  -2    4.20    0.90
   3   9  -2    3.80    0.50
   3  -9   2    3.10    0.70
   3   9   2    4.10    0.50
   3   9   2    5.20    1.00
   3   9   2    4.00    0.80
   3  -9  -2    4.60    0.70
   4   9  -2    0.00    0.40
   4   9  -2    0.30    0.60
   4  -9   2   -0.30    0.80
   4   9  -2   -0.10    0.70
   4  -9   2   -0.80    0.60
   4   9   2    0.70    0.70
   4  -9  -2    0.80    0.80
   4   9   2    0.20    0.50
   4  -9  -2   -0.50    0.60
   4   9   2    1.10    0.80
   5   9  -2    5.40    0.90
   5  -9   2    5.00    0.90
   5  -9   2    4.50    1.10
   5   9  -2    4.80    0.70
   5   9  -2    5.60    1.10
   5  -9  -2    5.30    1.00
   5   9   2    5.20    1.00
   5  -9  -2    6.70    1.20
   5   9   2    4.80    0.80
   5   9   2    5.40    0.90
   6   9  -2    2.30    0.90
   6  -9   2    1.60    1.00
   6  -9   2    1.80    0.90
   6   9  -2   -0.40    0.70
   6   9   2    0.50    0.70
   6   9   2    0.40    0.60
   6  -9  -2    1.30    1.00
   6  -9  -2    1.80    0.80
   6   9   2    2.40    1.00
   7   9  -2    0.60    0.70
   7  -9   2    0.50    0.90
   7   9  -2    0.70    0.70
   7  -9   2    2.40    1.10
   7  -9  -2    2.40    0.90
   7   9   2    1.10    0.80
   7   9   2    1.30    0.80
   7  -9  -2    0.90    1.40
   7   9   2    1.00    0.80
   8   9  -2    3.40    0.90
   8  -9   2    4.50    1.10
   8  -9   2    5.70    2.10
   8   9  -2    2.10    1.00
   8   9   2    4.60    1.00
   8  -9  -2    1.90    1.80
   8  -9  -2    4.20    1.10
   8   9   2    3.30    1.10
   9  -9   2   -0.10    1.20
   9  -9   2    0.70    1.20
   9  -9  -2    1.20    1.20
   9   9   2   -0.40    0.90
   9  -9  -2    1.30    1.00
  10  -9   2    2.80    1.30
  10  -9   2    2.30    1.40
  10  -9  -2    0.40    1.30
  10  -9  -2    1.60    1.50
  11  -9   2    3.30    1.60
  11  -9  -2    3.60    1.50
  12  -9   2    4.10    1.60
  12  -9  -2    5.40    1.70
  13  -9   2    2.80    1.80
  13  -9  -2    0.70    1.60
   0 -10   2   19.10    1.20
   0  10   2   19.70    1.70
   0 -10  -2   17.40    1.20
   1 -10   2    0.60    0.50
   1 -10  -2    0.60    0.50
   1  10   2   -0.10    0.70
   1  10   2    0.90    0.70
   2  10  -2    0.90    0.60
   2  10  -2    0.60    0.80
   2 -10   2    1.00    0.60
   2 -10  -2    0.10    0.60
   2  10   2    0.40    0.80
   2  10   2    0.70    0.80
   3 -10   2   -0.20    0.60
   3  10  -2    1.00    0.60
   3 -10   2    0.40    0.90
   3  10  -2    0.00    0.40
   3  10  -2   -0.80    0.80
   3  10   2    0.70    0.70
   3  10   2   -0.40    0.80
   3 -10  -2    0.50    0.70
   3  10   2   -0.10    0.40
   4  10  -2   60.79    3.30
   4  10  -2   64.29    3.50
   4 -10   2   60.09    3.60
   4 -10   2   59.79    3.20
   4  10   2   58.99    3.10
   4 -10  -2   59.39    3.20
   4  10   2   63.19    3.40
   4  10   2   59.69    3.20
   5  10  -2    0.90    0.90
   5 -10   2    2.60    0.80
   5 -10   2    2.60    1.10
   5  10  -2    3.80    0.90
   5 -10  -2    1.80    0.90
   5  10   2    1.60    0.80
   5  10   2    2.80    1.10
   5 -10  -2    0.60    1.00
   6  10  -2    8.70    1.20
   6 -10   2   10.40    1.60
   6 -10   2   12.20    1.40
   6  10  -2   10.70    1.40
   6 -10  -2    7.10    1.30
   6 -10  -2    9.80    1.60
   6  10   2   10.60    1.40
   6  10   2    9.80    1.30
   7 -10   2    1.90    1.10
   7  10  -2    2.60    0.90
   7 -10   2    2.30    1.20
   7  10  -2    2.80    0.90
   7  10   2    2.50    1.10
   7 -10  -2    2.70    1.00
   7  10   2    1.40    1.00
   7 -10  -2    2.90    1.20
   8 -10   2    1.00    1.00
   8 -10   2    0.40    1.30
   8  10  -2    1.40    1.10
   8  10   2    0.40    1.20
   8  10   2    2.20    1.00
   8 -10  -2    0.00    1.20
   8 -10  -2    1.50    1.20
   9 -10   2    1.50    1.30
   9 -10   2    0.00    1.10
   9  10   2   -0.70    1.10
   9 -10  -2    0.10    1.10
   9 -10  -2    1.90    1.50
  10 -10   2    1.50    1.30
  10 -10  -2    2.40    1.70
  10 -10  -2    0.80    1.90
  11 -10   2   22.50    2.50
  11 -10  -2   26.60    2.50
  12 -10   2    0.30    1.50
  12 -10  -2    1.50    1.60
   0  11   2    0.80    0.90
   0  11   2    0.30    0.80
   0 -11   2    0.30    0.50
   1 -11   2   10.80    1.00
   1  11  -2   15.30    1.60
   1 -11  -2   11.70    1.00
   1  11   2   12.20    1.60
   2 -11   2   -0.10    0.70
   2  11  -2    1.70    1.00
   2  11  -2   -1.20    0.80
   2 -11  -2    0.20    0.70
   2  11   2    1.00    0.90
   2  11   2    2.00    0.80
   3  11  -2    0.20    0.90
   3 -11   2    0.20    0.70
   3  11  -2    0.40    1.00
   3  11   2   -0.60    0.90
   3 -11  -2    0.10    0.70
   3  11   2   -0.30    0.70
   4 -11   2   15.50    2.00
   4  11  -2   16.90    1.50
   4  11  -2   19.90    1.90
   4 -11   2   13.90    1.40
   4 -11  -2   15.10    1.60
   4  11   2   15.80    1.70
   4  11   2   17.90    1.80
   5 -11   2   22.00    2.30
   5 -11   2   21.60    1.90
   5  11  -2   25.70    1.80
   5  11  -2   26.90    2.00
   5  11   2   20.70    1.80
   5 -11  -2   21.80    1.70
   5  11   2   23.60    2.00
   6 -11   2    1.50    1.10
   6  11  -2    1.00    1.00
   6  11  -2    2.60    1.10
   6 -11   2    2.40    1.20
   6  11   2    1.50    1.00
   6 -11  -2    1.20    0.90
   6  11   2    4.60    1.40
   6 -11  -2    2.80    1.20
   7  11  -2    0.90    0.90
   7 -11   2    1.00    1.00
   7 -11   2   -0.70    1.10
   7  11  -2    0.70    1.00
   7 -11  -2    0.60    1.40
   7  11   2    0.00    0.90
   7  11   2   -0.60    0.90
   7 -11  -2    1.70    1.20
   8  11  -2   -0.60    1.20
   8 -11   2    0.70    1.50
   8 -11   2   -0.50    1.30
   8 -11  -2    1.50    1.40
   8 -11  -2   -0.50    1.00
   8  11   2   -0.20    1.20
   9 -11   2   -0.30    1.10
   9 -11  -2    0.90    1.40
   9  11   2   -1.40    1.20
  10 -11   2    5.80    2.30
  10 -11  -2    6.10    2.40
  11 -11   2   28.40    2.80
   0  12   2    3.00    1.00
   1 -12   2    5.60    0.90
   1  12  -2    6.70    1.20
   1 -12  -2    5.10    0.90
   1  12   2    7.50    1.30
   1  12   2    4.20    1.10
   2  12  -2   10.20    1.40
  -2  12   2    9.40    1.50
   2  12  -2    7.00    1.50
   2 -12   2   10.00    1.20
   2  12   2   10.50    1.60
   2  12   2    9.60    1.30
   2 -12  -2    8.20    1.10
   3  12  -2    0.30    1.10
   3  12  -2    0.90    1.10
   3 -12   2   -0.30    0.80
   3  12   2    1.20    1.10
   3  12   2    1.10    1.10
   3 -12  -2    0.60    0.70
   4  12  -2   13.40    1.50
   4 -12   2   12.10    1.30
   4  12  -2   18.30    2.00
   4  12   2   14.70    1.50
   4  12   2   14.10    1.80
   4 -12  -2   11.20    1.50
   5  12  -2    7.00    1.40
   5 -12   2    5.40    1.30
   5  12  -2    4.00    1.10
   5 -12   2    5.10    1.40
   5  12   2    9.10    1.50
   5  12   2    5.80    1.30
   5 -12  -2    5.60    1.30
   6 -12   2   -0.60    1.20
   6 -12   2   -0.20    0.80
   6  12  -2    1.90    1.00
   6  12  -2    1.80    1.10
   6 -12  -2    1.70    1.20
   6  12   2    2.70    1.50
   6  12   2    0.90    1.10
   7  12  -2   -0.10    1.00
   7 -12   2    0.80    1.00
   7  12   2   -1.00    1.00
   7  12   2    0.30    1.40
   7 -12  -2    0.10    1.00
   8 -12   2    2.40    1.20
   8  12  -2    3.30    1.50
   8  12   2    1.60    1.20
   8 -12  -2    1.80    1.10
   9 -12   2   -0.60    1.80
   9 -12  -2   -1.80    1.70
  10 -12   2    2.10    1.80
  10 -12  -2    0.30    2.00
   0  13  -2   -0.40    1.20
   0  13   2    0.00    1.30
   0  13  -2    1.50    1.00
   0  13   2    0.00    1.20
  -1  13   2    1.40    1.10
  -1  13   2    2.80    1.40
   1  13  -2    2.30    1.00
   1  13  -2    5.30    1.50
   1 -13  -2    1.50    0.80
   1  13   2    2.40    1.30
   1  13   2    2.90    1.10
   2  13  -2    4.40    1.10
   2  13  -2    3.10    1.40
  -2  13   2    1.90    1.30
   2 -13   2    1.40    0.80
   2  13   2    2.90    1.30
   2  13   2    4.40    1.20
   2 -13  -2    1.80    0.80
   3  13  -2   -1.20    1.10
  -3  13   2    0.10    1.30
   3 -13   2    1.00    0.90
   3  13  -2    0.00    1.20
   3  13   2    1.80    1.20
   3 -13  -2    1.20    0.90
   3  13   2   -0.70    1.20
   4  13  -2   -0.20    1.00
   4  13  -2    2.30    1.90
   4 -13   2    2.00    1.00
  -4  13   2    4.70    1.50
   4 -13  -2    2.00    1.00
   4  13   2    1.20    1.30
   4  13   2    2.40    1.20
   5  13  -2    0.70    1.10
   5 -13   2    0.30    1.00
  -5  13   2    1.80    1.50
   5  13  -2    0.40    1.20
   5  13   2   -0.50    1.10
   5  13   2   -0.40    1.40
   5 -13  -2    1.90    1.00
   6  13  -2    2.40    1.30
   6 -13   2   -0.60    0.90
   6  13   2   -0.70    1.10
   6 -13  -2    1.10    1.00
   6  13   2    1.30    1.30
   7 -13   2   -0.50    1.40
   7  13  -2    1.20    1.30
   7 -13  -2    0.60    1.30
   7  13   2    2.90    1.80
   8  13  -2    1.00    1.70
   8 -13  -2   -0.10    1.50
   8  13   2    1.60    1.70
  -9  13   2    0.60    1.50
   9 -13   2    1.50    1.30
   9 -13  -2    0.90    1.30
   0  14  -2   23.90    2.20
   0  14   2   24.00    2.20
   0  14  -2   28.40    2.80
   0  14   2   25.30    2.20
   1  14  -2    0.70    1.40
   1  14  -2   -1.90    1.30
  -1  14   2    3.70    1.60
  -1  14   2    0.40    1.10
  -1  14  -2    0.10    1.40
   1  14   2   -1.10    1.30
   1  14   2   -0.30    1.40
   2  14  -2   -0.10    1.40
  -2  14   2    2.40    1.70
   2  14  -2    1.50    1.40
  -2  14  -2    0.20    1.40
   2  14   2    0.90    1.30
   2 -14  -2    0.20    1.00
   2  14   2    2.00    1.50
   3  14  -2    2.20    1.30
  -3  14   2    2.10    1.70
   3  14  -2    6.30    1.80
   3 -14  -2    2.00    1.00
   3  14   2    2.00    1.40
   3  14   2    6.40    1.80
   4  14  -2    0.00    1.40
  -4  14   2    2.60    1.60
   4 -14   2    0.40    1.30
   4  14  -2    0.30    1.40
   4  14   2    1.50    1.60
   4  14   2   -0.60    1.00
   4 -14  -2   -0.40    1.10
   5  14  -2    1.90    1.20
   5  14  -2    1.70    1.60
  -5  14   2    4.10    2.10
   5 -14   2    2.90    1.00
   5  14   2    0.80    1.10
   5 -14  -2    3.40    1.40
   5  14   2    3.70    1.60
  -6  14   2    4.30    1.70
   6 -14   2    1.40    1.30
   6  14  -2    1.30    1.40
   6 -14  -2    2.00    1.60
   6  14   2    0.80    1.90
   7 -14   2    3.30    1.60
   7  14  -2    7.00    2.20
  -7  14   2    6.00    1.90
   7 -14  -2    5.30    1.30
   7  14   2    5.50    1.70
   8 -14   2   -1.00    1.20
   8  14  -2    0.30    1.80
  -8  14   2   -0.80    1.70
   8  14   2    1.60    1.40
   8 -14  -2    0.70    1.60
   0  15   2   -0.20    1.60
   0  15  -2   -0.50    1.60
  -1  15   2   15.10    2.70
   1  15  -2   15.70    2.50
   1  15  -2    8.90    2.10
   1  15   2   14.80    2.40
  -1  15  -2   17.20    2.50
   2  15  -2    0.90    1.20
   2  15  -2    0.70    1.70
  -2  15   2    3.50    1.90
   2  15   2    2.70    1.80
  -2  15  -2    1.40    1.60
  -3  15   2    1.90    2.00
   3  15  -2    0.70    1.10
   3  15   2    0.00    1.60
   3  15   2   -0.10    1.60
  -3  15  -2    0.90    1.70
  -4  15   2    0.80    1.80
   4  15  -2    1.00    1.70
   4  15  -2    0.60    1.60
  -4  15  -2    0.10    1.80
   4  15   2   -0.50    1.60
   4  15   2    0.40    1.50
  -5  15   2   10.10    2.30
   5  15  -2   13.70    2.30
   5  15   2   11.20    2.10
  -5  15  -2   14.90    2.50
   5  15   2   15.70    2.20
   5 -15  -2    7.40    1.70
   6  15  -2    2.90    1.70
  -6  15   2    1.60    1.80
   6 -15   2    1.00    1.50
  -6  15  -2    1.80    2.50
   6 -15  -2    2.40    1.20
   6  15   2    2.70    1.70
   0  16  -2    8.10    2.60
   0  16   2    7.60    2.60
   1  16  -2   29.60    3.30
  -1  16   2   30.70    3.40
   1  16   2   25.80    3.20
  -1  16  -2   26.90    3.20
   2  16  -2    0.50    1.90
  -2  16   2   -1.20    1.80
  -2  16  -2   -1.30    1.90
   2  16   2   -0.90    1.80
   3  16  -2    5.00    2.00
  -3  16   2    0.40    1.90
   3  16   2    2.40    2.00
  -3  16  -2    0.30    1.90
  -1   0  -3   -0.10    0.10
   1   0   3   -0.20    0.10
   1   0  -3    0.00    0.10
   2   0  -3   -0.10    0.20
  -2   0   3   -0.30    0.20
  -2   0  -3   -0.10    0.20
   2   0   3    0.10    0.30
   3   0   3    0.10    0.40
   3   0   3   -0.40    0.30
   3   0  -3    0.40    0.40
  -3   0   3   -0.20    0.30
   3   0  -3    0.40    0.30
   4   0  -3   -0.20    0.30
   4   0   3    0.30    0.40
   4   0   3    0.30    0.40
   4   0  -3    0.40    0.40
  -4   0   3   -0.20    0.30
   5   0   3   -0.60    0.40
   5   0  -3    0.40    0.40
   5   0  -3    0.20    0.30
   5   0   3    0.20    0.30
   5   0   3    0.70    0.40
   6   0  -3   -0.50    0.40
   6   0   3    0.20    0.50
   6   0   3    1.00    0.50
   6   0  -3    1.00    0.40
   6   0   3    0.80    0.40
   7   0   3    0.50    0.50
   7   0  -3    0.60    0.60
   7   0  -3    0.70    0.40
   7   0   3    0.30    0.60
   7   0   3    0.50    0.40
   8   0  -3    0.10    0.50
   8   0   3    0.50    0.40
   8   0   3   -0.70    0.60
   8   0  -3    2.10    0.70
   8   0   3    1.00    0.60
   9   0   3    0.50    0.50
   9   0  -3    0.90    0.70
   9   0   3    0.00    0.60
   9   0  -3    1.10    0.60
  10   0  -3    1.30    1.00
  10   0   3    1.70    0.80
  10   0   3    0.90    0.70
  10   0  -3    1.10    0.80
  10   0   3    0.20    0.80
  11   0   3    0.40    1.20
  11   0  -3    0.80    0.90
  11   0   3    0.50    0.80
  11   0  -3    0.80    1.00
  12   0  -3    1.30    0.80
  12   0   3    1.90    1.10
  12   0  -3    0.60    1.00
  13   0   3   -1.10    1.10
  13   0  -3    1.50    1.10
  14   0   3   -0.50    1.20
  15   0  -3    3.00    1.60
  15   0   3    1.00    1.50
   0   1  -3    0.20    0.10
   0  -1  -3   -0.10    0.10
  -1  -1  -3    8.40    0.50
   1   1  -3    7.70    0.40
  -1   1   3    8.00    0.50
   1  -1   3    8.50    0.50
  -1   1  -3    8.50    0.50
   1   1   3    9.50    0.50
   1  -1  -3    7.90    0.50
   2  -1   3   65.79    3.10
   2   1  -3   66.99    3.00
  -2  -1  -3   66.39    3.00
  -2   1   3   64.49    3.10
  -2   1  -3   67.59    3.10
   2  -1  -3   66.09    3.10
   2   1   3   66.69    3.00
  -2  -1   3   68.29    3.00
  -3  -1  -3   64.99    3.00
  -3   1   3   61.49    3.00
   3   1  -3   64.29    2.90
   3  -1   3   62.09    3.00
   3  -1   3   61.19    3.00
   3   1  -3   64.99    3.10
   3  -1  -3   64.09    3.00
   3   1   3   64.99    3.00
   3   1   3   63.19    3.00
  -3  -1   3   64.59    2.90
   3  -1  -3   67.89    3.00
   4  -1   3  116.89    5.40
   4   1  -3  115.59    5.40
   4  -1   3  121.99    5.50
   4  -1   3  115.09    5.40
   4   1  -3  115.39    5.30
   4   1   3  124.69    5.40
   4   1   3  122.79    5.50
   4  -1  -3  117.69    5.40
   4  -1  -3  116.19    5.50
  -4  -1   3  116.49    5.30
   5  -1   3    1.00    0.50
   5   1  -3    0.10    0.40
   5  -1   3    0.30    0.40
   5   1  -3    0.10    0.30
   5  -1   3   -0.10    0.30
   5   1   3   -0.30    0.40
   5  -1  -3    0.90    0.50
   5  -1  -3    0.40    0.40
   5   1   3    0.00    0.40
   6  -1   3   13.60    1.20
   6  -1   3   14.20    1.10
   6  -1   3   15.40    1.00
   6   1  -3   15.70    1.00
   6   1  -3   16.50    1.10
   6   1   3   14.80    1.10
   6  -1  -3   14.80    1.20
   6  -1  -3   17.20    1.10
   6   1   3   14.80    0.90
   6   1   3   15.70    1.10
   7  -1   3    9.10    1.00
   7  -1   3   10.40    0.90
   7   1  -3    9.00    1.00
   7   1  -3    9.50    0.80
   7  -1   3    9.00    0.90
   7   1   3    8.70    0.70
   7  -1  -3    8.70    0.90
   7   1   3    9.90    1.00
   7   1   3   10.50    0.90
   7  -1  -3    8.50    1.00
   8   1  -3    0.30    0.60
   8  -1   3    1.40    0.70
   8   1  -3    1.70    0.50
   8  -1   3    0.50    0.60
   8  -1   3    0.60    0.50
   8  -1  -3    1.20    0.60
   8   1   3    0.80    0.70
   8   1   3    1.90    0.70
   8   1   3    1.00    0.50
   8  -1  -3    1.80    0.60
   9  -1   3   43.20    2.50
   9  -1   3   47.60    2.80
   9   1  -3   49.20    2.70
   9   1  -3   45.60    2.60
   9  -1   3   49.10    2.80
   9   1   3   50.59    2.70
   9   1   3   49.70    2.80
   9  -1  -3   47.30    2.70
   9  -1  -3   43.50    2.60
   9   1   3   47.10    2.40
  10   1  -3    2.30    1.00
  10  -1   3    0.70    0.60
  10   1  -3    0.60    0.80
  10  -1   3    0.70    0.80
  10  -1   3    2.10    0.90
  10  -1  -3    1.80    0.70
  10  -1  -3    1.90    0.80
  10   1   3    0.80    0.80
  10   1   3    1.00    0.80
  11   1  -3    1.60    0.90
  11  -1   3    4.70    1.10
  11   1   3    4.00    1.10
  11   1   3    2.40    0.90
  11  -1  -3    2.10    1.00
  12  -1   3    1.10    1.10
  12   1  -3   -1.30    1.20
  12  -1   3    0.30    1.00
  12  -1  -3   -1.20    0.90
  12   1   3   -1.50    0.90
  13   1  -3    0.10    1.10
  13  -1   3    2.00    1.30
  13  -1   3    0.20    1.20
  13   1   3    0.30    1.10
  14   1  -3    2.70    1.30
  14   1   3    2.50    1.30
  14  -1  -3    1.80    1.30
  15   1  -3   10.00    1.80
  15  -1   3   11.00    2.20
   0  -2   3  162.28    7.00
   0   2  -3  150.68    7.00
   1  -2   3  121.69    5.70
  -1   2   3  119.19    5.70
  -1  -2  -3  128.99    5.70
   1   2  -3  132.39    5.70
   1   2   3  127.99    5.70
   1  -2  -3  126.99    5.70
  -1   2  -3  126.19    5.70
   2  -2   3    4.90    0.60
   2   2  -3    5.20    0.40
  -2  -2  -3    5.70    0.50
   2  -2   3    5.70    0.60
   2  -2   3    6.50    0.60
   2  -2  -3    5.90    0.60
   2   2   3    5.90    0.50
   2  -2  -3    6.20    0.60
   3  -2   3   74.49    3.60
   3   2  -3   77.29    3.40
   3  -2   3   73.39    3.60
   3  -2   3   73.99    3.60
   3   2   3   75.89    3.50
   3   2   3   77.79    3.50
   3  -2  -3   76.89    3.60
  -3  -2   3   77.69    3.40
   3  -2  -3   73.39    3.60
   4  -2   3    5.70    0.70
   4   2  -3    5.30    0.50
   4  -2   3    5.70    0.70
   4   2  -3    5.40    0.40
   4  -2   3    4.80    0.60
   4   2   3    5.60    0.50
   4  -2  -3    5.30    0.60
   4  -2  -3    5.30    0.60
  -4  -2   3    4.70    0.40
   4   2   3    5.30    0.60
   4   2   3    4.40    0.50
   5   2  -3  139.59    6.30
   5  -2   3  138.99    6.50
   5   2  -3  143.89    6.40
   5  -2   3  133.39    6.40
   5  -2   3  139.89    6.50
  -5  -2   3  141.59    6.30
   5   2   3  144.49    6.40
   5  -2  -3  134.89    6.50
   5   2   3  139.39    6.30
   5   2   3  140.19    6.50
   5  -2  -3  142.39    6.50
   6  -2   3   47.80    2.50
   6   2  -3   46.30    2.30
   6   2  -3   46.10    2.40
   6  -2   3   47.70    2.40
   6  -2   3   47.30    2.50
   6   2   3   47.20    2.40
   6  -2  -3   45.10    2.50
   6   2   3   48.00    2.50
   6   2   3   45.00    2.30
   6  -2  -3   47.40    2.50
   7  -2   3   18.30    1.40
   7   2  -3   21.80    1.30
   7   2  -3   19.20    1.20
   7  -2   3   21.40    1.30
   7  -2   3   17.70    1.30
   7   2   3   17.90    1.10
   7  -2  -3   19.10    1.40
   7   2   3   18.90    1.30
   7   2   3   19.40    1.40
   7  -2  -3   18.40    1.30
   8   2  -3    1.30    0.60
   8  -2   3    0.10    0.60
   8  -2   3   -0.80    0.60
   8   2  -3    0.10    0.50
   8  -2   3    0.70    0.60
   8   2   3    0.00    0.60
   8  -2  -3    0.10    0.60
   8  -2  -3    0.10    0.60
   8   2   3   -0.30    0.70
   8   2   3   -0.10    0.40
   9   2  -3   24.70    1.60
   9  -2   3   28.20    1.90
   9  -2   3   26.20    1.60
   9  -2   3   23.90    1.80
   9   2  -3   26.60    1.80
   9   2   3   28.70    1.80
   9  -2  -3   28.00    1.80
   9  -2  -3   29.90    1.90
   9   2   3   25.30    1.50
   9   2   3   25.80    1.80
  10  -2   3  107.89    5.40
  10  -2   3  102.09    5.50
  10   2  -3  104.69    5.30
  10   2   3  105.99    5.60
  10   2   3  102.99    5.30
  10  -2  -3  113.59    5.40
  10  -2  -3  105.99    5.30
  11  -2   3   29.20    2.00
  11   2  -3   27.40    2.00
  11  -2   3   25.90    2.30
  11  -2  -3   27.30    2.10
  11   2   3   29.30    2.10
  11  -2  -3   26.50    2.40
  11   2   3   29.70    2.30
  12   2  -3   28.00    2.10
  12  -2   3   25.80    2.90
  12  -2   3   26.60    2.20
  12   2   3   28.40    2.30
  12  -2  -3   27.70    2.20
  12  -2  -3   24.30    2.60
  13  -2   3    6.20    2.00
  13   2  -3    7.00    1.40
  13  -2   3    9.10    1.60
  13   2   3    6.90    1.40
  13  -2  -3    7.50    1.70
  14  -2   3    4.70    1.70
  14   2  -3    4.30    1.30
  14   2   3    5.40    1.60
  14  -2  -3    3.90    1.60
  15  -2   3    1.10    1.50
  15   2  -3    1.50    1.30
  15  -2  -3    0.10    1.40
  15   2   3    1.40    1.40
   0  -3   3   -0.10    0.40
   0   3   3    1.00    0.50
   1   3  -3  322.87   14.10
   1  -3   3  317.57   14.20
   1  -3   3  311.97   14.20
   1  -3  -3  323.87   14.20
   1  -3  -3  304.07   14.10
   1   3   3  325.77   14.20
   1   3   3  316.47   14.10
   2   3  -3  723.53   31.20
   2  -3   3  681.83   31.20
   2  -3   3  703.43   31.30
   2  -3   3  713.63   31.30
   2  -3  -3  700.73   31.20
   2  -3  -3  701.63   31.30
   2   3   3  704.83   31.20
   2   3   3  718.03   31.20
   3  -3   3    5.60    0.70
   3  -3   3    5.10    0.70
   3  -3   3    5.00    0.60
   3   3  -3    5.40    0.50
   3   3  -3    6.00    0.50
   3   3   3    5.10    0.50
  -3  -3   3    5.20    0.50
   3   3   3    5.80    0.50
   3  -3  -3    5.30    0.70
   3  -3  -3    6.30    0.60
   3   3   3    6.30    0.60
   4   3  -3    1.80    0.40
   4  -3   3    2.60    0.60
   4  -3   3    1.50    0.50
   4  -3   3    1.80    0.50
   4   3  -3    1.30    0.40
   4   3  -3    1.50    0.30
   4  -3  -3    1.90    0.50
   4   3   3    2.30    0.40
   4   3   3    1.90    0.40
   4  -3  -3    2.50    0.60
  -4  -3   3    2.40    0.30
   4   3   3    1.50    0.40
   5   3  -3    6.50    0.60
   5   3  -3    5.90    0.70
   5  -3   3    7.10    0.80
   5  -3   3    6.50    0.80
   5  -3   3    5.70    0.80
   5   3  -3    7.10    0.60
   5   3   3    7.20    0.70
   5  -3  -3    7.40    0.80
   5   3   3    6.80    0.70
   5   3   3    7.00    0.70
   5  -3  -3    7.80    0.80
   6  -3   3   56.59    3.00
   6   3  -3   57.79    2.80
   6  -3   3   59.09    2.90
   6  -3   3   56.39    3.00
   6   3  -3   58.19    2.90
   6  -3  -3   59.39    3.00
   6   3   3   51.79    2.80
   6   3   3   57.99    2.90
   6   3   3   59.49    2.80
   6  -3  -3   55.29    3.00
   7  -3   3   35.50    2.10
   7   3  -3   33.80    1.80
   7   3  -3   36.30    2.00
   7  -3   3   35.70    2.10
   7  -3   3   35.30    2.00
   7   3   3   32.80    1.80
   7   3   3   37.10    1.90
   7   3   3   39.40    2.10
   7  -3  -3   33.20    2.10
   7  -3  -3   32.90    2.10
   8  -3   3    7.90    1.10
   8  -3   3    9.30    1.00
   8   3  -3    7.30    0.90
   8   3  -3    8.20    0.80
   8  -3   3    6.70    1.10
   8   3   3    8.20    1.10
   8  -3  -3    9.20    1.10
   8   3   3    7.70    0.80
   8  -3  -3    6.70    1.00
   8   3   3    8.10    0.90
   9  -3   3   17.20    1.50
   9   3  -3   19.40    1.40
   9  -3   3   21.50    1.60
   9   3  -3   20.30    1.60
   9  -3   3   20.20    1.70
   9   3   3   19.90    1.50
   9   3   3   19.50    1.50
   9  -3  -3   20.30    1.60
   9  -3  -3   16.80    1.60
   9   3   3   17.30    1.20
  10  -3   3    0.40    0.70
  10   3  -3    0.20    0.70
  10  -3   3   -0.90    0.90
  10  -3   3    0.30    0.90
  10   3   3   -0.90    0.80
  10  -3  -3    0.50    0.80
  10  -3  -3    0.30    0.90
  10   3   3    0.40    0.70
  11  -3   3   37.80    2.50
  11   3  -3   42.50    2.70
  11  -3  -3   42.90    2.70
  11  -3  -3   33.00    2.60
  11   3   3   32.40    2.70
  11   3   3   32.40    2.70
  12   3  -3    2.60    1.40
  12  -3   3    0.80    1.40
  12  -3   3    1.90    1.10
  12  -3  -3   -0.10    1.00
  12   3   3    1.40    1.10
  12  -3  -3    2.50    1.40
  13  -3   3   11.70    1.70
  13   3  -3   10.30    2.30
  13  -3  -3   10.80    1.90
  13   3   3    8.10    1.60
  14  -3   3   -1.00    1.30
  14   3  -3    0.20    1.10
  15   3  -3    2.10    1.30
  15  -3   3    2.10    1.60
  15   3   3    2.10    1.40
  15  -3  -3    2.50    1.60
   0  -4  -3 1582.74   68.99
   0  -4   3 1550.84   69.09
   1  -4   3   78.69    3.90
   1  -4   3   78.29    3.70
   1   4   3   80.49    3.80
   1  -4  -3   85.29    3.70
   1   4   3   81.19    3.90
   2  -4   3  136.69    6.70
   2  -4   3  152.08    6.80
   2   4  -3  150.28    6.70
   2  -4  -3  149.88    6.80
   2   4   3  153.08    6.80
   2  -4  -3  144.69    6.70
   3  -4   3   87.69    4.20
   3  -4   3   85.79    4.30
   3   4  -3   91.79    4.10
   3  -4   3   91.79    4.30
   3   4  -3   85.99    4.10
   3  -4  -3   85.69    4.20
   3   4   3   87.29    4.20
   3   4   3   87.09    4.00
   3   4   3   89.09    4.10
   3  -4  -3   88.59    4.20
   4  -4   3   17.60    1.20
   4  -4   3   17.30    1.20
   4  -4   3   16.10    1.30
   4   4  -3   19.20    1.10
   4   4  -3   17.80    1.00
   4   4  -3   17.70    1.00
   4  -4  -3   15.80    1.20
   4  -4  -3   19.10    1.30
   4   4   3   17.50    1.10
   4   4   3   18.50    1.10
   4   4   3   16.50    1.10
   5  -4   3    6.50    0.80
   5  -4   3    6.40    0.90
   5  -4   3    6.40    0.80
   5   4  -3    7.30    0.70
   5   4  -3    7.60    0.60
   5   4  -3    6.90    0.70
   5  -4  -3    8.10    0.90
   5   4   3    8.40    0.70
   5   4   3    6.60    0.70
   5   4   3    8.40    0.80
   5  -4  -3    8.10    0.90
   6   4  -3   45.60    2.30
   6   4  -3   46.40    2.30
   6  -4   3   47.30    2.60
   6  -4   3   46.00    2.50
   6   4  -3   47.40    2.40
   6  -4   3   45.40    2.60
   6   4   3   47.80    2.40
   6   4   3   47.30    2.40
   6  -4  -3   47.00    2.50
   6   4   3   47.00    2.40
   6  -4  -3   45.20    2.50
   7  -4   3   20.40    1.50
   7  -4   3   19.70    1.40
   7   4  -3   16.20    1.20
   7   4  -3   17.50    1.10
   7   4  -3   19.40    1.20
   7  -4   3   20.60    1.50
   7   4   3   16.30    1.20
   7  -4  -3   24.30    1.50
   7   4   3   18.90    1.20
   7   4   3   16.40    1.20
   7  -4  -3   17.90    1.40
   8   4  -3    5.80    0.90
   8  -4   3    4.50    0.90
   8   4  -3    4.20    0.60
   8   4  -3    5.00    0.70
   8  -4   3    5.20    0.90
   8  -4   3    2.70    0.80
   8  -4  -3    3.60    0.90
   8   4   3    2.90    0.80
   8   4   3    5.10    0.80
   8  -4  -3    5.40    1.00
   8   4   3    5.10    0.70
   9   4  -3    1.40    0.60
   9  -4   3    1.30    1.10
   9   4  -3    2.10    0.80
   9  -4   3    0.60    0.80
   9   4   3    1.70    0.60
   9  -4  -3    1.60    0.90
   9   4   3    0.80    0.70
   9  -4  -3    1.10    0.80
   9   4   3    0.60    0.70
  10  -4   3    1.20    1.20
  10  -4   3    1.80    0.90
  10   4  -3    1.20    0.70
  10   4  -3    2.40    1.00
  10  -4  -3    2.50    1.20
  10   4   3    2.50    0.90
  10   4   3    0.20    0.90
  10  -4  -3    2.70    1.00
  11  -4   3   15.80    2.30
  11   4  -3   18.20    1.60
  11  -4   3   20.20    2.00
  11  -4  -3   16.50    2.20
  11   4   3   14.00    1.60
  11   4   3   17.30    2.00
  11  -4  -3   15.40    1.70
  12  -4   3   18.60    2.00
  12  -4   3   22.00    2.20
  12   4  -3   20.60    2.20
  12  -4  -3   18.80    2.60
  12   4   3   14.60    2.40
  13  -4   3    0.00    1.10
  13  -4  -3   -0.40    1.40
  14  -4   3    4.80    1.90
  14   4  -3    5.00    1.30
  14  -4  -3    2.60    1.70
  15  -4   3    0.10    1.60
  15   4   3    0.40    1.30
   0  -5   3    0.70    0.50
   0  -5  -3    0.40    0.30
   0  -5   3   -0.20    0.20
   1  -5   3  143.99    6.60
   1  -5   3  144.69    6.80
   1   5   3  143.89    6.70
   1  -5  -3  146.19    6.60
   1   5   3  149.49    6.70
   2   5  -3   72.69    3.50
   2  -5   3   74.69    3.50
   2  -5   3   71.89    3.70
   2   5   3   76.99    3.60
   2  -5  -3   71.99    3.70
   2   5   3   79.59    3.70
   2  -5  -3   75.19    3.50
   3  -5   3   38.30    2.10
   3  -5   3   34.10    1.90
   3  -5  -3   35.70    2.10
   3   5   3   38.00    1.80
   3   5   3   37.70    1.90
   3  -5  -3   38.10    2.00
   3   5   3   35.70    2.00
   4  -5   3    1.00    0.60
   4   5  -3   -0.10    0.40
   4   5  -3   -0.30    0.30
   4  -5   3    0.40    0.50
   4   5  -3    0.00    0.40
   4  -5  -3   -0.90    0.50
   4  -5  -3    0.80    0.50
   4   5   3    0.10    0.30
   4   5   3    1.20    0.40
   4   5   3    0.20    0.50
   5   5  -3   59.59    3.00
   5  -5   3   63.29    3.20
   5   5  -3   61.49    2.90
   5   5  -3   59.39    2.90
   5  -5   3   59.39    3.20
   5   5   3   61.89    3.00
   5  -5  -3   59.39    3.10
   5   5   3   62.99    3.00
   5  -5  -3   59.59    3.20
   5   5   3   64.99    3.10
   6  -5   3    1.60    0.60
   6   5  -3    2.10    0.50
   6  -5   3    2.50    0.80
   6   5  -3    1.40    0.50
   6   5  -3    1.50    0.50
   6   5   3    1.40    0.50
   6  -5  -3    1.60    0.70
   6   5   3    2.50    0.60
   6   5   3    2.70    0.60
   6  -5  -3    2.30    0.70
   7   5  -3   11.60    1.00
   7  -5   3   13.80    1.40
   7   5  -3   13.60    1.00
   7   5  -3   12.00    1.10
   7  -5   3   12.00    1.20
   7  -5  -3   16.20    1.50
   7   5   3   11.90    1.00
   7  -5  -3   12.90    1.30
   7   5   3   12.90    1.00
   7   5   3   13.50    1.00
   8  -5   3    1.70    1.00
   8   5  -3    1.00    0.60
   8  -5   3    1.80    0.80
   8   5  -3    0.40    0.50
   8   5  -3    0.50    0.50
   8   5   3    0.80    0.70
   8  -5  -3    2.10    0.70
   8  -5  -3    0.90    0.80
   8   5   3    0.00    0.60
   8   5   3    0.40    0.60
   9  -5   3   -0.70    0.80
   9  -5   3    1.80    0.80
   9   5  -3   -0.50    0.70
   9   5  -3    1.00    0.60
   9  -5  -3    0.30    1.00
   9   5   3    1.30    0.70
   9  -5  -3    2.00    0.90
   9   5   3    0.40    0.80
   9   5   3    0.20    0.70
  10   5  -3   12.50    1.70
  10  -5   3   12.60    1.60
  10  -5   3   12.70    1.60
  10  -5  -3   14.00    1.60
  10   5   3   12.90    1.50
  10  -5  -3   15.20    1.60
  10   5   3   12.70    1.40
  11   5  -3   74.69    4.60
  11  -5   3   80.49    4.60
  11  -5   3   86.99    4.70
  11   5   3   75.29    4.60
  11  -5  -3   89.59    4.60
  11  -5  -3   85.09    5.20
  12   5  -3    1.10    1.20
  12  -5   3    0.00    1.10
  12  -5   3   -0.20    1.20
  12  -5  -3    1.70    1.20
  12   5   3    2.50    1.60
  13  -5   3    2.00    1.50
  13   5  -3    2.50    1.10
  13  -5  -3    2.90    1.60
  14  -5   3    0.50    1.40
  14  -5   3    1.10    1.70
  14  -5  -3    2.00    2.00
  15  -5   3    0.20    1.60
   0  -6   3   24.20    1.50
   0  -6  -3   24.00    1.30
   0  -6   3   22.40    1.20
   1  -6   3   10.90    1.10
   1  -6   3   13.50    0.80
   1   6   3   13.20    1.00
   1   6   3   11.70    1.10
   1  -6  -3   11.70    0.80
   2  -6   3   32.80    1.80
   2   6  -3   32.00    1.80
   2  -6   3   34.20    2.00
   2   6   3   33.10    1.90
   2   6   3   33.60    1.90
   2  -6  -3   35.40    2.00
   2  -6  -3   35.50    1.80
   3   6  -3    4.90    0.60
   3  -6   3    5.50    0.90
   3  -6   3    4.20    0.60
   3   6   3    5.10    0.50
   3   6   3    4.10    0.70
   3  -6  -3    4.40    0.80
   3   6   3    6.00    0.70
   3  -6  -3    5.80    0.70
   4   6  -3   13.60    0.90
   4   6  -3   13.10    0.80
   4  -6   3   14.20    1.30
   4  -6   3   13.20    1.00
   4   6  -3   13.40    1.00
   4  -6  -3   13.40    1.10
   4  -6  -3   14.30    1.20
   4   6   3   14.50    0.90
   4   6   3   13.80    1.00
   4   6   3   14.00    1.10
   5   6  -3    6.70    0.80
   5  -6   3    6.50    1.00
   5   6  -3    8.80    0.70
   5  -6   3    7.40    0.90
   5   6  -3    9.30    0.80
   5   6   3    9.50    0.90
   5  -6  -3    8.80    1.00
   5   6   3    7.20    0.90
   5  -6  -3    9.90    1.10
   5   6   3    8.60    0.80
   6   6  -3    1.70    0.50
   6  -6   3    2.90    0.90
   6   6  -3    2.90    0.60
   6   6  -3    2.40    0.60
   6  -6   3    1.30    0.70
   6  -6  -3    2.00    0.70
   6   6   3    2.60    0.70
   6   6   3    2.80    0.60
   6  -6  -3    3.00    0.80
   6   6   3    3.80    0.70
   7  -6   3    2.10    0.90
   7   6  -3    0.40    0.50
   7   6  -3    0.60    0.50
   7   6  -3    0.40    0.50
   7  -6   3    0.90    0.70
   7  -6  -3    0.80    0.80
   7   6   3    0.70    0.60
   7   6   3   -0.20    0.60
   7   6   3   -0.20    0.60
   8   6  -3   14.40    1.30
   8   6  -3   13.80    1.20
   8   6  -3   13.50    1.10
   8  -6   3   13.80    1.90
   8  -6   3   17.20    1.70
   8   6   3   12.90    1.20
   8   6   3   13.20    1.30
   8   6   3   12.10    1.20
   8  -6  -3   15.10    1.60
   8  -6  -3   12.10    1.50
   9  -6   3    3.60    1.40
   9   6  -3    5.70    0.80
   9  -6   3    6.80    1.40
   9   6  -3    5.60    0.90
   9  -6  -3    4.60    1.00
   9   6   3    4.00    0.90
   9   6   3    4.70    1.00
   9   6   3    3.60    0.90
   9  -6  -3    5.00    1.20
  10  -6   3   24.20    2.00
  10  -6   3   26.10    2.20
  10  -6  -3   24.10    2.10
  10  -6  -3   30.80    2.10
  10   6   3   21.50    2.00
  10   6   3   22.90    1.80
  11  -6   3    7.10    1.50
  11   6   3    7.60    1.20
  11  -6  -3   10.00    1.60
  11  -6  -3    7.90    1.40
  12   6  -3   19.00    2.50
  12  -6   3   26.30    2.20
  12  -6  -3   21.20    2.30
  12   6   3   20.60    2.70
  13  -6   3    7.40    1.70
  13  -6  -3    9.20    1.80
  14  -6   3    0.10    1.40
   0  -7  -3   -0.30    0.30
   0  -7   3    0.20    0.30
   1  -7   3   10.80    0.80
   1  -7   3   13.20    1.20
   1  -7  -3   11.80    0.80
   1   7   3    8.60    1.00
   1   7   3   11.40    1.00
   2   7  -3   84.99    4.00
   2  -7   3   84.99    4.00
   2  -7   3   82.59    4.20
   2  -7  -3   79.99    4.00
   2   7   3   82.39    4.10
   2   7   3   84.29    4.20
   3  -7   3    2.90    0.80
   3   7  -3    2.90    0.40
   3   7  -3    2.60    0.70
   3   7  -3    2.90    0.50
   3  -7   3    3.10    0.60
   3   7   3    2.60    0.70
   3   7   3    3.40    0.40
   3   7   3    1.50    0.50
   3  -7  -3    3.60    0.80
   3  -7  -3    2.30    0.60
   4   7  -3   14.40    0.90
   4   7  -3   14.00    1.00
   4  -7   3   14.20    1.40
   4   7  -3   14.40    1.20
   4  -7   3   14.50    1.10
   4  -7  -3   13.60    1.10
   4   7   3   16.30    1.20
   4  -7  -3   15.30    1.50
   4   7   3   15.30    1.00
   4   7   3   14.00    1.20
   5   7  -3   20.10    1.30
   5   7  -3   23.40    1.50
   5  -7   3   22.10    1.50
   5   7  -3   22.70    1.50
   5  -7   3   21.00    1.70
   5  -7  -3   22.20    1.70
   5   7   3   22.40    1.40
   5   7   3   22.90    1.50
   5   7   3   24.30    1.40
   5  -7  -3   21.10    1.50
   6   7  -3    8.20    1.00
   6   7  -3    6.00    0.70
   6   7  -3    6.90    0.80
   6  -7   3    7.10    1.00
   6  -7   3    6.50    1.30
   6  -7  -3    6.00    1.10
   6   7   3    6.60    0.90
   6   7   3    7.80    0.90
   6  -7  -3    6.00    0.90
   6   7   3    6.80    0.90
   7  -7   3    8.10    1.10
   7   7  -3    6.50    0.80
   7  -7   3    8.20    1.40
   7   7  -3    6.00    0.90
   7   7  -3    8.50    0.90
   7   7   3    8.60    1.00
   7   7   3    6.50    0.90
   7  -7  -3    6.90    1.10
   7   7   3    7.50    0.90
   7  -7  -3    9.00    1.30
   8   7  -3    1.40    0.70
   8   7  -3    0.30    0.90
   8   7  -3    1.10    0.60
   8  -7   3    0.60    1.00
   8  -7   3   -0.20    0.80
   8   7   3    0.20    0.70
   8  -7  -3    0.90    0.80
   8   7   3    0.90    0.70
   8  -7  -3    0.40    0.90
   8   7   3    0.60    0.70
   9   7  -3   -0.10    0.70
   9  -7   3    0.20    1.00
   9  -7   3    0.10    0.90
   9  -7  -3   -0.40    1.00
   9   7   3   -0.20    0.70
   9  -7  -3   -0.40    0.80
   9   7   3   -0.70    0.80
   9   7   3    1.30    0.80
  10  -7   3    0.40    1.00
  10  -7   3    2.00    1.20
  10   7   3    0.60    1.10
  10  -7  -3    2.60    1.10
  11  -7   3   94.89    6.90
  11  -7   3  115.69    5.90
  11   7   3  116.39    6.10
  11  -7  -3  107.49    6.70
  11  -7  -3  111.89    6.00
  12  -7   3    0.40    1.40
  12  -7   3    1.70    1.30
  12  -7  -3    0.10    1.20
  12   7   3   -0.70    1.50
  13  -7   3    7.70    1.90
  13  -7   3   10.70    2.10
  13  -7  -3   10.00    1.80
  13  -7  -3    7.70    1.70
  14  -7   3    1.60    1.70
  14  -7  -3    0.20    1.80
   0  -8  -3  607.24   26.80
   0   8   3  584.34   27.10
   0  -8   3  622.54   26.80
   1  -8   3   41.50    2.40
   1  -8   3   43.50    2.10
   1   8   3   41.20    2.30
   1  -8  -3   42.30    2.20
   1   8   3   40.50    2.40
   2  -8   3  102.89    5.10
   2  -8   3  100.89    4.80
   2   8  -3  106.59    4.90
   2   8   3  101.39    4.90
   2  -8  -3  103.09    4.80
   2   8   3   99.19    5.00
   3   8  -3    0.80    0.30
   3   8  -3    1.20    0.60
   3   8  -3    1.80    0.70
   3  -8   3    1.50    0.80
   3  -8   3    2.40    0.60
   3   8   3    0.80    0.50
   3  -8  -3    0.90    0.70
   3   8   3    1.20    0.40
   3  -8  -3    1.70    0.60
   3   8   3    0.10    0.60
   4   8  -3    3.50    0.80
   4  -8   3    5.40    1.00
   4   8  -3    3.00    0.50
   4   8  -3    3.50    0.70
   4  -8   3    3.20    0.70
   4   8   3    2.30    0.60
   4   8   3    3.50    0.60
   4  -8  -3    2.20    0.90
   4  -8  -3    2.20    0.60
   4   8   3    1.70    0.70
   5   8  -3    0.80    0.60
   5  -8   3   -0.30    0.70
   5   8  -3    0.70    0.40
   5   8  -3   -0.30    0.60
   5  -8   3    0.30    0.70
   5   8   3   -0.40    0.60
   5  -8  -3    0.60    0.80
   5   8   3    0.10    0.60
   5   8   3    0.40    0.50
   5  -8  -3    0.30    0.60
   6   8  -3   11.30    1.20
   6  -8   3   15.30    1.40
   6   8  -3   13.20    1.30
   6   8  -3   12.90    1.20
   6  -8   3   15.10    1.60
   6  -8  -3   12.90    1.50
   6   8   3   11.30    1.20
   6  -8  -3   14.30    1.40
   6   8   3   15.60    1.50
   6   8   3   13.80    1.20
   7   8  -3    5.70    1.00
   7  -8   3    7.40    1.30
   7   8  -3    5.60    0.80
   7  -8   3    5.40    1.00
   7   8  -3    4.30    0.80
   7  -8  -3    4.60    1.00
   7   8   3    3.40    0.90
   7  -8  -3    4.70    1.10
   7   8   3    5.20    0.80
   7   8   3    4.00    0.90
   8  -8   3    1.40    0.90
   8   8  -3    2.00    0.90
   8   8  -3    2.00    0.70
   8  -8   3    1.10    1.10
   8   8   3    2.70    0.90
   8  -8  -3    2.20    1.10
   8   8   3    1.80    0.90
   8  -8  -3    2.00    0.90
   8   8   3    0.70    0.90
   9  -8   3    0.70    0.90
   9  -8   3    0.30    1.10
   9  -8  -3   -0.20    1.60
   9   8   3    0.50    0.80
   9   8   3    0.90    0.80
   9   8   3   -0.10    0.90
   9  -8  -3    1.10    0.90
  10  -8   3    0.10    1.20
  10  -8   3    1.90    1.10
  10  -8  -3   -1.10    1.10
  10   8   3    0.20    1.00
  10  -8  -3    0.00    1.10
  11  -8   3   31.30    2.60
  11  -8  -3   33.30    2.60
  12  -8   3    1.30    1.50
  12  -8  -3   -0.20    1.40
  12  -8  -3    1.70    1.40
  13  -8   3    2.10    1.60
   0  -9   3   -0.10    0.40
   0  -9  -3    0.20    0.40
   0   9   3    0.00    0.70
   1  -9   3   43.50    2.30
   1   9   3   43.20    2.60
   1  -9  -3   43.50    2.30
   1   9   3   47.80    2.60
   2   9  -3   15.40    1.20
   2  -9   3   12.60    1.40
   2  -9   3   11.00    1.00
   2  -9  -3   13.10    1.10
   2   9   3   14.30    1.20
   2   9   3   15.70    1.40
   3   9  -3    9.80    1.10
   3   9  -3    6.70    0.60
   3  -9   3    8.30    1.20
   3  -9   3    8.80    0.90
   3   9  -3    9.70    1.20
   3   9   3    9.90    1.10
   3   9   3    9.40    1.20
   3  -9  -3    8.40    1.00
   3   9   3    9.90    0.80
   4   9  -3    0.80    0.70
   4   9  -3    3.10    0.70
   4  -9   3    2.00    0.70
   4   9  -3    2.10    0.50
   4  -9   3    2.60    1.00
   4  -9  -3    1.50    0.70
   4   9   3    2.10    0.80
   4  -9  -3    2.80    0.90
   4   9   3    1.70    0.50
   4   9   3    2.40    0.80
   5  -9   3    0.60    0.70
   5   9  -3   -0.20    0.70
   5   9  -3   -0.10    0.70
   5  -9   3    0.80    0.90
   5   9   3    0.90    0.60
   5  -9  -3    0.40    1.00
   5   9   3   -0.70    0.70
   5  -9  -3    0.80    0.70
   5   9   3    0.40    0.70
   6  -9   3   70.29    3.90
   6  -9   3   68.39    3.70
   6   9  -3   71.09    3.60
   6   9  -3   66.79    3.50
   6  -9  -3   67.19    3.80
   6   9   3   68.59    3.60
   6  -9  -3   64.29    3.60
   6   9   3   63.99    3.60
   6   9   3   64.89    3.40
   7  -9   3    6.10    1.20
   7   9  -3    3.40    1.00
   7   9  -3    2.60    0.80
   7  -9   3    4.60    1.30
   7  -9  -3    4.10    1.70
   7   9   3    5.80    1.00
   7   9   3    3.20    1.00
   7  -9  -3    3.80    1.00
   7   9   3    3.20    0.90
   8  -9   3   24.00    2.90
   8   9  -3   20.00    1.90
   8  -9   3   24.70    1.90
   8   9   3   21.80    1.90
   8  -9  -3   23.40    1.90
   8   9   3   24.00    1.70
   8  -9  -3   25.80    2.40
   9  -9   3    5.60    1.30
   9  -9   3    4.80    1.40
   9  -9  -3    2.30    1.30
   9  -9  -3    5.10    1.20
   9   9   3    3.30    1.20
  10  -9   3    1.10    1.20
  10  -9   3   -0.20    1.20
  10  -9  -3    0.80    1.20
  10  -9  -3    0.90    1.30
  11  -9   3   54.39    3.90
  11  -9   3   57.19    3.60
  11  -9  -3   54.39    3.60
  11  -9  -3   50.39    3.70
  12  -9   3   -1.30    1.40
  12  -9  -3    0.00    1.40
  13  -9   3    2.40    1.90
  13  -9  -3    5.90    1.80
   0 -10  -3    1.80    0.50
   0 -10   3    2.40    0.50
   0  10   3    2.70    0.80
   0  10   3    0.30    0.80
   1 -10   3   27.70    1.70
  -1  10   3   34.20    2.20
   1 -10  -3   28.50    1.70
   1  10   3   31.00    2.00
   1  10   3   29.40    2.10
   2 -10   3    3.40    0.70
   2  10  -3    4.00    0.90
   2  10  -3    4.00    0.80
   2 -10  -3    2.70    0.70
   2  10   3    4.40    1.00
   2  10   3    2.30    0.90
   3  10  -3    2.70    0.90
   3 -10   3    0.80    0.90
   3 -10   3    3.30    0.80
   3  10  -3    2.90    0.80
   3 -10  -3    2.80    0.70
   3  10   3    2.80    1.00
   3  10   3    2.70    0.50
   3  10   3    2.20    0.80
   4 -10   3    9.50    1.10
   4 -10   3   12.80    1.60
   4  10  -3   11.00    1.30
   4  10  -3    9.80    1.30
   4  10   3    9.50    1.10
   4  10   3   11.80    1.00
   4 -10  -3    8.90    1.10
   4  10   3    9.40    1.40
   5  10  -3   11.90    1.50
   5  10  -3   12.00    1.30
   5 -10   3   10.00    1.20
   5 -10   3   11.30    1.60
   5 -10  -3    9.60    1.30
   5  10   3   11.00    1.00
   5  10   3   10.20    1.30
   6  10  -3    2.80    0.90
   6  10  -3    3.30    1.00
   6 -10   3    2.40    1.00
   6 -10   3    4.70    1.30
   6 -10  -3    4.20    1.30
   6  10   3    2.70    0.90
   6 -10  -3    5.60    1.00
   6  10   3    2.30    1.00
   7  10  -3    5.90    1.10
   7  10  -3    4.90    1.10
   7 -10   3    5.30    1.40
   7 -10   3    5.20    1.40
   7  10   3    5.10    1.30
   7  10   3    6.60    1.10
   7 -10  -3    4.40    1.10
   7 -10  -3    6.40    1.40
   8  10  -3    1.40    1.10
   8 -10   3    1.10    1.00
   8  10   3    3.30    1.30
   8 -10  -3    1.40    1.00
   8  10   3    0.60    0.90
   8 -10  -3    1.50    1.20
   9 -10   3    0.40    1.10
   9 -10   3   -1.50    1.20
   9  10   3   -0.60    1.10
   9 -10  -3    0.10    1.10
  10 -10   3    3.30    1.80
  10 -10  -3    5.10    1.70
  11 -10   3    9.20    1.70
  12 -10   3    1.70    1.60
   0  11   3    1.20    1.00
   0 -11   3    0.90    0.50
   0  11   3    1.20    0.90
   1 -11   3   24.10    1.60
  -1  11   3   28.30    2.10
   1 -11  -3   23.50    1.70
   1  11   3   27.30    2.10
   1  11   3   22.40    2.00
   2 -11   3    7.20    1.00
  -2  11   3    7.80    1.40
   2  11  -3    9.40    1.30
   2  11  -3    9.40    1.40
   2 -11  -3    7.00    1.00
   2  11   3    8.30    1.20
   2  11   3    8.10    1.30
   3  11  -3    0.20    0.90
   3  11  -3    0.00    0.90
   3 -11   3    1.30    0.80
   3  11   3    0.30    0.50
   3  11   3   -0.10    0.80
   3 -11  -3    0.40    0.70
   3  11   3    0.20    0.90
   4 -11   3    2.90    1.40
   4 -11   3    3.50    0.80
   4  11  -3    4.20    1.00
   4  11  -3    4.20    1.20
   4 -11  -3    4.30    1.00
   4  11   3    5.90    1.20
   4  11   3    1.90    1.00
   5 -11   3    7.10    1.30
   5  11  -3    7.60    1.30
   5 -11   3    9.10    1.70
   5  11  -3    8.60    1.20
   5  11   3   10.20    1.50
   5 -11  -3    9.50    1.20
   5  11   3    8.50    1.30
   6  11  -3    4.80    1.10
   6 -11   3    3.90    1.20
   6 -11   3    3.80    1.30
   6  11  -3    3.80    1.10
   6 -11  -3    4.30    1.00
   6  11   3    4.00    1.10
   6  11   3    6.10    1.30
   7 -11   3    0.40    0.90
   7  11  -3    0.70    0.90
   7 -11   3    2.30    1.30
   7  11   3    3.50    1.10
   7  11   3    1.30    1.00
   7 -11  -3    1.80    1.20
   7 -11  -3    2.10    2.10
   8 -11   3   -0.70    1.20
   8  11  -3    0.60    1.20
   8 -11   3    0.20    1.40
   8 -11  -3    0.10    1.50
   8  11   3    0.60    1.20
   8 -11  -3    0.70    1.30
   9 -11   3    0.10    1.60
   9  11   3    0.10    1.30
   9 -11  -3   -0.20    1.10
  10 -11   3    6.00    1.60
  10 -11  -3    5.10    1.50
  11 -11   3   39.50    3.20
   0  12   3  409.16   18.60
   0  12   3  401.36   18.70
   1  12  -3   70.89    4.00
   1 -12   3   69.19    3.50
   1  12  -3   65.99    3.80
  -1  12   3   72.69    4.10
   1  12   3   71.09    4.00
   1 -12  -3   62.29    3.50
   1  12   3   67.89    3.90
   2  12  -3    1.00    1.10
  -2  12   3    5.50    1.30
   2 -12   3    1.20    0.80
   2  12  -3    1.60    1.10
   2  12   3    1.90    1.00
   2 -12  -3    1.60    0.80
   3  12  -3    0.40    1.10
  -3  12   3   -0.40    1.00
   3  12  -3   -0.70    0.90
   3 -12   3    0.30    0.70
   3 -12  -3    0.10    0.80
   3  12   3    2.20    1.20
   3  12   3    1.30    1.10
   4  12  -3   15.50    1.90
   4 -12   3   10.80    1.40
   4  12  -3   13.40    1.50
   4  12   3   12.60    1.70
   4  12   3   11.70    1.70
   4 -12  -3   13.60    1.40
   5 -12   3   18.80    2.30
   5  12  -3   18.20    2.00
   5  12  -3   13.00    1.60
   5 -12   3   21.60    1.90
   5 -12  -3   16.10    1.80
   5  12   3   16.10    1.90
   5  12   3   16.70    1.90
   6 -12   3    2.10    1.20
   6  12  -3    2.60    1.00
   6 -12   3    1.60    1.30
   6  12  -3    3.00    1.20
   6 -12  -3    2.90    1.00
   6  12   3    4.00    1.70
   6  12   3    0.70    1.10
   7 -12   3    6.00    1.20
   7  12  -3    6.30    1.30
   7  12   3    6.20    1.60
   7  12   3    4.90    1.30
   7 -12  -3    6.00    1.30
   8  12  -3   -0.20    1.30
   8 -12   3   -1.00    1.00
   8  12   3   -0.80    1.00
   8 -12  -3   -1.10    1.00
   9 -12   3   -1.10    1.10
   9 -12  -3   -1.90    1.60
 -10  12   3    9.40    1.80
  10 -12   3    8.30    1.70
  10 -12  -3    4.60    1.60
   0  13   3    2.00    1.00
   0  13  -3    0.40    1.20
   0  13   3    1.90    1.30
  -1  13   3    1.50    1.00
   1  13  -3    3.20    1.30
  -1  13   3    2.20    1.40
   1  13  -3    3.10    1.10
   1  13   3    2.00    1.00
   1 -13  -3    1.30    0.70
   1  13   3    1.90    1.30
   2 -13   3    0.40    0.80
  -2  13   3    5.00    1.50
   2  13  -3    1.40    1.00
   2  13  -3    3.40    1.30
   2  13   3    2.50    1.30
   2 -13  -3   -0.20    0.80
   2  13   3   -0.30    0.90
   3  13  -3   -0.10    1.10
   3 -13   3    0.00    0.80
   3  13  -3   -1.10    1.10
  -3  13   3    0.90    1.20
   3  13   3   -0.40    1.10
   3 -13  -3   -0.60    0.80
   3  13   3   -0.30    1.10
   4  13  -3    2.10    1.00
  -4  13   3    3.00    1.40
   4  13  -3    1.90    1.30
   4 -13   3    1.70    1.00
   4  13   3    0.80    1.00
   4  13   3    2.20    1.40
   4 -13  -3    0.80    1.00
   5  13  -3   -0.40    1.20
   5  13  -3   -0.30    1.00
  -5  13   3    3.30    1.50
   5 -13   3    0.60    1.10
   5 -13  -3    1.10    1.10
   5  13   3   -0.80    1.10
   5  13   3    1.00    1.30
  -6  13   3   -0.40    1.30
   6  13  -3    0.80    1.30
   6 -13   3    0.30    1.20
   6  13   3    0.50    1.30
   6 -13  -3    0.40    1.20
   6  13   3   -0.80    1.10
  -7  13   3    0.10    1.30
   7 -13   3   -1.00    1.10
   7  13  -3   -2.00    1.10
   7 -13  -3   -1.00    1.00
   7  13   3   -1.30    1.80
   8  13  -3    0.50    2.00
   8 -13   3    2.70    1.30
   8 -13  -3   -0.50    1.10
   8  13   3    1.30    1.90
   9 -13   3    2.20    2.10
  -9  13   3    1.90    1.50
   0  14  -3    4.70    1.30
   0  14   3   10.90    2.10
   0  14   3    5.30    1.30
  -1  14   3    7.40    1.80
   1  14  -3    3.50    1.60
   1  14  -3    4.10    1.30
  -1  14   3    3.40    1.30
   1  14   3    3.10    1.20
   1  14   3    4.70    1.60
  -1  14  -3    3.50    1.60
  -2  14   3    2.20    1.20
   2  14  -3    1.50    1.30
  -2  14   3    2.40    1.60
   2  14  -3    0.90    1.40
   2 -14  -3    0.40    0.90
   2  14   3    0.80    1.10
   2  14   3    1.20    1.50
  -3  14   3    1.30    1.50
   3  14  -3   -0.30    1.40
   3  14  -3   -0.10    1.00
   3 -14  -3   -0.70    0.90
   3  14   3    1.00    1.10
   3  14   3    1.20    1.50
   4 -14   3    0.00    1.00
   4  14  -3    1.40    1.40
   4  14  -3   -0.50    1.20
  -4  14   3   -1.80    1.40
   4 -14  -3    0.30    1.00
   4  14   3   -2.40    1.30
   4  14   3   -1.10    1.40
   5 -14   3    5.60    1.40
  -5  14   3    8.00    2.10
   5  14  -3    5.40    1.70
   5  14   3    7.80    1.70
   5  14   3    6.00    1.90
   5 -14  -3    7.10    1.50
  -6  14   3    3.00    1.60
   6  14  -3    0.70    1.40
   6 -14   3   -1.30    1.20
   6  14   3   -0.50    1.40
   6 -14  -3    0.40    1.00
  -7  14   3    1.90    1.60
   7  14  -3    0.30    1.40
   7 -14   3    0.90    1.70
   7  14   3    1.10    1.40
   7 -14  -3    0.20    1.70
   8  14  -3   -0.30    1.30
   8 -14   3   -1.80    1.70
  -8  14   3    0.10    1.70
   8  14   3    3.00    2.20
   8 -14  -3   -1.40    1.50
   0  15   3    1.50    1.70
   0  15  -3    0.00    1.70
  -1  15   3   16.00    2.20
   1  15  -3   10.50    2.40
   1  15  -3   19.30    3.10
  -1  15  -3   14.90    2.60
   1  15   3   17.70    2.90
   2  15  -3   -0.80    1.80
   2  15  -3   -0.20    1.40
  -2  15   3   -0.70    1.60
   2  15   3   -0.30    1.20
  -2  15  -3    1.60    1.70
  -3  15   3    1.50    1.80
   3  15  -3    0.80    1.60
   3  15  -3    1.80    1.70
   3  15   3    1.10    1.70
  -3  15  -3   -0.50    1.60
   3  15   3    0.50    1.20
  -4  15   3    3.30    2.20
   4  15  -3    4.80    1.90
   4  15  -3    2.40    1.50
   4  15   3    3.20    1.80
   4 -15  -3    1.10    1.20
   4  15   3    0.80    1.60
   5  15  -3    1.50    1.70
  -5  15   3    2.90    1.80
   5  15   3    5.30    1.80
   5  15   3   -0.30    1.20
   5 -15  -3    1.70    1.30
  -6  15   3    2.40    1.70
   6 -15   3    0.30    1.10
   6  15  -3   -0.30    1.60
   6 -15  -3    2.50    1.70
   6  15   3    1.10    1.60
   0  16   3   50.39    5.00
   0  16  -3   48.90    4.40
   1  16  -3   12.80    2.50
  -1  16   3   15.30    2.40
  -1  16  -3    7.50    2.40
   1  16   3   13.20    2.30
   2  16  -3    0.50    1.90
  -2  16   3   -0.30    1.80
  -2  16  -3    1.20    2.00
   2  16   3   -1.60    1.70
  -3  16   3   -1.30    1.80
   3  16  -3   -0.10    1.90
   3  16   3   -0.30    1.80
  -3  16  -3   -0.40    2.00
  -1   0  -4    4.30    0.30
  -2   0   4    9.30    0.50
   2   0  -4    9.90    0.50
  -2   0  -4    9.70    0.70
   2   0   4    9.70    0.60
   3   0  -4  185.78    8.50
   3   0   4  187.78    8.50
   3   0  -4  190.18    8.40
  -3   0   4  190.08    8.40
   3   0   4  190.58    8.50
  -4   0   4  156.08    7.20
   4   0  -4  159.48    7.30
   4   0  -4  156.58    7.20
   4   0   4  165.08    7.30
   4   0   4  163.38    7.30
   5   0   4   64.09    3.10
   5   0  -4   61.19    3.00
   5   0  -4   60.89    2.90
   5   0   4   62.69    2.90
   5   0   4   61.19    3.00
   6   0   4   39.30    2.00
   6   0   4   41.50    2.10
   6   0  -4   37.70    2.10
   6   0  -4   39.40    2.00
   6   0   4   38.60    2.20
   7   0  -4   14.40    1.20
   7   0   4   14.00    1.00
   7   0   4   15.10    1.20
   7   0  -4   16.10    1.00
   7   0   4   14.50    1.20
   8   0   4    6.90    0.70
   8   0  -4    8.10    1.00
   8   0   4    6.80    1.00
   8   0  -4    6.40    0.80
   8   0   4    6.30    0.90
   9   0  -4   92.19    4.40
   9   0   4   86.49    4.40
   9   0   4   86.89    4.20
   9   0   4   80.59    4.30
   9   0  -4   80.89    4.30
  10   0   4    5.00    1.10
  10   0  -4    8.30    1.30
  10   0   4    7.80    1.20
  10   0  -4    9.50    1.20
  10   0   4    8.10    0.90
  11   0   4    1.40    1.00
  11   0   4    2.00    1.00
  11   0  -4    1.00    0.90
  11   0  -4    2.30    1.20
  12   0   4    2.70    1.20
  12   0   4    3.90    1.80
  12   0  -4    0.30    1.40
  13   0  -4   11.10    1.60
  13   0   4    8.10    1.70
  13   0   4   11.30    2.00
  14   0   4    3.20    1.40
  15   0  -4   17.30    2.30
  15   0   4   15.70    2.20
   0  -1  -4    0.00    0.10
   0   1   4    0.00    0.10
   0   1  -4    0.10    0.20
   0  -1   4   -0.10    0.10
   1   1  -4    5.30    0.30
  -1  -1  -4    6.00    0.40
  -1   1   4    4.90    0.40
   1  -1   4    5.50    0.40
   1   1   4    5.50    0.40
  -1   1  -4    5.60    0.40
   2   1  -4    1.90    0.20
   2  -1   4    1.90    0.40
  -2  -1  -4    2.70    0.40
  -2   1   4    1.60    0.30
   2  -1  -4    1.90    0.40
   2  -1  -4    1.90    0.40
   2   1   4    3.00    0.40
  -2  -1   4    2.40    0.20
  -2   1  -4    1.20    0.40
   3  -1   4   50.19    2.50
   3  -1   4   50.09    2.50
   3   1  -4   49.50    2.30
  -3   1   4   50.59    2.40
   3   1   4   49.99    2.50
   3  -1  -4   50.49    2.40
   3   1   4   53.09    2.40
  -3  -1   4   52.69    2.30
   3  -1  -4   52.49    2.50
   4  -1   4  131.49    5.90
   4  -1   4  134.19    6.00
   4   1  -4  125.69    5.90
   4  -1   4  127.49    5.90
   4   1  -4  127.39    5.80
   4   1   4  127.89    5.90
  -4  -1   4  125.59    5.80
   4   1   4  131.99    5.90
   4  -1  -4  131.39    5.90
   4  -1  -4  127.09    5.90
   5  -1   4   67.09    3.40
   5   1  -4   68.99    3.30
   5  -1   4   67.09    3.40
   5  -1   4   69.89    3.30
   5   1  -4   68.29    3.20
   5   1   4   70.89    3.40
   5  -1  -4   69.09    3.40
   5   1   4   68.39    3.20
   5  -1  -4   72.59    3.30
  -5  -1   4   66.29    3.20
   5   1   4   72.49    3.30
   6  -1   4    0.80    0.60
   6   1  -4    0.00    0.40
   6  -1   4   -0.50    0.50
   6   1  -4   -0.10    0.30
   6  -1   4    0.60    0.40
   6   1   4   -0.30    0.40
   6  -1  -4    0.40    0.40
   6  -1  -4    0.20    0.50
   6   1   4    0.30    0.50
   6   1   4    0.30    0.50
   7   1  -4    8.40    0.70
   7  -1   4    5.60    0.90
   7  -1   4    8.60    1.00
   7  -1   4    8.40    0.80
   7   1  -4    7.10    0.90
   7   1   4    6.30    0.80
   7   1   4    6.40    0.90
   7  -1  -4    7.30    0.90
   7  -1  -4    7.50    0.80
   7   1   4    7.50    0.70
   8   1  -4   54.39    2.90
   8  -1   4   56.39    2.80
   8  -1   4   56.49    3.00
   8  -1   4   54.79    3.00
   8   1  -4   53.59    2.70
   8  -1  -4   55.99    3.00
   8  -1  -4   51.49    2.90
   8   1   4   53.99    2.90
   8   1   4   55.79    3.00
   8   1   4   51.49    2.70
   9  -1   4   17.20    1.50
   9  -1   4   17.90    1.30
   9   1  -4   17.80    1.40
   9   1  -4   17.60    1.30
   9  -1   4   18.40    1.50
   9   1   4   17.30    1.50
   9  -1  -4   18.60    1.50
   9  -1  -4   19.00    1.50
   9   1   4   17.50    1.20
   9   1   4   17.90    1.40
  10  -1   4   48.50    2.60
  10  -1   4   51.09    2.80
  10   1  -4   53.19    2.90
  10  -1   4   54.59    3.00
  10   1  -4   49.80    3.00
  10  -1  -4   52.19    2.80
  10   1   4   50.89    3.00
  10  -1  -4   47.60    2.90
  10   1   4   47.70    2.90
  11  -1   4    2.70    1.00
  11  -1   4    2.70    1.20
  11   1  -4    0.80    0.90
  11   1  -4    1.40    0.90
  11   1   4    1.80    1.00
  11  -1  -4    1.80    0.90
  11   1   4    1.60    1.10
  12  -1   4    3.10    1.10
  12  -1   4    0.80    1.30
  12   1  -4    3.40    1.10
  12   1   4    2.80    2.00
  12   1   4    2.70    1.20
  12  -1  -4    3.00    1.10
  13  -1   4    0.50    1.20
  13  -1   4    3.10    1.50
  13   1   4    2.10    1.20
  14   1  -4    2.10    1.20
  14   1   4    1.60    1.30
  14  -1  -4    1.40    1.20
  15   1  -4   30.20    2.60
   0  -2   4  103.79    4.70
   0   2   4  100.99    4.70
   0   2  -4  105.49    4.70
  -1  -2  -4  668.53   30.20
   1   2  -4  708.43   30.20
  -1   2   4  691.63   30.20
   1  -2   4  679.93   30.20
  -1  -2   4  649.04   30.10
  -1   2  -4  705.23   30.30
   2  -2   4   24.60    1.40
   2  -2   4   24.60    1.30
   2  -2   4   26.20    1.40
   2   2  -4   25.90    1.20
   2  -2  -4   26.50    1.40
   2  -2  -4   26.30    1.40
   2   2   4   26.00    1.30
   3  -2   4   20.90    1.20
   3  -2   4   19.40    1.20
   3   2  -4   21.00    1.00
   3  -2   4   20.00    1.20
   3   2   4   21.90    1.10
   3   2   4   21.50    1.20
   3   2   4   21.20    1.10
   3  -2  -4   19.70    1.20
   3  -2  -4   21.40    1.20
  -3  -2   4   22.60    1.00
   4  -2   4   92.49    4.40
   4   2  -4   91.19    4.30
   4  -2   4   94.49    4.40
   4   2  -4   92.69    4.20
   4  -2   4   94.99    4.40
  -4  -2   4   91.59    4.20
   4   2   4   95.69    4.40
   4  -2  -4   93.39    4.40
   4   2   4   94.79    4.30
   4  -2  -4   91.79    4.40
   4   2   4   92.69    4.30
   5   2  -4   57.89    2.80
   5  -2   4   55.79    2.80
   5   2  -4   54.59    2.60
   5  -2   4   57.29    2.80
   5  -2   4   57.79    2.90
   5   2   4   58.49    2.80
   5   2   4   54.89    2.70
  -5  -2   4   54.29    2.60
   5  -2  -4   55.49    2.80
   5  -2  -4   56.99    2.80
   5   2   4   56.59    2.70
   6  -2   4    2.10    0.60
   6   2  -4    2.80    0.60
   6   2  -4    2.00    0.40
   6  -2   4    2.10    0.60
   6  -2   4    2.30    0.60
   6   2   4    2.60    0.60
   6   2   4    2.30    0.50
   6  -2  -4    2.20    0.60
   6  -2  -4    3.30    0.70
   6   2   4    1.90    0.60
   7  -2   4   11.80    1.10
   7   2  -4    9.70    1.00
   7  -2   4   10.80    0.90
   7   2  -4    9.50    0.80
   7  -2   4    9.90    1.10
   7   2   4   11.10    1.00
   7   2   4   10.80    1.10
   7  -2  -4    9.10    1.00
   7   2   4   10.60    0.80
   7  -2  -4   11.10    0.90
   8  -2   4    1.80    0.80
   8  -2   4    3.20    0.60
   8   2  -4    2.20    0.50
   8  -2   4    3.20    0.90
   8   2  -4    4.70    0.80
   8   2   4    3.60    0.70
   8   2   4    2.10    0.50
   8  -2  -4    3.80    0.80
   8   2   4    2.80    0.80
   8  -2  -4    2.30    0.80
   9  -2   4    1.30    0.60
   9   2  -4    3.60    0.80
   9  -2   4    2.20    0.80
   9   2  -4    4.50    0.90
   9  -2   4    2.00    0.80
   9   2   4    3.50    0.80
   9   2   4    2.20    0.60
   9   2   4    1.90    0.80
   9  -2  -4    2.50    0.80
   9  -2  -4    3.40    0.80
  10  -2   4   60.59    3.10
  10  -2   4   50.89    3.10
  10  -2   4   47.20    2.80
  10   2  -4   47.20    3.00
  10   2   4   51.69    3.00
  10   2   4   49.50    2.90
  10  -2  -4   50.79    2.90
  11  -2   4    1.10    1.10
  11   2  -4    6.00    1.30
  11  -2   4    1.70    1.00
  11  -2  -4    3.20    1.10
  11   2   4    1.70    1.00
  12  -2   4    0.90    1.30
  12  -2   4    3.10    1.10
  12   2  -4    2.70    1.00
  12  -2  -4    2.40    1.00
  12   2   4    0.60    1.30
  12   2   4    1.20    1.10
  13   2  -4    3.40    1.20
  13  -2   4    1.90    1.80
  13  -2   4    5.00    1.40
  13  -2  -4    5.10    1.50
  13   2   4    4.80    1.30
  14   2  -4    2.70    1.20
  14  -2  -4    0.30    1.40
  14   2   4    1.40    1.30
  15   2  -4    1.90    1.40
  15  -2   4    3.00    1.80
  15  -2  -4    0.60    1.40
  15   2   4    2.40    1.50
   0  -3  -4   -0.50    0.30
   0  -3   4    0.00    0.40
   0   3   4   -0.10    0.40
   1   3  -4 1265.37   54.19
   1  -3   4 1226.68   54.19
   1  -3   4 1226.78   54.19
   1  -3  -4 1198.28   54.09
  -1  -3   4 1214.48   54.09
   1   3   4 1217.68   54.19
   1   3   4 1246.18   54.19
   2   3  -4  349.57   14.80
   2  -3   4  333.87   14.90
   2  -3   4  305.57   14.90
   2  -3   4  325.97   14.80
   2   3  -4  340.37   14.70
   2   3   4  337.87   14.80
   2   3   4  338.07   14.70
   2  -3  -4  314.07   14.80
   2  -3  -4  336.87   14.90
   2   3   4  343.27   14.80
   3   3  -4    4.30    0.40
   3  -3   4    3.70    0.60
   3  -3   4    3.30    0.60
   3  -3   4    4.60    0.60
   3   3   4    3.70    0.40
   3   3   4    3.70    0.50
   3  -3  -4    4.00    0.60
   3  -3  -4    3.80    0.60
   3   3   4    4.20    0.50
   4  -3   4   43.90    2.30
   4   3  -4   44.20    2.10
   4  -3   4   44.50    2.20
   4   3  -4   40.90    2.10
   4  -3   4   42.80    2.20
   4   3  -4   42.50    2.00
   4   3   4   41.30    2.10
   4  -3  -4   41.20    2.20
   4   3   4   41.90    2.10
  -4  -3   4   44.40    2.00
   4  -3  -4   42.00    2.20
   4   3   4   43.60    2.10
   5   3  -4    4.50    0.60
   5  -3   4    5.00    0.70
   5  -3   4    4.80    0.70
   5   3  -4    4.10    0.50
   5  -3   4    6.30    0.80
   5   3   4    5.60    0.60
   5   3   4    4.60    0.60
  -5  -3   4    5.60    0.50
   5   3   4    5.30    0.60
   5  -3  -4    5.40    0.70
   5  -3  -4    4.60    0.70
   6  -3   4    3.10    0.70
   6  -3   4    1.40    0.60
   6   3  -4    2.50    0.60
   6   3  -4    3.50    0.50
   6  -3   4    2.20    0.60
   6   3   4    3.00    0.60
   6   3   4    2.30    0.60
   6  -3  -4    1.50    0.60
   6   3   4    2.50    0.50
   6  -3  -4    1.80    0.60
   7  -3   4   57.49    3.10
   7   3  -4   61.19    3.10
   7  -3   4   61.19    3.20
   7   3  -4   59.89    3.00
   7  -3   4   61.49    3.20
   7  -3  -4   63.39    3.20
   7   3   4   60.89    3.10
   7  -3  -4   63.79    3.20
   7   3   4   63.89    3.20
   7   3   4   58.89    3.00
   8  -3   4    6.10    1.00
   8   3  -4    5.60    0.70
   8  -3   4    4.50    0.90
   8  -3   4    6.40    0.90
   8   3  -4    5.80    0.90
   8   3   4    5.70    0.70
   8  -3  -4    7.10    1.00
   8  -3  -4    5.90    0.90
   8   3   4    6.50    0.90
   8   3   4    8.00    0.90
   9   3  -4   16.50    1.30
   9  -3   4   19.20    1.40
   9   3  -4   21.00    1.60
   9  -3   4   18.50    1.60
   9  -3   4   17.10    1.50
   9   3   4   20.20    1.30
   9   3   4   19.60    1.70
   9   3   4   19.00    1.40
   9  -3  -4   21.00    1.60
   9  -3  -4   21.30    1.60
  10   3  -4    1.30    0.80
  10  -3   4    2.10    1.10
  10  -3   4    1.10    0.90
  10  -3   4    1.20    0.90
  10   3   4    1.60    0.90
  10   3   4    1.30    0.80
  10  -3  -4    3.00    1.20
  11  -3   4   24.90    2.00
  11   3  -4   20.40    1.70
  11  -3   4   18.50    2.20
  11   3   4   20.40    1.80
  11  -3  -4   17.30    2.00
  11  -3  -4   19.10    2.40
  12   3  -4    6.10    1.20
  12  -3   4    5.00    1.60
  12  -3   4    5.90    1.50
  12   3   4    5.90    1.30
  12  -3  -4    6.20    1.40
  13  -3   4    8.80    1.70
  13   3  -4   10.00    1.50
  13   3   4    7.20    1.50
  13  -3  -4    8.50    2.00
  13  -3  -4    8.40    1.70
  14   3  -4    1.00    1.20
  14  -3  -4    1.70    1.90
  15   3  -4    3.90    1.40
  15  -3   4    3.80    1.70
  15   3   4    5.50    1.60
  15  -3  -4    5.60    2.40
   0   4   4 5651.13  248.68
   1  -4   4   16.20    1.10
   1  -4   4   15.50    0.90
   1   4   4   13.60    1.00
   1  -4  -4   16.90    0.90
   1   4   4   16.20    1.00
   2  -4   4    4.60    0.60
   2  -4   4    4.00    0.50
   2  -4   4    5.20    0.70
   2  -4  -4    4.80    0.70
   2  -4  -4    5.40    0.60
   2   4   4    6.30    0.60
   2   4   4    4.70    0.50
   3  -4   4  108.09    5.10
   3  -4   4  109.99    5.10
   3  -4   4  103.49    5.00
   3   4  -4  109.89    4.90
   3   4   4  108.89    5.00
   3  -4  -4  106.39    5.00
   3   4   4  108.39    5.00
   3  -4  -4  111.89    5.10
   3   4   4  107.09    4.90
   4   4  -4    3.40    0.40
   4  -4   4    2.70    0.70
   4  -4   4    3.00    0.60
   4   4  -4    3.30    0.50
   4  -4   4    2.10    0.60
   4   4  -4    3.00    0.40
   4  -4  -4    3.10    0.70
   4   4   4    2.80    0.50
   4  -4  -4    3.40    0.60
   4   4   4    3.10    0.50
   4   4   4    2.90    0.50
   5  -4   4   58.79    3.10
   5   4  -4   59.09    2.80
   5   4  -4   59.79    2.90
   5  -4   4   61.69    3.20
   5   4  -4   57.89    2.90
   5  -4   4   58.19    3.00
   5   4   4   63.59    2.90
   5  -4  -4   58.59    3.00
   5   4   4   57.79    2.90
   5  -4  -4   60.89    3.10
   5   4   4   59.89    2.90
   6  -4   4   11.60    1.10
   6   4  -4   10.10    0.80
   6  -4   4   10.90    1.10
   6  -4   4    9.60    1.10
   6   4  -4    9.80    0.90
   6   4  -4    9.50    0.80
   6  -4  -4   10.20    1.10
   6   4   4   11.80    0.90
   6   4   4    9.60    0.90
   6  -4  -4   10.00    1.10
   6   4   4   10.90    1.00
   7  -4   4   51.69    2.80
   7   4  -4   51.79    2.50
   7   4  -4   51.49    2.50
   7   4  -4   49.50    2.60
   7  -4   4   55.29    3.00
   7  -4   4   54.19    2.90
   7  -4  -4   50.29    2.80
   7   4   4   49.90    2.60
   7  -4  -4   49.40    2.80
   7   4   4   53.69    2.70
   7   4   4   50.49    2.80
   8  -4   4    8.20    1.10
   8   4  -4   11.70    0.90
   8   4  -4    9.10    0.80
   8   4  -4   10.80    1.00
   8  -4   4   12.10    1.20
   8  -4   4   11.50    1.30
   8  -4  -4   11.30    1.20
   8   4   4   11.10    1.10
   8  -4  -4   13.40    1.30
   8   4   4   11.60    1.00
   8   4   4   11.30    1.10
   9  -4   4    0.60    1.00
   9  -4   4    3.20    0.90
   9   4  -4    1.10    0.70
   9   4  -4    2.50    0.60
   9  -4   4    1.50    0.90
   9   4   4    2.50    0.90
   9  -4  -4    2.90    0.80
   9  -4  -4    1.30    0.80
   9   4   4    2.30    0.80
   9   4   4    2.00    0.70
  10  -4   4    0.90    1.10
  10   4  -4    1.10    0.70
  10  -4   4    0.80    0.90
  10   4   4    1.30    0.90
  10   4   4    0.60    0.80
  10  -4  -4    1.10    1.10
  10  -4  -4    0.60    0.90
  11   4  -4   16.20    1.70
  11  -4   4   14.30    1.80
  11  -4   4   15.30    2.20
  11   4   4   15.50    2.20
  11   4   4   12.00    1.60
  11  -4  -4   13.10    2.20
  11  -4  -4   14.90    1.70
  12  -4   4    7.80    1.40
  12   4  -4    6.20    1.80
  12  -4   4    8.70    1.50
  12  -4  -4    8.20    2.20
  12   4   4    8.20    1.90
  12  -4  -4    4.80    1.90
  13  -4   4    7.20    1.60
  13   4  -4    7.30    1.30
  13  -4  -4    5.50    1.60
  14  -4   4    2.60    1.80
  14  -4  -4    2.90    1.50
  15  -4   4    7.10    1.90
  15  -4  -4    5.50    2.40
  15   4   4    5.90    1.70
   0   5   4    0.40    0.40
   0  -5   4    0.40    0.40
   0  -5  -4    1.20    0.30
   1  -5   4   96.79    4.60
   1  -5   4   97.39    4.40
   1   5   4   95.69    4.50
   1   5   4   95.89    4.60
   1  -5  -4   94.39    4.40
   2  -5   4   73.39    3.50
   2  -5   4   75.59    3.70
   2   5   4   73.09    3.50
   2   5   4   71.79    3.60
   2  -5  -4   73.59    3.50
   2  -5  -4   74.29    3.60
   3   5  -4   73.19    3.30
   3  -5   4   68.39    3.30
   3  -5   4   71.79    3.50
   3   5   4   67.59    3.20
   3  -5  -4   69.49    3.50
   3   5   4   69.09    3.30
   3  -5  -4   65.39    3.30
   3   5   4   69.49    3.40
   4  -5   4   37.40    2.10
   4  -5   4   32.70    1.90
   4   5  -4   34.00    1.70
   4   5  -4   34.70    1.80
   4   5  -4   32.30    1.90
   4   5   4   36.60    1.90
   4  -5  -4   36.10    1.90
   4  -5  -4   39.40    2.10
   4   5   4   34.60    1.80
   4   5   4   35.40    1.90
   5   5  -4    1.80    0.40
   5   5  -4    0.80    0.50
   5  -5   4    1.30    0.60
   5   5  -4    0.80    0.40
   5  -5   4    2.40    0.70
   5   5   4    1.70    0.50
   5   5   4    0.90    0.40
   5   5   4    1.20    0.50
   5  -5  -4    1.70    0.60
   5  -5  -4    2.00    0.70
   6  -5   4    1.90    0.70
   6   5  -4    0.40    0.40
   6  -5   4    0.80    0.60
   6   5  -4    1.10    0.40
   6   5  -4    1.60    0.50
   6   5   4    1.50    0.50
   6   5   4    1.50    0.50
   6   5   4    1.10    0.50
   6  -5  -4    1.70    0.80
   6  -5  -4    2.30    0.70
   7   5  -4    4.00    0.60
   7   5  -4    2.90    0.60
   7  -5   4    4.90    0.90
   7   5  -4    2.60    0.60
   7  -5   4    3.20    0.90
   7  -5  -4    3.10    0.80
   7  -5  -4    3.90    0.80
   7   5   4    4.00    0.70
   7   5   4    3.80    0.70
   7   5   4    4.10    0.70
   8  -5   4    3.00    0.90
   8  -5   4    0.50    0.70
   8   5  -4    0.10    0.60
   8   5  -4   -0.30    0.50
   8   5  -4    0.10    0.50
   8  -5  -4    3.30    1.00
   8   5   4    0.30    0.60
   8   5   4    0.00    0.60
   8  -5  -4    1.90    0.70
   8   5   4    0.30    0.60
   9   5  -4   20.80    2.20
   9  -5   4   23.10    2.30
   9  -5   4   19.20    1.80
   9  -5  -4   18.80    1.60
   9   5   4   18.90    1.70
   9   5   4   16.80    1.40
   9   5   4   15.80    1.40
   9  -5  -4   18.50    1.70
  10   5  -4   30.80    2.20
  10  -5   4   33.30    2.40
  10  -5   4   30.40    2.30
  10  -5  -4   42.50    2.50
  10  -5  -4   31.00    2.90
  10   5   4   30.30    2.40
  10   5   4   35.80    2.20
  11  -5   4    2.30    1.20
  11   5  -4    0.30    1.00
  11  -5   4    1.90    1.60
  11   5   4    1.70    0.90
  11  -5  -4    1.30    1.00
  11  -5  -4    0.60    1.50
  12  -5   4    0.10    1.10
  12   5  -4    1.80    1.40
  12  -5  -4    1.70    1.20
  12   5   4    0.70    1.50
  13  -5   4    3.10    1.60
  13   5  -4    2.20    1.60
  13   5   4    0.90    1.70
  13  -5  -4    1.30    1.50
  14  -5   4    5.90    1.70
  14  -5   4    4.90    1.70
  14  -5  -4    5.00    1.80
  15  -5   4    7.60    2.00
  15  -5  -4    8.20    2.20
   0  -6   4    1.40    0.30
   0  -6   4    0.90    0.50
   0  -6  -4    0.50    0.40
   0   6   4    1.10    0.60
   1  -6   4   47.00    2.30
   1  -6   4   45.20    2.50
   1  -6  -4   48.00    2.30
   1   6   4   47.30    2.40
   1   6   4   47.00    2.50
   2  -6   4   13.00    1.20
   2  -6   4   10.20    0.80
   2   6   4   10.20    0.90
   2   6   4   11.30    1.00
   2  -6  -4   11.50    0.90
   3  -6   4   22.40    1.40
   3   6  -4   24.00    1.30
   3  -6   4   23.10    1.60
   3  -6  -4   22.00    1.40
   3   6   4   23.70    1.20
   3  -6  -4   27.40    1.60
   3   6   4   22.00    1.50
   3   6   4   21.00    1.40
   4  -6   4    1.60    0.50
   4   6  -4    1.70    0.40
   4  -6   4    1.30    0.70
   4   6  -4    1.60    0.50
   4   6  -4    0.90    0.30
   4  -6  -4    1.80    0.70
   4   6   4    0.80    0.50
   4   6   4    0.40    0.50
   4   6   4    1.40    0.40
   4  -6  -4    1.00    0.50
   5   6  -4    8.00    0.80
   5  -6   4    8.60    1.10
   5  -6   4    6.40    0.90
   5   6  -4    7.80    0.70
   5   6  -4    7.40    0.70
   5  -6  -4    6.40    1.00
   5   6   4    6.90    0.80
   5  -6  -4    8.30    0.90
   5   6   4    8.30    0.80
   5   6   4    9.00    0.90
   6   6  -4   23.70    1.40
   6  -6   4   23.10    1.60
   6   6  -4   23.60    1.40
   6   6  -4   23.60    1.50
   6  -6   4   21.20    1.70
   6   6   4   24.00    1.50
   6  -6  -4   22.70    1.60
   6   6   4   23.80    1.50
   6   6   4   24.20    1.50
   6  -6  -4   21.60    1.70
   7  -6   4   74.59    4.10
   7   6  -4   82.49    3.80
   7   6  -4   79.89    3.90
   7   6  -4   80.59    3.90
   7  -6   4   82.79    4.40
   7  -6  -4   76.89    4.10
   7   6   4   83.19    4.00
   7   6   4   79.79    4.00
   7  -6  -4   83.49    4.30
   7   6   4   79.59    4.00
   8   6  -4   17.50    1.20
   8   6  -4   17.40    1.30
   8   6  -4   17.20    1.40
   8  -6   4   17.50    1.80
   8  -6   4   18.80    1.70
   8   6   4   17.90    1.40
   8  -6  -4   15.20    1.50
   8   6   4   16.10    1.40
   8  -6  -4   22.50    2.00
   8   6   4   18.30    1.40
   9   6  -4    9.80    1.20
   9  -6   4   10.30    1.50
   9   6  -4   13.00    1.20
   9  -6   4   16.40    1.70
   9  -6  -4   12.90    1.60
   9   6   4   14.10    1.30
   9   6   4   15.00    1.50
   9  -6  -4   11.70    1.40
   9   6   4   11.20    1.20
  10  -6   4   94.29    5.20
  10  -6   4  103.79    5.40
  10   6  -4   99.29    4.90
  10  -6  -4   96.79    5.10
  10   6   4   98.59    5.00
  10   6   4   96.79    5.20
  10  -6  -4   99.09    5.20
  11  -6   4    2.20    2.00
  11  -6   4    3.00    1.20
  11   6   4    2.00    1.10
  12   6  -4    3.30    1.50
  12  -6   4    4.40    1.40
  12  -6  -4    4.20    1.40
  12   6   4    3.30    1.60
  13  -6   4    6.20    1.60
  13  -6  -4    9.80    2.00
  14  -6   4   -0.10    1.50
  14  -6  -4    0.10    1.50
  14  -6  -4    1.90    1.70
   0   7   4    0.30    0.60
   0  -7   4   -0.20    0.50
   0  -7   4    0.50    0.30
   0  -7  -4   -0.30    0.30
   1  -7   4   54.79    3.00
   1  -7   4   55.69    2.70
   1   7   4   57.79    2.90
   1  -7  -4   56.29    2.80
   1   7   4   53.69    3.00
   2  -7   4   12.30    0.90
   2  -7   4   13.60    1.20
   2  -7  -4   13.70    1.00
   2   7   4   15.00    1.10
   2   7   4   12.00    1.20
   3  -7   4   27.20    1.50
   3   7  -4   25.80    1.50
   3   7  -4   26.80    1.50
   3  -7   4   22.30    1.70
   3  -7  -4   24.10    1.50
   3   7   4   23.80    1.50
   3  -7  -4   22.50    1.70
   3   7   4   26.60    1.70
   3   7   4   25.60    1.40
   4  -7   4    8.80    1.00
   4   7  -4    9.60    0.70
   4  -7   4    9.00    1.20
   4   7  -4    8.50    1.00
   4   7  -4   10.20    0.90
   4  -7  -4   11.40    1.10
   4  -7  -4   10.30    1.20
   4   7   4    8.40    0.70
   4   7   4    9.70    1.00
   4   7   4    9.40    0.90
   5  -7   4    4.80    1.00
   5  -7   4    4.90    0.80
   5   7  -4    3.90    0.70
   5   7  -4    3.40    0.50
   5   7  -4    3.90    0.60
   5  -7  -4    3.80    0.90
   5   7   4    2.60    0.60
   5   7   4    3.30    0.80
   5   7   4    3.70    0.70
   5  -7  -4    3.50    0.70
   6   7  -4    0.80    0.50
   6   7  -4    1.50    0.50
   6  -7   4    0.10    0.60
   6  -7   4    1.20    0.80
   6   7  -4    1.00    0.60
   6   7   4    0.90    0.60
   6   7   4    1.10    0.60
   6   7   4    1.10    0.60
   6  -7  -4    0.40    0.60
   6  -7  -4    1.50    0.80
   7  -7   4    5.70    1.00
   7  -7   4    4.60    1.10
   7   7  -4    5.70    1.00
   7   7  -4    7.10    0.80
   7   7  -4    5.30    0.80
   7  -7  -4    6.70    1.00
   7   7   4    5.40    0.90
   7  -7  -4    6.40    1.10
   7   7   4    4.60    0.80
   7   7   4    6.70    0.90
   8   7  -4    7.00    1.00
   8   7  -4    6.70    1.00
   8  -7   4    7.80    1.20
   8  -7   4    5.20    1.20
   8   7  -4    7.50    0.90
   8  -7  -4   10.90    1.70
   8   7   4    7.10    1.00
   8   7   4    7.30    1.10
   8   7   4    6.50    1.00
   8  -7  -4    9.60    1.20
   9  -7   4    0.60    0.90
   9  -7   4   -1.10    0.90
   9   7  -4    0.50    1.10
   9   7   4   -0.40    0.70
   9  -7  -4    0.00    1.00
   9   7   4    0.70    1.20
   9  -7  -4   -1.10    0.80
   9   7   4    0.40    0.80
  10  -7   4    2.60    1.10
  10   7  -4    1.10    1.30
  10  -7   4    2.70    1.20
  10  -7  -4   -0.20    1.00
  10   7   4   -0.50    0.90
  10  -7  -4    3.10    1.20
  10   7   4    0.10    0.90
  11   7   4   19.00    2.10
  11  -7  -4   19.00    2.10
  12  -7   4    1.10    1.60
  12  -7   4    1.90    1.30
  12   7   4    0.50    1.40
  12  -7  -4    1.00    1.50
  13  -7   4    4.90    1.80
  13  -7  -4    2.70    1.50
  13  -7  -4    3.20    1.50
   0  -8  -4   88.59    4.10
   0  -8   4   84.39    4.00
   1  -8   4    1.20    0.50
   1  -8   4    2.10    0.80
   1   8   4    2.30    0.70
   1   8   4    2.60    0.70
   1  -8  -4    0.90    0.50
   2  -8   4    0.80    0.50
   2  -8   4   -0.20    0.60
   2   8   4    0.80    0.60
   2  -8  -4    1.10    0.50
   2   8   4    0.40    0.60
   3   8  -4    6.10    0.80
   3  -8   4    4.60    0.90
   3   8  -4    3.00    0.40
   3  -8   4    2.60    0.60
   3  -8  -4    2.70    0.60
   3   8   4    4.10    0.70
   3   8   4    4.70    0.80
   3   8   4    3.10    0.50
   4  -8   4    0.70    0.80
   4   8  -4    0.00    0.40
   4   8  -4    0.10    0.70
   4  -8   4   -0.50    0.60
   4   8  -4    0.10    0.50
   4  -8  -4   -1.30    0.70
   4   8   4    0.10    0.40
   4   8   4    0.00    0.60
   4   8   4    0.70    0.50
   4  -8  -4    0.40    0.50
   5  -8   4    6.40    1.10
   5   8  -4    5.80    0.70
   5   8  -4    6.30    0.90
   5   8  -4    6.10    1.00
   5  -8   4    7.30    0.90
   5  -8  -4    6.80    1.10
   5  -8  -4    6.10    0.90
   5   8   4    7.30    1.00
   5   8   4    7.60    1.10
   5   8   4    6.60    0.80
   6  -8   4    3.90    1.10
   6   8  -4    4.00    0.90
   6   8  -4    4.00    0.70
   6  -8   4    2.70    0.80
   6  -8  -4    1.70    0.90
   6   8   4    5.60    0.90
   6  -8  -4    4.90    1.10
   6   8   4    3.50    0.80
   6   8   4    3.80    0.80
   7  -8   4   15.40    1.50
   7   8  -4   13.20    1.40
   7   8  -4   14.60    1.20
   7   8  -4   14.30    1.40
   7  -8   4   11.40    1.60
   7  -8  -4   15.50    1.70
   7   8   4   15.30    1.40
   7  -8  -4   16.90    1.60
   7   8   4   15.80    1.50
   7   8   4   14.10    1.50
   8   8  -4    0.30    0.70
   8   8  -4    1.50    0.80
   8  -8   4    1.80    1.10
   8  -8   4    0.30    0.90
   8   8   4    0.80    0.80
   8  -8  -4    2.80    1.00
   8   8   4    1.60    0.80
   8   8   4    2.30    0.90
   8  -8  -4    2.60    1.10
   9  -8   4    5.60    1.20
   9  -8   4    6.30    1.50
   9   8   4    5.80    1.20
   9  -8  -4    5.70    1.20
   9  -8  -4    6.90    2.00
   9   8   4    6.00    1.10
  10  -8   4    7.90    1.40
  10  -8   4    3.30    1.40
  10   8   4    3.10    1.10
  10  -8  -4    4.90    1.30
  11  -8   4    5.10    1.60
  12  -8   4    0.60    1.50
  12  -8   4    1.40    1.60
  12  -8  -4    0.80    1.30
  12  -8  -4    0.90    1.40
  13  -8   4    0.30    1.50
  13  -8  -4    3.10    1.80
   0  -9  -4    0.30    0.40
   0   9   4    0.00    0.60
   0  -9   4   -0.20    0.40
   0   9   4    0.60    0.70
   1  -9   4   12.10    0.90
  -1   9   4   13.40    1.40
   1   9   4   15.50    1.40
   1  -9  -4   11.20    0.90
   1   9   4   13.40    1.20
   2  -9   4   13.60    1.40
   2  -9   4   13.90    1.10
   2   9  -4   14.40    1.20
   2   9   4   16.20    1.50
   2   9   4   13.20    1.20
   2  -9  -4   15.30    1.20
   3  -9   4    0.30    0.60
   3   9  -4   -0.30    0.70
   3   9  -4    0.20    0.60
   3  -9   4   -0.80    0.70
   3   9  -4    0.70    0.30
   3  -9  -4    0.40    0.60
   3   9   4   -0.80    0.70
   3   9   4   -0.50    0.60
   3   9   4    0.70    0.40
   4   9  -4    3.90    0.90
   4  -9   4    3.80    1.20
   4   9  -4    2.90    0.70
   4   9  -4    2.60    0.50
   4  -9   4    2.90    0.70
   4   9   4    2.00    0.50
   4   9   4    3.30    0.80
   4   9   4    2.90    0.90
   4  -9  -4    2.50    0.80
   5  -9   4   11.70    1.50
   5   9  -4   13.50    1.30
   5   9  -4   13.40    1.30
   5  -9   4   13.50    1.30
   5   9   4   13.80    1.50
   5   9   4   12.50    1.10
   5  -9  -4   13.40    1.30
   5  -9  -4   13.40    1.50
   5   9   4   14.80    1.40
   6  -9   4    9.50    1.20
   6  -9   4    8.80    1.40
   6   9  -4    6.30    1.00
   6   9  -4    7.90    1.10
   6   9   4    5.20    1.00
   6   9   4    8.90    1.10
   6   9   4    6.20    1.10
   6  -9  -4    8.50    1.10
   7   9  -4   17.30    1.60
   7  -9   4   17.40    1.70
   7   9  -4   12.60    1.30
   7  -9   4   17.60    1.90
   7  -9  -4   19.50    1.70
   7   9   4   14.90    1.50
   7  -9  -4   16.00    1.90
   7   9   4   11.40    1.40
   7   9   4   14.70    1.40
   8  -9   4   -0.60    1.50
   8   9  -4    0.50    0.90
   8  -9   4   -0.10    1.10
   8   9   4   -0.30    0.80
   8  -9  -4    0.60    1.10
   8   9   4   -0.50    1.00
   8  -9  -4    0.50    0.90
   9  -9   4    9.60    1.50
   9  -9   4    7.80    1.60
   9  -9  -4   10.70    1.50
   9   9   4   12.30    1.60
   9   9   4   11.80    1.50
   9  -9  -4   11.20    1.80
  10  -9   4    9.60    1.90
  10  -9   4   10.20    1.70
  10  -9  -4    8.10    1.70
  11  -9   4   46.50    3.40
  11  -9  -4   48.50    3.30
  11  -9  -4   37.80    3.20
  12  -9  -4    0.00    1.60
  13  -9   4    1.80    1.60
  13  -9  -4    2.80    2.00
   0 -10   4   17.50    1.20
   0  10   4   19.80    1.70
   0  10   4   20.30    1.60
   0 -10  -4   18.70    1.20
  -1  10   4   39.80    2.50
   1 -10   4   34.50    2.00
   1  10   4   43.80    2.50
   1 -10  -4   36.80    2.10
   1  10   4   36.20    2.40
   2 -10   4    4.40    1.10
   2 -10   4    5.00    0.80
  -2  10   4    4.30    0.90
   2  10  -4    5.40    0.90
   2 -10  -4    4.60    0.80
   2  10   4    5.20    1.00
   2  10   4    5.50    1.10
   3  10  -4    0.10    0.60
   3 -10   4   -0.20    0.80
   3  10  -4    0.80    0.80
   3 -10   4    0.20    0.60
   3  10   4    1.10    0.80
   3  10   4   -0.30    0.70
   3 -10  -4   -0.10    0.60
   4  10  -4    2.20    0.90
   4  10  -4    1.80    0.80
   4 -10   4    0.70    0.70
   4 -10   4    1.60    1.00
   4  10   4    0.30    0.70
   4  10   4   -0.40    0.50
   4  10   4    0.40    0.90
   4 -10  -4    0.60    0.70
   5  10  -4   62.49    3.40
   5  10  -4   64.19    3.50
   5 -10   4   56.69    3.30
   5 -10   4   64.59    3.80
   5  10   4   61.29    3.20
   5 -10  -4   64.59    3.40
   5  10   4   62.09    3.40
   5  10   4   63.89    3.50
   6 -10   4    0.50    1.10
   6 -10   4    1.60    1.00
   6  10  -4   -1.40    0.70
   6  10  -4    0.10    0.80
   6  10   4    1.20    0.90
   6 -10  -4    2.00    1.10
   6 -10  -4    0.60    0.80
   6  10   4   -0.10    0.80
   7  10  -4    1.50    0.90
   7 -10   4    2.20    1.20
   7  10  -4    1.20    0.80
   7 -10   4   -0.90    0.90
   7 -10  -4    0.80    1.10
   7  10   4    0.50    0.90
   7 -10  -4    1.20    0.90
   7  10   4    0.70    0.90
   8  10  -4    0.00    1.00
   8 -10   4   -0.30    0.90
   8 -10   4   -1.90    1.10
   8  10   4    0.70    1.00
   8  10   4    1.90    1.10
   8 -10  -4    0.10    1.00
   8 -10  -4    0.20    1.10
   9 -10   4    4.10    1.50
   9 -10   4    0.60    1.10
   9 -10  -4    3.50    1.20
   9  10   4    1.30    1.30
  10 -10   4   52.09    3.50
  10 -10  -4   45.50    3.10
  10 -10  -4   43.60    3.60
  12 -10  -4    1.30    1.60
   0  11   4    0.20    0.80
   0  11   4    0.50    0.90
   0 -11   4   -0.20    0.50
  -1  11   4   30.90    2.10
   1 -11   4   26.50    1.80
   1  11   4   32.90    2.30
   1  11   4   30.70    2.10
   1 -11  -4   29.90    1.80
   2  11  -4    0.70    0.90
  -2  11   4    0.20    0.90
   2 -11   4    0.40    0.70
   2  11  -4    0.20    0.90
   2  11   4    1.10    0.90
   2 -11  -4    1.30    0.70
   2  11   4    0.20    0.80
   3 -11   4   -0.40    0.60
   3  11  -4   -0.70    0.90
  -3  11   4    1.20    0.90
   3  11  -4    0.60    0.90
   3 -11   4    1.30    1.10
   3  11   4   -0.70    0.90
   3  11   4    0.30    0.80
   3 -11  -4    0.00    0.70
   3  11   4    0.50    0.50
   4 -11   4    9.80    1.90
   4  11  -4    8.50    1.20
   4 -11   4    8.90    1.20
   4  11  -4    9.80    1.40
   4  11   4    5.60    1.30
   4  11   4    7.10    1.30
   4 -11  -4    7.60    1.20
   5  11  -4    3.50    1.10
   5  11  -4    1.80    0.90
   5 -11   4    1.90    1.20
   5 -11   4    1.40    0.90
   5 -11  -4    1.40    1.00
   5  11   4    1.80    1.00
   5  11   4    4.00    1.10
   6  11  -4    0.90    1.00
   6  11  -4    0.70    0.90
   6 -11   4   -1.10    0.90
   6 -11   4    1.50    1.20
   6  11   4    0.30    1.00
   6 -11  -4    0.20    1.00
   6  11   4    1.80    1.00
   7 -11   4    5.00    1.50
   7  11  -4    3.20    1.20
   7 -11   4    1.60    1.10
   7  11   4    1.90    1.10
   7 -11  -4    3.30    1.10
   7  11   4    2.80    1.10
   8 -11   4    2.10    1.10
   8  11  -4   -0.40    1.10
   8 -11  -4    1.70    1.40
   8  11   4    0.00    1.30
   9 -11   4   -0.50    1.10
   9  11   4    1.50    1.40
   9 -11  -4   -1.30    1.00
  10 -11   4    6.80    1.60
  10 -11  -4    4.80    1.50
 -11  11   4    9.10    1.70
  11 -11  -4    9.90    2.00
   0  12   4   84.39    4.80
   0  12   4   87.39    4.60
   1  12  -4   17.50    1.90
   1 -12   4   14.50    1.30
  -1  12   4   21.20    1.80
   1 -12  -4   15.40    1.40
   1  12   4   17.70    2.00
   2  12  -4   18.40    1.60
  -2  12   4   16.50    1.80
   2 -12   4   14.60    1.30
   2  12  -4   19.40    2.00
   2 -12  -4   15.70    1.40
   2  12   4   13.80    1.80
   2  12   4   16.30    2.00
   3  12  -4    9.40    1.60
   3 -12   4    7.20    1.10
  -3  12   4    7.70    1.50
   3  12  -4    7.50    1.20
   3  12   4    8.70    1.50
   3  12   4    8.50    1.40
   3 -12  -4   10.20    1.30
   4 -12   4    3.70    1.00
   4 -12   4    1.90    1.20
  -4  12   4    3.60    1.10
   4  12  -4    3.10    1.10
   4  12  -4    4.70    1.30
   4  12   4    3.50    1.20
   4  12   4    3.60    1.30
   4 -12  -4    4.20    0.90
   5  12  -4    0.30    0.90
   5  12  -4    0.40    1.10
  -5  12   4    2.50    1.30
   5 -12   4   -0.40    0.90
   5 -12   4    0.10    1.70
   5  12   4    1.90    1.10
   5  12   4   -0.70    0.80
   5 -12  -4    0.20    0.80
   6 -12   4    1.50    1.30
   6  12  -4    2.50    1.00
  -6  12   4    3.00    1.40
   6 -12   4    1.20    1.10
   6  12  -4    3.40    1.20
   6  12   4    3.80    1.20
   6  12   4    3.40    1.60
   6 -12  -4    1.90    1.00
   7  12  -4    2.30    1.10
  -7  12   4    3.60    1.40
   7 -12   4   -0.20    0.90
   7 -12  -4    0.60    1.40
   7  12   4    1.20    1.10
   7  12   4    0.60    1.50
  -8  12   4    1.50    1.20
   8  12  -4   -1.50    1.30
   8 -12   4    1.20    1.50
   8 -12  -4   -1.10    1.30
   8  12   4    2.10    1.20
   9 -12   4    1.20    1.20
   9 -12  -4    2.10    1.30
   9  12   4   -0.20    1.50
  10 -12   4    3.40    1.50
 -10  12   4    7.70    1.70
  10 -12  -4    4.40    1.50
   0  13   4   -0.20    0.90
   0  13   4    0.40    1.20
   1  13  -4    4.40    1.20
  -1  13   4    0.90    1.30
   1  13  -4    4.00    1.40
  -1  13   4    1.60    1.00
   1 -13  -4    2.00    0.80
   1  13   4    2.30    1.00
   1  13   4    2.10    1.30
   2  13  -4   14.20    1.90
   2 -13   4   11.20    1.20
   2  13  -4   11.10    1.70
  -2  13   4   11.30    1.80
   2  13   4   12.00    1.80
   2  13   4   13.10    1.90
   2 -13  -4    8.40    1.20
  -3  13   4    2.00    1.30
   3  13  -4    0.20    1.30
   3  13  -4    0.30    0.90
   3 -13   4    0.10    0.80
   3  13   4    1.70    1.00
   3  13   4    0.50    0.90
   3 -13  -4   -0.70    0.90
   4  13  -4    1.30    1.30
   4 -13   4    2.10    1.00
   4  13  -4    0.80    1.10
  -4  13   4    5.30    1.50
   4  13   4    0.90    1.20
   4  13   4    1.30    1.30
   4 -13  -4    2.00    1.00
   5  13  -4   16.70    2.00
   5  13  -4    9.00    1.50
  -5  13   4   19.20    2.30
   5 -13   4   10.20    1.50
   5  13   4   10.00    1.80
   5 -13  -4   12.70    1.90
   5  13   4    7.60    1.60
  -6  13   4   -1.80    1.20
   6 -13   4   -1.10    1.10
   6  13  -4   -0.40    1.60
   6 -13  -4    0.40    1.30
   6  13   4    1.80    1.30
   6  13   4   -1.30    1.10
   7 -13   4    2.80    1.20
  -7  13   4    3.90    1.50
   7  13  -4    4.70    1.80
   7  13   4    3.70    1.90
   7 -13  -4    5.00    1.30
   8 -13   4   -0.10    1.10
   8  13  -4   -0.70    1.50
   8 -13  -4   -0.30    1.10
   8  13   4   -0.20    1.70
  -9  13   4    5.10    1.70
   9 -13   4    2.50    1.70
   9 -13  -4    2.20    1.40
   0  14  -4   10.40    2.20
   0  14  -4   18.30    2.20
   0  14   4   10.90    2.20
   0  14   4   17.20    2.30
   1  14  -4    4.20    1.30
   1  14  -4    3.80    1.60
  -1  14   4    7.10    1.70
  -1  14   4    4.40    1.60
  -1  14  -4    5.50    1.50
   1  14   4    9.10    1.80
   1  14   4    3.80    1.30
  -2  14   4    2.70    1.20
  -2  14   4    2.00    1.20
   2  14  -4    1.70    1.50
   2  14  -4    0.40    1.10
   2 -14  -4    0.70    0.90
   2  14   4   -0.20    1.40
   2  14   4    0.70    1.10
   3  14  -4    1.10    1.60
  -3  14   4    3.20    1.30
   3  14  -4    0.20    1.30
   3  14   4    0.20    1.60
   3  14   4    0.80    1.10
   3 -14  -4    0.90    1.00
  -4  14   4    0.10    1.40
   4  14  -4   -1.30    1.30
   4  14  -4    0.80    1.20
   4 -14   4    0.30    1.00
   4  14   4   -1.40    1.20
   4 -14  -4   -0.30    1.10
   4  14   4    0.30    1.40
  -5  14   4   10.00    2.10
   5 -14   4    6.00    1.40
   5  14  -4    8.00    1.90
   5  14   4   11.70    1.90
   5 -14  -4    6.90    1.30
   5  14   4    6.10    1.40
   6  14  -4    2.20    1.50
  -6  14   4    0.80    1.50
   6 -14   4    0.80    1.40
   6  14   4    0.20    1.40
   6 -14  -4    0.80    1.30
   6  14   4    0.10    1.50
   7 -14   4    0.30    1.40
  -7  14   4    2.20    1.60
   7  14  -4    1.90    1.50
   7 -14  -4   -0.60    1.10
   7  14   4    1.30    2.10
   8  14  -4    0.30    1.40
   8 -14   4    0.70    1.50
  -8  14   4   -1.10    1.50
   8 -14  -4   -0.10    1.20
   8  14   4   -0.70    1.90
   0  15  -4   -0.10    1.70
   0  15   4   -0.50    1.50
   1  15  -4    1.50    1.20
  -1  15   4    4.90    1.90
   1  15  -4    0.20    1.90
  -1  15  -4    3.30    1.40
   1  15   4    3.10    1.90
   2  15  -4    0.10    1.40
  -2  15   4    2.30    1.70
   2  15  -4    0.00    1.60
   2  15   4   -0.60    1.60
  -2  15  -4    0.30    1.60
   3  15  -4    0.90    1.30
  -3  15   4    0.20    1.60
   3  15  -4    0.80    1.60
   3  15   4   -1.10    1.20
   3  15   4    0.80    1.70
   4  15  -4    1.60    1.80
  -4  15   4    2.30    1.40
   4  15  -4    0.30    1.30
   4 -15  -4    2.10    1.20
   4  15   4    3.90    1.70
   4  15   4    1.00    1.20
  -5  15   4    1.10    1.70
   5  15  -4    0.00    1.60
   5  15   4    0.70    1.50
   5  15   4   -0.30    1.50
   5 -15  -4   -0.20    1.40
  -6  15   4    2.20    1.80
   6  15  -4    0.90    2.40
   6  15   4   -0.10    1.50
   6 -15  -4   -0.60    1.40
   0  16  -4   74.09    5.10
   0  16   4   73.39    5.10
  -1  16   4   15.30    2.50
   1  16  -4    8.30    2.90
   1  16   4   13.60    2.40
  -1  16  -4    5.70    1.80
  -2  16   4   -0.20    1.80
   2  16  -4    2.50    2.20
   2  16   4   -1.30    1.80
  -2  16  -4   -1.60    2.00
  -3  16   4   -0.40    1.80
  -3  16  -4   -2.50    2.40
   3  16   4   -0.80    1.80
   0   0  -5    0.30    0.20
  -1   0   5   -0.10    0.10
   1   0   5    0.00    0.20
  -1   0  -5    0.00    0.20
   1   0  -5    0.00    0.10
  -2   0   5    0.20    0.20
   2   0   5   -0.40    0.30
  -2   0  -5    0.80    0.30
   2   0  -5    0.00    0.20
   3   0  -5   -0.20    0.20
   3   0   5   -0.10    0.40
   3   0  -5    0.00    0.30
  -3   0   5   -0.60    0.20
   3   0   5    0.30    0.40
   4   0  -5    0.80    0.40
   4   0   5    0.00    0.30
   4   0   5    0.20    0.30
  -4   0   5    0.20    0.30
   4   0   5    0.00    0.40
   4   0  -5    0.10    0.30
   5   0   5    0.40    0.40
   5   0  -5    0.10    0.40
   5   0   5   -0.10    0.30
   5   0   5    0.10    0.50
   5   0  -5    0.20    0.30
   6   0  -5    0.20    0.50
   6   0   5    0.40    0.50
   6   0   5   -0.20    0.50
   6   0  -5    0.00    0.40
   6   0   5   -0.20    0.40
   7   0   5    0.50    0.40
   7   0   5    0.60    0.50
   7   0   5    0.30    0.60
   7   0  -5   -0.20    0.50
   7   0  -5    0.20    0.40
   8   0   5    0.80    0.50
   8   0  -5    0.10    0.50
   8   0  -5    0.10    0.60
   8   0   5   -0.30    0.60
   8   0   5    0.20    0.60
   9   0  -5    0.80    0.70
   9   0   5    0.70    0.50
   9   0  -5    0.60    0.60
   9   0   5    0.40    0.70
   9   0   5    0.70    0.70
  10   0   5    1.00    0.90
  10   0   5    1.10    0.60
  10   0   5    0.90    0.90
  10   0  -5   -0.20    0.70
  10   0  -5   -0.20    0.70
  11   0  -5    0.60    0.90
  11   0   5   -0.10    1.00
  11   0  -5    0.30    0.90
  11   0   5   -0.30    0.90
  12   0   5    0.50    1.50
  12   0   5    0.30    1.20
  12   0  -5    3.50    1.50
  13   0   5    1.00    1.20
  13   0   5    1.00    1.40
  14   0   5    1.20    1.30
  15   0   5    1.60    1.40
  15   0  -5    1.90    1.40
   0  -1   5   -0.10    0.10
   0   1   5    0.20    0.20
   0  -1  -5   -0.20    0.20
   0   1  -5   -0.10    0.20
  -1  -1  -5   94.99    4.30
   1   1  -5   97.69    4.30
   1  -1   5   95.89    4.40
  -1   1  -5   96.29    4.40
   1   1   5   93.99    4.30
  -1  -1   5   98.99    4.30
   2  -1   5    5.40    0.50
   2  -1   5    3.20    0.50
  -2   1   5    3.90    0.40
  -2  -1  -5    4.80    0.50
   2  -1  -5    3.90    0.40
   2   1   5    4.30    0.50
   2  -1  -5    3.80    0.40
   3  -1   5    2.60    0.50
   3   1  -5    2.80    0.30
   3  -1   5    3.90    0.50
   3  -1   5    3.00    0.50
  -3   1   5    3.20    0.40
  -3  -1   5    4.30    0.30
   3   1   5    3.90    0.50
   3  -1  -5    2.80    0.50
   3   1   5    3.50    0.50
   3  -1  -5    3.00    0.40
   4   1  -5   24.90    1.30
   4  -1   5   25.30    1.50
   4   1  -5   26.00    1.40
   4  -1   5   28.10    1.50
   4  -1   5   26.40    1.40
   4  -1  -5   25.40    1.40
   4   1   5   26.50    1.40
  -4  -1   5   24.60    1.30
   4   1   5   25.50    1.40
   4   1   5   26.70    1.40
   4  -1  -5   28.00    1.50
   5  -1   5   76.59    3.70
   5   1  -5   79.09    3.60
   5  -1   5   75.69    3.70
   5   1  -5   69.99    3.50
   5  -1   5   75.79    3.60
   5  -1  -5   77.29    3.60
  -5  -1   5   74.29    3.50
   5   1   5   75.59    3.60
   5  -1  -5   72.29    3.60
   5   1   5   75.69    3.50
   5   1   5   77.69    3.70
   6  -1   5   79.29    3.80
   6   1  -5   76.19    3.70
   6  -1   5   77.29    3.90
   6   1  -5   76.89    3.80
   6  -1   5   80.19    3.90
   6  -1  -5   79.99    3.90
   6   1   5   78.49    3.70
   6   1   5   80.79    3.90
   6  -1  -5   81.69    3.80
   6   1   5   78.29    3.80
   7  -1   5   33.70    2.00
   7   1  -5   30.40    1.90
   7   1  -5   29.70    1.70
   7  -1   5   31.60    1.80
   7  -1   5   31.70    1.90
   7   1   5   34.50    1.90
   7  -1  -5   32.40    1.80
   7  -1  -5   30.20    1.90
   7   1   5   33.60    1.90
   7   1   5   31.10    1.70
   8   1  -5    4.00    0.70
   8  -1   5    4.60    0.80
   8  -1   5    4.00    0.80
   8  -1   5    4.50    0.70
   8   1  -5    3.80    0.80
   8   1   5    3.00    0.70
   8  -1  -5    1.90    0.70
   8   1   5    4.30    0.80
   8  -1  -5    4.80    0.70
   8   1   5    3.70    0.60
   9  -1   5    1.60    0.80
   9  -1   5    1.20    0.60
   9   1  -5    1.70    0.60
   9  -1   5    2.30    0.80
   9   1   5    0.40    0.60
   9   1   5    1.40    0.70
   9  -1  -5    0.90    0.70
   9   1   5    1.90    0.80
  10  -1   5    2.50    0.90
  10   1  -5    3.60    0.80
  10  -1   5    2.90    1.00
  10   1  -5    3.70    0.90
  10  -1   5    3.50    0.90
  10   1   5    4.10    1.10
  10   1   5    2.80    0.70
  10   1   5    1.70    0.90
  10  -1  -5    2.90    0.80
  11  -1   5   15.70    1.70
  11   1  -5   17.90    2.00
  11  -1   5   17.00    2.00
  11   1  -5   13.60    1.60
  11  -1  -5   15.70    1.70
  11   1   5   16.80    1.70
  11   1   5   14.80    1.70
  12  -1   5   19.40    2.20
  12  -1   5   13.30    1.70
  12   1  -5   15.00    1.70
  12   1   5   15.60    2.30
  12  -1  -5   14.20    1.70
  12  -1  -5   13.50    1.80
  13  -1   5    5.30    1.50
  13  -1   5    6.70    1.90
  13   1   5    7.00    1.40
  13  -1  -5    6.40    1.50
  14   1  -5    1.60    1.20
  14  -1   5    1.60    1.50
  14   1   5    4.40    1.50
  14  -1  -5    2.90    1.40
  15   1  -5   15.40    2.00
  15  -1   5    9.30    2.10
   0  -2  -5   89.49    4.00
   0   2  -5   83.89    4.00
   0  -2   5   84.39    4.00
   0   2   5   89.49    4.00
   1  -2   5  207.48    9.40
   1   2  -5  209.58    9.30
  -1  -2  -5  217.48    9.40
   1  -2   5  209.78    9.40
  -1  -2   5  206.78    9.30
   1   2   5  211.28    9.40
   1  -2  -5  207.28    9.40
   2  -2   5   69.59    3.50
   2  -2   5   73.69    3.50
   2   2  -5   77.29    3.40
   2   2  -5   76.59    3.40
   2  -2   5   75.89    3.50
   2   2   5   74.09    3.50
   2   2   5   75.49    3.50
   2   2   5   77.19    3.40
   2  -2  -5   74.29    3.50
   2  -2  -5   74.99    3.50
   3  -2   5    0.70    0.40
   3  -2   5    0.20    0.40
   3   2  -5    1.00    0.20
   3  -2   5    0.50    0.50
   3   2   5    0.80    0.40
  -3  -2   5    0.60    0.20
   3  -2  -5   -0.10    0.40
   3   2   5    1.20    0.40
   3   2   5    0.90    0.30
   3  -2  -5    0.70    0.40
   4  -2   5  188.08    9.10
   4  -2   5  199.88    9.20
   4   2  -5  192.78    9.00
   4   2  -5  209.68    8.90
   4  -2   5  208.68    9.10
   4  -2  -5  196.98    9.10
   4   2   5  198.78    9.00
   4   2   5  200.38    9.10
  -4  -2   5  216.48    8.90
   4  -2  -5  197.78    9.10
   4   2   5  201.88    9.10
   5  -2   5   20.00    1.20
   5   2  -5   19.90    1.00
   5  -2   5   19.10    1.30
   5   2  -5   17.30    1.20
   5  -2   5   19.50    1.30
   5  -2  -5   18.30    1.20
  -5  -2   5   19.90    1.00
   5  -2  -5   19.90    1.20
   5   2   5   18.80    1.10
   5   2   5   19.40    1.20
   5   2   5   19.20    1.20
   6  -2   5   56.29    2.90
   6  -2   5   59.29    2.90
   6  -2   5   55.69    2.80
   6   2  -5   54.79    2.80
   6   2  -5   53.59    2.60
   6   2   5   55.09    2.70
   6  -2  -5   56.89    2.90
   6  -2  -5   56.59    2.80
   6   2   5   52.69    2.80
   6   2   5   55.89    2.80
   7  -2   5   36.40    2.20
   7  -2   5   36.80    2.10
   7   2  -5   39.50    2.10
   7  -2   5   36.10    2.20
   7   2  -5   37.90    1.90
   7   2   5   39.80    2.20
   7  -2  -5   40.60    2.20
   7   2   5   37.70    2.00
   7  -2  -5   37.50    2.10
   7   2   5   41.10    2.10
   8  -2   5   34.50    2.10
   8  -2   5   31.40    2.00
   8   2  -5   31.30    1.90
   8  -2   5   30.60    1.90
   8   2  -5   30.30    1.80
   8   2   5   30.80    1.70
   8  -2  -5   34.90    2.00
   8   2   5   25.80    1.90
   8  -2  -5   31.30    1.90
   8   2   5   31.90    1.90
   9  -2   5   20.40    1.50
   9   2  -5   21.90    1.40
   9  -2   5   19.20    1.70
   9  -2   5   20.40    1.70
   9   2  -5   27.10    1.70
   9  -2  -5   20.90    1.70
   9  -2  -5   21.00    1.60
   9   2   5   24.60    1.60
   9   2   5   20.40    1.30
   9   2   5   21.00    1.60
  10  -2   5  105.99    5.50
  10   2  -5   99.09    5.10
  10  -2   5  108.69    5.30
  10   2  -5  101.99    5.20
  10  -2   5   94.09    5.00
  10  -2  -5   96.29    5.10
  10   2   5  103.09    5.20
  10  -2  -5  103.49    5.20
  10   2   5  102.59    5.30
  11  -2   5   85.79    4.70
  11  -2   5   82.29    4.80
  11   2  -5   85.19    4.50
  11  -2  -5   81.89    4.60
  11   2   5   88.79    4.60
  11   2   5   80.69    4.60
  11  -2  -5   86.09    4.50
  12  -2   5   36.80    2.60
  12  -2   5   35.00    3.30
  12   2  -5   36.40    3.50
  12  -2  -5   38.80    2.60
  12   2   5   36.40    2.60
  12  -2  -5   33.90    2.60
  12   2   5   34.80    3.10
  13   2  -5    3.00    1.80
  13  -2   5    2.30    1.80
  13  -2   5    4.00    1.40
  13  -2  -5    1.40    1.40
  13   2   5    3.40    1.30
  14  -2   5   -1.50    1.50
  14   2  -5   -0.30    1.10
  14  -2  -5   -0.90    1.70
  14   2   5   -0.40    1.20
  15   2  -5    1.10    1.30
  15  -2  -5   -1.00    1.30
  15   2   5    0.30    1.40
   0  -3   5   -0.20    0.50
   0  -3  -5    0.60    0.30
   0   3   5    0.20    0.40
   0  -3   5   -0.30    0.40
   0   3   5    0.90    0.40
  -1   3   5  146.89    6.90
   1  -3   5  152.08    6.90
   1  -3   5  145.49    6.90
   1   3  -5  153.58    6.90
  -1  -3   5  155.18    6.90
   1   3   5  158.18    6.90
   1   3   5  155.88    6.90
   1  -3  -5  149.59    6.80
   2  -3   5    2.10    0.40
   2  -3   5    2.40    0.60
   2   3  -5    1.80    0.30
   2  -3   5    2.70    0.50
   2   3   5    1.30    0.30
   2  -3  -5    1.60    0.40
   2   3   5    2.20    0.40
   2  -3  -5    1.30    0.50
   2   3   5    1.60    0.40
   3  -3   5   47.90    2.50
   3  -3   5   49.40    2.50
   3   3  -5   52.69    2.30
   3  -3   5   48.80    2.50
   3  -3  -5   49.70    2.50
   3  -3  -5   45.10    2.40
   3   3   5   49.90    2.40
   3   3   5   49.00    2.40
   3   3   5   48.20    2.40
   4  -3   5   75.09    3.60
   4   3  -5   72.69    3.40
   4  -3   5   73.49    3.60
   4   3  -5   72.99    3.40
   4  -3   5   72.39    3.60
   4   3   5   72.29    3.50
   4   3   5   73.59    3.50
   4   3   5   74.09    3.50
   4  -3  -5   74.19    3.60
  -4  -3   5   75.79    3.40
   4  -3  -5   74.29    3.60
   5  -3   5   14.30    1.10
   5  -3   5   16.70    1.20
   5   3  -5   15.20    1.00
   5  -3   5   16.50    1.20
   5   3  -5   14.90    0.90
   5  -3  -5   15.30    1.20
  -5  -3   5   16.40    0.80
   5   3   5   14.70    1.00
   5   3   5   13.60    1.00
   5   3   5   15.00    1.00
   5  -3  -5   13.90    1.10
   6  -3   5    0.00    0.60
   6  -3   5   -0.40    0.50
   6   3  -5    0.10    0.30
   6   3  -5    0.30    0.40
   6  -3   5   -0.70    0.50
   6   3   5   -0.30    0.50
   6   3   5   -0.60    0.40
   6   3   5    0.40    0.40
   6  -3  -5    0.70    0.50
   6  -3  -5    0.80    0.50
   7  -3   5   25.80    1.70
   7   3  -5   26.80    1.60
   7  -3   5   27.60    1.80
   7  -3   5   28.10    1.80
   7   3  -5   26.50    1.50
   7  -3  -5   30.50    1.80
   7   3   5   25.90    1.70
   7   3   5   29.00    1.70
   7   3   5   24.80    1.50
   7  -3  -5   30.40    1.80
   8  -3   5    2.90    0.70
   8   3  -5    2.40    0.70
   8  -3   5    2.50    0.80
   8   3  -5    2.00    0.60
   8  -3   5    2.70    0.90
   8   3   5    1.00    0.60
   8  -3  -5    3.20    0.80
   8  -3  -5    1.40    0.70
   8   3   5    2.70    0.60
   8   3   5    1.60    0.80
   9   3  -5    7.00    1.00
   9  -3   5    7.50    1.10
   9  -3   5    7.30    1.20
   9  -3   5    5.90    0.90
   9   3  -5    5.20    0.70
   9   3   5    5.20    0.80
   9  -3  -5    7.80    1.10
   9  -3  -5    6.00    1.00
   9   3   5    7.10    1.00
   9   3   5    6.80    1.00
  10  -3   5   74.29    4.00
  10   3  -5   71.89    3.90
  10  -3   5   73.39    3.90
  10  -3   5   82.49    4.20
  10   3   5   72.59    4.00
  10  -3  -5   69.39    3.90
  10   3   5   74.19    4.00
  10  -3  -5   72.59    4.00
  11   3  -5   22.80    2.20
  11  -3   5   29.60    2.20
  11  -3   5   21.80    2.50
  11  -3  -5   29.00    2.20
  11  -3  -5   22.90    2.00
  11   3   5   24.50    2.20
  11   3   5   26.80    2.00
  12   3  -5    0.80    0.90
  12  -3   5    0.90    1.70
  12  -3  -5    2.70    1.40
  12  -3  -5    1.80    1.20
  12   3   5    2.30    1.10
  12   3   5   -0.30    1.00
  13   3  -5   -0.10    1.00
  13  -3   5    2.50    1.30
  13  -3  -5    1.80    1.30
  13   3   5    0.80    1.20
  14   3  -5   -0.30    1.10
  14  -3   5    0.10    1.30
  14  -3  -5    1.60    1.50
  15   3  -5    2.90    1.30
  15  -3   5    3.10    1.90
  15   3   5   -0.70    1.30
   0   4   5 2835.92  126.59
   0  -4   5 2875.61  126.59
   0   4   5 2893.61  126.59
   0  -4  -5 2891.01  126.49
  -1   4   5   75.59    3.60
   1  -4   5   77.49    3.70
   1  -4   5   72.39    3.60
   1  -4   5   73.89    3.40
   1   4   5   74.99    3.60
  -1  -4   5   73.59    3.50
   1  -4  -5   75.69    3.50
   2  -4   5    1.30    0.50
   2  -4   5    0.40    0.30
   2  -4   5    1.20    0.60
   2  -4  -5    1.90    0.50
   2  -4  -5    0.60    0.40
   2   4   5    1.40    0.50
   2   4   5    1.30    0.40
   3  -4   5   23.20    1.40
   3  -4   5   22.30    1.40
   3  -4   5   20.30    1.40
   3   4  -5   23.90    1.20
   3  -4  -5   22.20    1.40
   3   4   5   23.60    1.30
   3   4   5   21.80    1.20
   3   4   5   23.00    1.30
   3  -4  -5   22.10    1.30
   4  -4   5    1.60    0.50
   4   4  -5    0.30    0.40
   4  -4   5    1.00    0.60
   4  -4   5    0.00    0.50
   4   4  -5    0.90    0.30
   4   4  -5    0.90    0.30
   4   4   5    1.40    0.50
   4   4   5    0.80    0.40
   4  -4  -5    0.40    0.50
   4  -4  -5    0.80    0.50
   4   4   5    0.80    0.40
   5  -4   5    8.90    1.00
   5   4  -5    6.70    0.70
   5  -4   5    9.50    1.00
   5   4  -5    7.40    0.60
   5  -4   5    7.40    0.90
   5   4  -5    6.60    0.70
   5  -4  -5    8.20    0.90
   5   4   5    8.20    0.80
   5  -4  -5    7.50    0.90
   5   4   5    8.60    0.80
   5   4   5    6.80    0.80
   6  -4   5    0.50    0.60
   6   4  -5    1.00    0.40
   6   4  -5    1.00    0.40
   6  -4   5    0.50    0.60
   6   4  -5    1.30    0.40
   6  -4   5    0.20    0.60
   6  -4  -5    0.50    0.60
   6   4   5    0.80    0.50
   6  -4  -5    1.00    0.60
   6   4   5    1.60    0.50
   6   4   5    1.20    0.50
   7  -4   5    0.30    0.60
   7   4  -5    0.40    0.40
   7   4  -5   -0.20    0.40
   7  -4   5    0.50    0.60
   7   4  -5    0.40    0.50
   7  -4   5    1.30    0.70
   7  -4  -5    2.00    0.70
   7   4   5    0.50    0.50
   7   4   5   -0.40    0.50
   7   4   5    0.00    0.50
   8   4  -5    2.60    0.70
   8  -4   5    4.00    0.90
   8  -4   5    3.60    0.90
   8   4  -5    2.10    0.50
   8  -4   5    3.50    1.00
   8   4  -5    2.90    0.50
   8   4   5    1.20    0.60
   8   4   5    1.10    0.70
   8   4   5    2.00    0.70
   8  -4  -5    3.30    0.80
   8  -4  -5    2.60    0.80
   9  -4   5    0.90    0.80
   9   4  -5    0.90    0.60
   9  -4   5    1.60    0.90
   9   4  -5    1.80    0.70
   9  -4   5    1.80    0.80
   9  -4  -5    1.00    0.90
   9   4   5    1.00    0.70
   9   4   5    0.20    0.70
   9   4   5   -0.20    0.60
  10  -4   5    3.40    1.00
  10   4  -5    4.30    1.00
  10  -4   5    5.10    1.10
  10  -4   5    4.30    1.10
  10   4   5    3.20    1.10
  10   4   5    3.10    0.90
  10  -4  -5    4.60    1.00
  10  -4  -5    6.00    1.30
  11   4  -5    1.60    0.80
  11  -4   5    0.70    1.00
  11  -4   5    0.30    1.50
  11  -4  -5    1.40    1.20
  11   4   5    0.70    0.90
  11  -4  -5    2.20    1.10
  11   4   5    0.60    1.00
  12   4  -5    4.10    1.80
  12  -4   5    1.60    1.20
  12  -4   5    1.30    1.70
  12   4   5    3.70    1.80
  12  -4  -5    4.00    2.00
  12  -4  -5    1.80    1.70
  13   4  -5    5.00    1.80
  13  -4   5    1.60    1.40
  13  -4  -5    3.30    1.40
  14  -4   5   22.40    2.60
  14  -4  -5   20.40    2.40
  15  -4   5    0.20    1.70
  15  -4  -5    1.60    1.70
  15   4   5   -0.10    1.40
   0   5   5    0.10    0.50
   0  -5   5   -0.10    0.40
   0  -5  -5   -0.10    0.30
   1  -5   5  185.68    8.50
   1  -5   5  183.58    8.30
   1   5   5  184.28    8.40
   1   5   5  180.68    8.40
  -1  -5   5  183.08    8.40
   1  -5  -5  188.38    8.30
   2  -5   5    2.20    0.60
   2  -5   5    1.90    0.50
   2  -5  -5    2.80    0.50
   2   5   5    2.70    0.50
   2   5   5    3.10    0.60
   3  -5   5    1.30    0.50
   3  -5   5    1.70    0.60
   3   5  -5    1.70    0.40
   3  -5   5    1.30    0.50
   3  -5  -5    1.10    0.60
   3   5   5    1.40    0.40
   3   5   5    1.30    0.40
   3  -5  -5    1.20    0.50
   3   5   5    1.90    0.60
   4  -5   5   25.30    1.80
   4   5  -5   27.80    1.60
   4  -5   5   30.20    1.80
   4  -5   5   29.50    1.70
   4   5  -5   30.60    1.50
   4   5   5   29.40    1.50
   4   5   5   29.50    1.60
   4  -5  -5   26.20    1.70
   4   5   5   28.30    1.70
   4  -5  -5   30.80    1.80
   5   5  -5   20.10    1.20
   5   5  -5   20.30    1.30
   5  -5   5   20.10    1.40
   5  -5   5   22.20    1.50
   5  -5   5   17.20    1.40
   5   5  -5   20.20    1.20
   5   5   5   23.60    1.30
   5   5   5   19.70    1.30
   5  -5  -5   21.10    1.40
   5  -5  -5   21.90    1.50
   5   5   5   21.10    1.20
   6   5  -5    9.10    0.80
   6  -5   5    8.00    1.00
   6   5  -5    8.90    0.70
   6   5  -5    8.10    0.80
   6  -5   5    8.00    1.10
   6  -5   5    8.90    1.00
   6   5   5    9.20    0.90
   6  -5  -5    9.80    1.10
   6   5   5    8.50    0.90
   6   5   5    8.40    0.90
   6  -5  -5    9.50    1.00
   7  -5   5    7.50    1.10
   7  -5   5    6.30    0.90
   7   5  -5    4.80    0.60
   7  -5   5    7.10    1.00
   7   5  -5    5.50    0.70
   7   5  -5    5.40    0.70
   7  -5  -5    5.80    1.00
   7   5   5    6.10    0.80
   7   5   5    6.30    0.90
   7  -5  -5    6.50    0.90
   7   5   5    5.00    0.80
   8   5  -5   31.20    1.70
   8  -5   5   32.70    2.10
   8  -5   5   32.80    2.10
   8  -5   5   30.30    2.10
   8   5  -5   32.30    1.90
   8   5  -5   26.20    1.70
   8   5   5   30.40    1.90
   8  -5  -5   30.60    2.00
   8  -5  -5   33.60    2.10
   8   5   5   32.70    1.90
   8   5   5   32.90    1.90
   9   5  -5    1.00    0.60
   9  -5   5    2.30    1.00
   9  -5   5    2.20    0.90
   9  -5  -5   -0.50    0.90
   9   5   5    0.50    0.70
   9   5   5    0.90    0.70
   9  -5  -5    2.80    0.90
   9   5   5    1.20    0.80
  10   5  -5   26.30    2.00
  10  -5   5   31.60    2.30
  10  -5   5   29.00    2.20
  10   5   5   25.70    2.00
  10   5   5   28.90    2.10
  10  -5  -5   37.80    2.30
  10  -5  -5   31.20    2.50
  11  -5   5    3.70    1.20
  11   5  -5    0.70    1.40
  11  -5   5   -0.90    1.00
  11   5   5    0.60    1.10
  11  -5  -5   -0.30    1.00
  11   5   5   -0.20    0.80
  11  -5  -5    0.70    0.90
  12  -5   5    5.10    1.50
  12  -5   5    4.40    1.40
  12  -5  -5    4.60    1.40
  12   5   5    4.60    1.20
  13  -5   5    8.80    1.80
  13   5   5    9.60    2.20
  13  -5  -5   10.00    1.80
  14  -5   5    6.60    1.80
  14  -5   5   11.60    2.00
  14  -5  -5    7.00    1.80
  15  -5   5    5.40    2.10
  15  -5  -5    7.90    1.90
   0   6   5   81.89    4.10
   0  -6   5   84.19    3.80
   0  -6  -5   83.09    3.90
   0  -6   5   81.39    4.00
   1  -6   5   43.30    2.10
   1  -6   5   44.10    2.30
   1  -6  -5   42.90    2.10
   1   6   5   39.00    2.30
   1   6   5   39.80    2.20
   2  -6   5    4.50    0.80
   2  -6   5    3.90    0.60
   2   6   5    3.80    0.60
   2  -6  -5    3.90    0.60
   2   6   5    4.00    0.70
   3   6  -5    3.40    0.50
   3  -6   5    3.00    0.50
   3  -6   5    3.80    0.80
   3   6   5    2.90    0.60
   3   6   5    3.60    0.50
   3  -6  -5    3.40    0.80
   3   6   5    3.00    0.60
   3  -6  -5    2.80    0.60
   4  -6   5    6.90    1.00
   4   6  -5    6.70    0.70
   4   6  -5    4.80    0.70
   4  -6   5    6.50    0.80
   4   6   5    6.00    0.60
   4  -6  -5    7.10    1.00
   4  -6  -5    5.20    0.70
   4   6   5    7.20    0.80
   4   6   5    5.50    0.80
   5  -6   5    4.80    0.70
   5   6  -5    2.50    0.60
   5  -6   5    2.40    0.80
   5   6  -5    2.40    0.50
   5   6  -5    2.30    0.40
   5  -6  -5    2.60    0.80
   5   6   5    2.10    0.50
   5   6   5    2.70    0.60
   5   6   5    2.30    0.60
   5  -6  -5    3.20    0.70
   6   6  -5    3.90    0.70
   6  -6   5    3.80    0.80
   6   6  -5    3.50    0.70
   6   6  -5    2.90    0.50
   6  -6   5    4.70    1.00
   6  -6  -5    3.70    0.80
   6  -6  -5    3.20    0.80
   6   6   5    3.10    0.60
   6   6   5    3.40    0.70
   6   6   5    2.60    0.70
   7  -6   5   10.60    1.20
   7   6  -5    9.20    0.80
   7   6  -5    8.50    0.90
   7  -6   5   10.00    1.30
   7   6  -5   10.80    1.10
   7   6   5   10.50    1.10
   7   6   5   10.00    1.10
   7   6   5   10.50    1.00
   7  -6  -5    9.10    1.20
   8  -6   5    1.60    0.80
   8   6  -5   -0.40    0.50
   8  -6   5    0.20    0.80
   8   6  -5    0.10    0.60
   8   6  -5   -0.50    0.50
   8   6   5   -0.10    0.60
   8   6   5    0.60    0.70
   8  -6  -5    0.90    0.90
   8  -6  -5    1.10    0.70
   8   6   5   -0.50    0.70
   9  -6   5   -0.30    1.00
   9  -6   5    0.20    0.80
   9   6  -5    0.70    0.70
   9   6   5    0.70    0.70
   9  -6  -5    0.60    0.90
   9  -6  -5   -0.10    1.10
   9   6   5    2.00    0.80
   9   6   5    0.00    0.70
  10  -6   5    2.90    1.50
  10   6  -5    1.30    0.80
  10   6   5    0.10    0.90
  10  -6  -5    3.20    1.10
  10   6   5    1.00    1.10
  11  -6   5   69.79    5.00
  11   6  -5   74.29    4.10
  11  -6  -5   73.89    4.20
  11   6   5   77.19    4.80
  12   6  -5   11.50    2.00
  12  -6   5   13.30    1.90
  12   6   5   15.60    2.30
  12  -6  -5   15.10    1.80
  13  -6   5    7.00    1.70
  13  -6  -5    2.20    1.30
  14  -6   5    1.90    1.80
  14  -6  -5    1.00    1.50
   0   7   5   -0.50    0.40
   0  -7  -5   -0.80    0.30
   0  -7   5   -0.10    0.30
   0  -7   5   -0.20    0.50
   1  -7   5    1.10    0.40
  -1   7   5    2.10    0.70
   1  -7   5    2.10    0.70
   1  -7  -5    2.60    0.50
   1   7   5    2.60    0.70
   1   7   5    2.80    0.70
   2  -7   5   96.39    4.60
   2  -7   5   95.59    4.80
   2   7   5   92.99    4.70
   2  -7  -5  101.09    4.60
   2   7   5   97.99    4.70
   3  -7   5    7.40    0.80
   3  -7   5    8.10    1.00
   3   7  -5    7.90    0.80
   3   7   5    6.80    0.90
   3   7   5    7.90    0.90
   3  -7  -5    7.00    0.80
   3   7   5    7.40    0.60
   4   7  -5    0.80    0.50
   4   7  -5    1.30    0.40
   4  -7   5    0.20    0.50
   4   7  -5    1.10    0.50
   4  -7   5    0.30    0.70
   4   7   5    0.90    0.60
   4   7   5    0.90    0.60
   4  -7  -5    1.80    0.80
   4   7   5    0.60    0.40
   4  -7  -5    0.70    0.50
   5  -7   5    5.20    1.00
   5   7  -5    5.60    0.70
   5  -7   5    4.90    0.80
   5   7  -5    6.10    0.90
   5   7  -5    5.50    0.70
   5   7   5    5.30    0.70
   5  -7  -5    4.20    0.90
   5   7   5    5.60    0.90
   5   7   5    5.40    0.80
   5  -7  -5    5.70    0.80
   6   7  -5    5.10    0.80
   6   7  -5    5.80    0.70
   6  -7   5    4.50    1.00
   6  -7   5    5.70    1.00
   6   7  -5    5.90    0.70
   6  -7  -5    4.00    1.00
   6   7   5    5.20    0.90
   6  -7  -5    4.80    0.90
   6   7   5    5.40    0.80
   6   7   5    5.20    0.70
   7   7  -5   -0.10    0.50
   7   7  -5    0.10    0.50
   7   7  -5    0.20    0.60
   7  -7   5    0.20    0.80
   7  -7   5    2.10    0.90
   7   7   5    0.70    0.60
   7   7   5    0.00    0.70
   7  -7  -5    3.10    1.00
   7  -7  -5    1.10    0.70
   7   7   5   -0.10    0.60
   8  -7   5   18.90    1.60
   8   7  -5   18.50    1.30
   8  -7   5   19.50    1.90
   8   7  -5   16.70    1.30
   8   7  -5   15.10    1.40
   8   7   5   14.00    1.50
   8   7   5   19.10    1.40
   8   7   5   19.20    1.40
   8  -7  -5   17.30    1.70
   8  -7  -5   17.80    1.80
   9  -7   5    3.20    1.10
   9   7  -5    2.60    0.80
   9  -7   5    2.20    1.20
   9   7   5    2.40    0.90
   9   7   5    1.60    0.90
   9   7   5    2.30    0.90
   9  -7  -5    3.70    1.00
   9  -7  -5    1.80    1.10
  10  -7   5   45.10    3.10
  10  -7   5   50.69    3.00
  10  -7  -5   45.10    3.00
  10   7   5   47.30    2.80
  10   7   5   44.90    2.90
  10  -7  -5   49.00    3.20
  11  -7   5   26.50    3.10
  11  -7  -5   26.30    2.30
  11  -7  -5   25.70    2.30
  11   7   5   28.10    2.70
  12  -7   5   -1.50    1.10
  12  -7  -5    0.20    1.40
  12   7   5    0.40    1.40
  13  -7   5    1.70    1.50
  13  -7  -5    0.10    1.40
  14  -7   5    8.90    2.10
  14  -7  -5    6.00    1.90
   0   8   5 1092.39   48.90
   0  -8   5 1130.89   48.70
   0   8   5 1084.99   49.00
  -1   8   5    9.70    1.10
   1  -8   5    9.20    0.80
   1  -8  -5   10.00    0.90
   1   8   5   10.70    1.20
   1   8   5   12.80    1.20
   2  -8   5   78.89    4.20
   2  -8   5   78.49    3.80
   2   8   5   77.79    4.10
   2  -8  -5   84.29    3.90
   2   8   5   78.59    4.00
   3   8  -5   -0.10    0.30
   3  -8   5   -0.10    0.50
   3  -8   5   -0.20    0.70
   3   8  -5    0.10    0.50
   3   8   5   -0.20    0.30
   3  -8  -5    0.20    0.50
   3   8   5   -0.10    0.60
   3   8   5    0.30    0.50
   4  -8   5    0.80    0.70
   4   8  -5    0.50    0.60
   4  -8   5    1.10    0.60
   4   8  -5    0.70    0.40
   4   8  -5    0.70    0.50
   4   8   5    0.30    0.50
   4   8   5    0.50    0.60
   4  -8  -5    1.10    0.80
   4   8   5    0.20    0.40
   4  -8  -5    0.30    0.50
   5  -8   5   21.70    1.50
   5   8  -5   22.10    1.60
   5  -8   5   22.10    1.80
   5   8  -5   21.40    1.30
   5   8  -5   23.00    1.50
   5   8   5   23.00    1.60
   5  -8  -5   21.80    1.90
   5   8   5   22.00    1.60
   5   8   5   23.10    1.40
   5  -8  -5   20.70    1.60
   6   8  -5    2.20    0.60
   6  -8   5    0.80    0.90
   6  -8   5    2.00    0.70
   6   8  -5    1.80    0.60
   6   8  -5    1.90    0.70
   6   8   5    1.90    0.80
   6   8   5    2.60    0.70
   6  -8  -5    3.60    1.00
   6  -8  -5    2.10    0.80
   6   8   5    3.40    0.80
   7  -8   5    1.60    1.10
   7   8  -5    3.30    0.70
   7   8  -5    2.40    0.80
   7  -8   5    2.50    1.00
   7  -8  -5    5.40    1.20
   7   8   5    3.50    0.90
   7   8   5    2.80    0.90
   7   8   5    2.80    1.00
   7  -8  -5    2.00    1.00
   8   8  -5   -1.10    0.70
   8  -8   5   -0.10    1.00
   8  -8   5   -0.70    0.80
   8   8  -5    0.00    0.60
   8   8   5    1.10    0.90
   8  -8  -5   -1.20    0.80
   8   8   5    0.00    0.80
   8   8   5   -0.40    0.80
   8  -8  -5    0.50    1.00
   9  -8   5   15.70    1.90
   9  -8   5   16.00    1.70
   9  -8  -5   14.90    1.80
   9  -8  -5   17.60    1.80
   9   8   5   12.40    1.60
   9   8   5   15.00    1.50
   9   8   5   15.40    1.60
  10  -8   5   19.60    2.10
  10  -8   5   14.80    2.10
  10  -8  -5   17.50    2.00
  10   8   5   18.50    1.90
  11  -8  -5    6.90    1.50
  11   8   5    5.60    1.40
  12  -8   5    1.30    1.60
  12  -8   5    2.00    1.40
  12  -8  -5    2.70    1.40
  12  -8  -5    4.10    1.50
  13  -8  -5   -0.20    1.40
   0  -9   5    0.40    0.40
   0   9   5    0.60    0.60
   0  -9  -5   -0.10    0.40
   0   9   5    0.20    0.70
  -1   9   5    9.00    1.10
   1  -9   5    8.70    0.80
   1   9   5    7.60    1.10
   1   9   5    9.60    1.10
   1  -9  -5    8.50    0.80
  -2   9   5    4.10    0.80
   2  -9   5    5.00    0.70
   2  -9   5    5.50    1.00
   2  -9  -5    4.30    0.80
   2   9   5    4.60    0.90
   3   9  -5   -0.40    0.30
   3   9  -5    0.50    0.60
   3  -9   5    0.70    0.60
   3  -9   5   -0.80    0.70
   3   9   5   -0.90    0.70
   3  -9  -5    0.50    0.60
   3   9   5    0.10    0.60
   4  -9   5    2.40    0.70
   4  -9   5    3.40    1.00
   4   9  -5    1.60    0.80
   4   9  -5    3.10    0.70
   4   9   5    2.50    0.60
   4  -9  -5    3.90    0.80
   4   9   5    3.20    0.80
   4   9   5    1.10    0.80
   5  -9   5   32.00    2.40
   5   9  -5   30.50    1.90
   5  -9   5   33.10    2.10
   5   9  -5   33.00    2.20
   5   9   5   31.30    2.10
   5   9   5   32.40    2.10
   5  -9  -5   34.30    2.30
   5   9   5   34.50    1.90
   5  -9  -5   34.20    2.00
   6  -9   5    2.80    0.80
   6   9  -5    3.70    1.00
   6  -9   5    3.60    1.20
   6   9  -5    3.70    0.80
   6   9   5    3.30    0.80
   6  -9  -5    3.30    1.10
   6   9   5    3.30    1.10
   6   9   5    1.70    0.90
   6  -9  -5    3.20    0.90
   7  -9   5    5.50    1.30
   7  -9   5    2.70    1.10
   7   9  -5    6.50    1.10
   7   9  -5    4.90    0.90
   7  -9  -5    4.00    1.00
   7   9   5    6.20    1.10
   7   9   5    5.00    1.20
   7   9   5    1.30    0.90
   7  -9  -5    5.40    1.30
   8  -9   5    2.00    1.30
   8   9  -5    2.30    1.00
   8  -9   5    1.60    1.30
   8  -9  -5    1.80    1.00
   8   9   5    1.60    0.90
   8   9   5    0.50    1.00
   8   9   5    2.00    0.90
   8  -9  -5    1.00    1.10
   9  -9   5    0.00    1.30
   9  -9   5    1.40    1.00
   9   9   5   -0.50    1.00
   9  -9  -5    2.30    1.10
   9  -9  -5    0.20    1.10
   9   9   5    1.70    1.00
  10  -9   5   64.19    4.00
  10  -9   5   57.39    4.30
  10  -9  -5   50.39    3.60
  10  -9  -5   53.69    3.40
  11  -9  -5   12.40    2.00
  12  -9   5    6.30    1.80
  13  -9   5   -0.20    1.70
   0  10   5   10.70    1.30
   0 -10  -5   12.80    1.00
   0  10   5   11.40    1.30
   0 -10   5   11.00    0.90
  -1  10   5   24.30    1.80
   1 -10   5   21.50    1.50
   1 -10  -5   25.00    1.50
   1  10   5   25.80    1.90
   1  10   5   23.70    1.80
   2 -10   5   19.80    1.80
   2  10  -5   19.90    1.50
  -2  10   5   18.70    1.80
   2 -10   5   17.90    1.30
   2 -10  -5   19.40    1.40
   2  10   5   16.90    1.70
   2  10   5   19.20    1.70
  -3  10   5    9.40    1.30
   3  10  -5    9.90    1.10
   3  10  -5   10.50    1.30
   3 -10   5    9.90    1.40
   3 -10   5   11.60    1.10
   3 -10  -5   11.00    1.10
   3  10   5   10.50    1.20
   3  10   5    8.20    1.30
   4 -10   5    0.80    0.70
   4  10  -5    1.60    0.70
   4  10  -5    1.80    0.90
   4 -10   5    1.20    1.00
   4 -10  -5    1.70    0.70
   4  10   5    1.10    0.60
   4  10   5    2.30    0.90
   4  10   5    0.10    0.90
   5 -10   5   16.60    1.40
   5  10  -5   13.70    1.40
   5  10  -5   17.20    1.60
   5 -10  -5   14.30    1.40
   5  10   5   16.20    1.40
   5  10   5   16.20    1.20
   6  10  -5   11.90    1.50
   6 -10   5   12.50    1.80
   6 -10   5   14.50    1.60
   6  10  -5   14.80    1.40
   6  10   5   15.40    1.50
   6  10   5   14.30    1.50
   6  10   5   16.40    1.60
   6 -10  -5   12.90    1.40
   6 -10  -5   14.40    1.90
   7 -10   5    3.70    1.30
   7 -10   5    3.40    1.20
   7  10  -5    5.30    1.20
   7  10  -5    4.20    1.00
   7  10   5    3.90    1.00
   7 -10  -5    2.40    1.20
   7  10   5    3.10    1.00
   7 -10  -5    6.80    1.10
   8 -10   5   -2.00    0.90
   8  10  -5    0.00    1.00
   8 -10   5   -1.20    1.20
   8 -10  -5    1.30    1.20
   8  10   5    0.20    0.90
   8  10   5    0.00    1.00
   8 -10  -5    0.40    1.00
   9 -10   5    1.20    1.20
   9 -10   5    0.40    1.40
   9  10   5    1.50    1.00
   9 -10  -5    2.70    1.20
  10 -10   5    2.10    1.30
  10 -10  -5    1.90    1.20
  10 -10  -5    1.50    1.40
  11 -10   5   35.30    3.10
  11 -10  -5   44.30    3.30
  12 -10   5    1.50    1.60
  12 -10  -5    2.80    1.60
   0  11   5   -0.40    0.80
   0 -11   5   -0.20    0.50
   0  11   5    0.20    0.70
  -1  11   5    6.60    1.20
   1 -11   5    7.80    0.90
   1  11   5    8.30    1.20
   1 -11  -5    8.50    1.00
   1  11   5   10.80    1.40
   2  11  -5    1.40    0.90
  -2  11   5    1.10    1.00
   2 -11   5    0.30    0.60
   2 -11  -5    0.40    0.70
   2  11   5    1.00    1.00
   2  11   5    0.90    0.80
  -3  11   5    6.80    1.30
   3 -11   5    5.30    1.30
   3  11  -5    7.50    1.10
   3 -11   5    8.40    1.20
   3  11  -5    8.10    1.40
   3  11   5    8.50    1.40
   3  11   5    9.60    1.20
   3 -11  -5    8.40    1.00
   4  11  -5    2.20    0.80
  -4  11   5    3.40    1.20
   4 -11   5    3.30    0.90
   4 -11   5    4.30    1.30
   4  11  -5    4.20    1.20
   4  11   5    2.40    1.00
   4 -11  -5    3.90    1.00
   4  11   5    3.80    1.20
   5  11  -5    2.60    1.00
   5 -11   5    2.40    1.20
   5 -11   5    2.60    1.00
   5  11  -5    1.50    0.90
   5  11   5    0.90    0.80
   5  11   5    2.50    1.10
   5 -11  -5    1.10    1.10
   6 -11   5    5.00    1.30
   6  11  -5    4.00    1.00
   6  11  -5    5.20    1.20
   6 -11   5    6.60    1.60
   6 -11  -5    5.20    1.30
   6  11   5    3.70    1.20
   6  11   5    4.40    1.10
   7  11  -5    4.20    1.30
   7 -11   5    3.50    1.30
   7 -11   5    1.50    1.30
   7  11   5    3.90    1.20
   7 -11  -5    0.50    0.90
   7  11   5    0.40    1.00
   8  11  -5    5.60    1.40
   8 -11   5    3.40    1.70
   8 -11   5    3.10    1.10
   8  11   5    1.30    1.20
   8 -11  -5    3.30    1.20
   8  11   5    4.80    1.50
   9 -11   5   -0.50    1.10
  -9  11   5    0.30    1.10
   9  11   5    0.70    1.40
   9 -11  -5    0.80    1.20
 -10  11   5   28.90    2.40
  10 -11   5   22.20    2.40
  10 -11  -5   28.30    2.60
  11 -11   5    8.10    1.80
 -11  11   5    9.10    1.70
  11 -11  -5    6.40    1.70
   0  12   5   24.60    2.20
  -1  12   5   32.50    2.20
   1 -12   5   29.90    1.80
   1  12   5   33.00    2.20
   1 -12  -5   26.80    1.80
   2  12  -5    0.90    0.90
   2 -12   5   -0.70    0.60
  -2  12   5    0.10    0.80
   2  12  -5    0.30    0.80
   2  12   5    0.70    1.00
   2  12   5    3.60    1.20
   2 -12  -5    0.70    0.80
   3  12  -5    1.00    0.80
  -3  12   5    1.90    1.10
   3  12  -5   -0.30    1.10
   3 -12   5    0.80    0.80
   3 -12  -5    0.40    0.80
   3  12   5    0.60    0.90
   3  12   5   -0.10    1.00
   4  12  -5    6.00    1.20
  -4  12   5    5.90    1.50
   4  12  -5    7.80    1.50
   4 -12   5    3.40    1.40
   4 -12   5    5.70    1.10
   4  12   5    5.50    1.40
   4 -12  -5    3.90    1.10
   4  12   5    5.20    1.10
  -5  12   5    1.80    1.30
   5 -12   5    0.90    1.00
   5 -12   5    0.30    1.20
   5  12  -5    1.40    1.00
   5  12  -5   -0.20    1.10
   5  12   5   -0.50    1.00
   5  12   5    1.60    1.10
   5 -12  -5    1.10    0.90
   6 -12   5   -0.50    1.20
  -6  12   5    1.70    1.20
   6 -12   5   -1.50    1.00
   6  12  -5   -0.50    1.00
   6  12   5    0.30    1.30
   6 -12  -5   -0.70    0.80
   6  12   5   -0.10    1.00
   7 -12   5    6.50    1.60
   7  12  -5    6.10    1.30
  -7  12   5    4.30    1.40
   7 -12  -5    4.60    1.50
   7  12   5    4.10    1.70
   7  12   5    2.20    1.20
   8 -12   5    0.00    1.40
  -8  12   5    2.50    1.30
   8  12  -5    1.20    1.40
   8 -12  -5    0.90    1.60
   8  12   5    1.70    1.50
  -9  12   5    2.30    2.10
   9 -12   5    2.80    1.90
   9 -12  -5    4.20    1.40
   9  12   5    0.30    1.60
  10 -12   5   -1.90    1.80
  10 -12  -5    0.90    1.50
   0  13   5    0.10    0.90
   0  13   5    0.10    1.20
   1  13  -5   11.40    1.80
   1  13  -5   12.00    1.80
  -1  13   5   12.70    1.90
  -1  13   5   11.40    1.60
   1  13   5   12.30    2.00
   1  13   5   13.60    1.90
  -2  13   5    2.10    1.10
  -2  13   5    7.30    1.50
   2  13  -5    2.70    1.30
   2  13  -5    8.20    1.60
   2 -13  -5    4.10    1.00
   2  13   5    2.30    1.30
   2  13   5    6.00    1.40
   3 -13   5    0.80    0.80
   3  13  -5    0.60    1.30
   3  13  -5    1.10    1.10
  -3  13   5    2.80    1.40
   3 -13  -5    0.20    0.90
   3  13   5    3.20    1.10
   3  13   5    1.20    1.30
  -4  13   5   10.50    1.80
   4  13  -5    9.90    1.70
   4 -13   5   11.10    1.40
   4  13  -5   11.50    1.80
   4  13   5    9.80    1.80
   4  13   5    8.50    1.80
   4 -13  -5    8.50    1.20
  -5  13   5    1.50    1.30
   5  13  -5    0.60    1.00
   5  13  -5    4.10    1.40
   5 -13   5   -0.80    1.00
   5 -13   5    1.10    1.50
   5  13   5    0.00    1.10
   5  13   5   -0.80    1.20
   5 -13  -5   -1.20    1.10
  -6  13   5   -0.60    1.30
   6 -13   5    1.20    1.20
   6  13  -5    2.50    1.70
   6  13   5    0.80    1.20
   6  13   5    0.50    1.20
   6 -13  -5    0.50    1.00
   7 -13   5   -0.50    1.30
   7  13  -5   -0.40    1.70
  -7  13   5    1.70    1.40
   7  13   5    0.30    1.20
   7 -13  -5   -0.90    1.40
   8 -13   5   -0.90    1.50
  -8  13   5    1.40    1.60
   8  13  -5    0.00    1.20
   8  13   5   -0.90    1.20
  -9  13   5    3.40    1.60
   9 -13   5    0.90    1.30
   9 -13  -5    0.20    1.20
   0  14  -5   10.90    1.60
   0  14   5   16.50    2.10
   0  14  -5   13.80    2.10
   0  14   5   13.20    2.30
   1  14  -5    5.90    1.60
   1  14  -5    4.60    1.60
  -1  14   5    6.10    1.70
  -1  14   5    4.60    2.20
   1  14   5    6.30    1.70
   1  14   5    5.30    1.30
  -2  14   5    1.20    1.20
   2  14  -5   -1.10    1.40
  -2  14   5   -1.10    1.10
   2  14  -5    6.50    1.60
   2 -14  -5    0.30    1.10
   2  14   5    2.10    1.50
   2  14   5   -1.10    1.30
   3  14  -5    0.60    1.50
   3  14  -5   -0.20    1.20
  -3  14   5   -0.50    1.00
   3  14   5   -1.20    1.30
   3  14   5    1.30    1.70
   3 -14  -5    0.10    1.00
   4  14  -5    1.40    1.50
  -4  14   5    2.70    1.50
   4  14  -5   -0.20    1.20
   4  14   5   -0.20    1.30
   4  14   5    0.60    1.00
   4 -14  -5   -0.60    1.10
  -5  14   5    3.60    1.70
   5 -14   5    2.70    1.20
   5  14  -5    4.00    1.70
   5 -14  -5    5.50    1.70
   5  14   5    6.20    1.70
   5  14   5    2.80    1.50
   6 -14   5    1.10    1.30
  -6  14   5    4.20    1.70
   6  14   5    2.30    1.50
   6 -14  -5    0.00    1.50
   6  14   5    1.60    1.50
   7 -14   5    0.60    1.40
  -7  14   5   -0.20    1.50
   7  14  -5    1.50    1.50
   7  14   5    1.20    2.10
   7 -14  -5    1.10    1.20
  -8  14   5    0.30    1.60
   8 -14   5    0.30    1.70
   8 -14  -5    3.30    1.70
   8  14   5    1.80    1.50
   0  15  -5    2.40    1.80
   0  15   5   -0.70    1.50
   1  15  -5    2.50    1.80
  -1  15   5    2.90    1.70
   1  15  -5    0.80    1.50
  -1  15  -5    1.10    1.70
   1  15   5    1.70    1.70
   2  15  -5    0.50    1.20
   2  15  -5    2.50    1.80
  -2  15   5    1.00    1.70
  -2  15  -5   -0.60    1.20
   2  15   5    1.40    1.70
  -3  15   5    1.50    1.60
   3  15  -5    0.90    1.70
   3  15  -5    0.40    1.40
   3  15   5   -2.10    1.60
   4  15  -5   10.80    2.10
   4  15  -5   13.90    2.40
  -4  15   5   16.10    2.60
   4 -15  -5    8.20    1.60
   4  15   5   14.60    2.30
   4  15   5   12.80    2.60
  -5  15   5    6.30    1.80
   5 -15  -5   -0.20    1.00
   5  15   5   -0.50    1.20
  -6  15   5    4.40    2.20
   6 -15  -5    3.20    1.60
   1  16  -5   31.70    3.80
  -1  16   5   32.00    3.60
   1  16   5   34.20    3.90
  -1  16  -5   36.50    4.00
  -2  16   5    2.40    2.30
   2  16  -5    0.80    2.10
  -2  16  -5   -0.30    2.30
   2  16   5    1.50    2.50
   3  16  -5    3.10    2.10
  -3  16   5    0.30    2.20
  -3  16  -5    0.60    2.30
   3  16   5   -1.20    2.00
   0   0   6   24.40    1.20
   0   0  -6   24.30    1.10
  -1   0  -6  234.78   10.60
   1   0   6  238.88   10.60
   1   0  -6  243.88   10.50
  -1   0   6  237.78   10.50
   2   0   6  537.05   23.80
  -2   0  -6  531.15   23.80
   2   0   6  544.55   23.80
  -2   0   6  538.75   23.70
   3   0  -6   43.60    2.00
   3   0   6   43.00    2.10
   3   0   6   43.50    2.20
  -3   0   6   43.30    2.00
   3   0   6   42.90    2.20
   3   0  -6   43.90    2.10
   4   0  -6    3.30    0.50
   4   0  -6    3.40    0.40
  -4   0   6    3.90    0.40
   4   0   6    3.90    0.60
   4   0   6    3.90    0.50
   4   0   6    3.30    0.50
   5   0  -6    9.30    0.70
   5   0   6    9.30    0.90
   5   0  -6   10.20    0.80
   5   0   6   10.70    0.90
   5   0   6    9.40    0.80
   6   0   6  282.47   12.30
   6   0   6  265.97   12.10
   6   0   6  269.47   12.20
   6   0  -6  264.67   12.20
   6   0  -6  264.87   12.10
   7   0  -6   36.00    1.90
   7   0   6   35.80    2.10
   7   0   6   35.30    2.00
   7   0  -6   35.50    2.10
   7   0   6   34.10    1.90
   8   0   6   15.70    1.10
   8   0  -6   13.60    1.30
   8   0   6   20.00    1.50
   8   0  -6   18.90    1.30
   8   0   6   19.80    1.30
   9   0   6    4.20    0.90
   9   0   6    5.00    0.80
   9   0  -6    3.40    0.90
   9   0   6    5.10    0.90
   9   0  -6    3.80    0.70
  10   0   6   44.20    2.80
  10   0  -6   43.40    2.80
  10   0   6   45.70    2.50
  10   0   6   48.70    2.80
  10   0  -6   45.30    2.90
  11   0   6    9.30    1.40
  11   0  -6    8.10    1.40
  11   0  -6    9.80    1.70
  11   0   6    9.40    1.40
  12   0   6   18.50    2.20
  12   0   6   22.00    2.90
  12   0  -6   20.60    2.00
  13   0   6   17.20    2.30
  13   0  -6   14.90    1.80
  13   0   6   18.00    2.10
  14   0   6    8.90    1.70
  15   0  -6    0.60    1.30
  15   0   6   -0.80    1.40
   0  -1   6   -0.10    0.20
   0   1  -6   -0.10    0.20
   0   1   6    0.00    0.20
   0  -1  -6   -0.10    0.20
  -1   1   6    6.10    0.40
   1   1  -6    6.50    0.40
   1  -1   6    6.40    0.50
  -1  -1  -6    7.60    0.50
   1   1   6    6.90    0.50
  -1   1  -6    6.30    0.50
  -1  -1   6    6.50    0.40
  -2   1   6  180.98    8.30
   2  -1   6  187.28    8.30
   2  -1   6  182.38    8.30
   2   1   6  191.38    8.30
   2   1   6  185.88    8.30
   2  -1  -6  184.38    8.30
   2  -1  -6  185.08    8.30
   3   1  -6  109.09    5.10
  -3   1   6  110.49    5.20
   3  -1   6  122.79    5.30
   3  -1   6  116.39    5.30
   3  -1   6  115.09    5.20
   3   1   6  114.69    5.20
   3   1   6  114.59    5.20
   3   1   6  113.59    5.20
   3  -1  -6  114.19    5.20
  -3  -1   6  113.69    5.10
   3  -1  -6  110.89    5.20
   4  -1   6    7.30    0.70
   4   1  -6    6.80    0.50
   4  -1   6    7.30    0.70
   4   1  -6    7.60    0.70
   4  -1   6    8.20    0.70
   4   1   6    7.50    0.70
   4  -1  -6    7.10    0.60
   4  -1  -6    9.40    0.80
  -4  -1   6    6.80    0.50
   4   1   6    8.70    0.70
   4   1   6    7.40    0.60
   5  -1   6   14.00    1.00
   5  -1   6   13.00    1.00
   5  -1   6   13.40    0.90
   5   1  -6   11.80    0.80
   5   1  -6   15.00    1.00
  -5  -1   6   13.20    0.80
   5  -1  -6   13.50    1.00
   5   1   6   12.30    0.90
   5  -1  -6   13.80    0.90
   5   1   6   13.70    0.90
   5   1   6   13.60    1.00
   6  -1   6  130.59    6.10
   6   1  -6  118.79    5.80
   6   1  -6  129.59    6.00
   6  -1   6  126.89    6.00
   6  -1   6  134.99    6.00
   6   1   6  130.99    5.90
   6  -1  -6  126.89    6.00
   6   1   6  124.89    6.00
   6   1   6  133.99    6.00
   6  -1  -6  125.69    5.90
   7  -1   6    6.00    0.90
   7   1  -6    5.70    0.80
   7  -1   6    6.70    0.90
   7  -1   6    5.10    0.70
   7   1  -6    7.10    0.70
   7   1   6    6.10    0.90
   7  -1  -6    6.00    0.80
   7  -1  -6    6.10    0.70
   7   1   6    6.10    0.80
   7   1   6    5.30    0.70
   8  -1   6    1.60    0.60
   8   1  -6    2.70    0.60
   8  -1   6    1.80    0.80
   8  -1   6    2.10    0.70
   8   1  -6    1.90    0.60
   8   1   6    2.00    0.70
   8  -1  -6    2.30    0.70
   8   1   6    3.00    0.70
   8   1   6    1.60    0.60
   9   1  -6   78.09    3.90
   9  -1   6   81.79    4.30
   9   1  -6   81.59    4.10
   9  -1   6   77.39    4.10
   9  -1   6   83.19    4.00
   9   1   6   80.79    4.20
   9   1   6   82.59    3.90
   9  -1  -6   78.99    4.10
   9  -1  -6   77.79    4.00
   9   1   6   83.99    4.20
  10  -1   6   59.79    3.40
  10   1  -6   60.69    3.40
  10  -1   6   56.59    3.20
  10  -1   6   62.49    3.50
  10   1   6   55.69    3.40
  10   1   6   63.99    3.40
  10   1   6   57.99    3.00
  10  -1  -6   59.79    3.30
  10  -1  -6   60.29    3.20
  11  -1   6   29.40    2.80
  11  -1   6   41.10    2.70
  11   1  -6   46.40    2.60
  11  -1  -6   41.10    2.80
  11   1   6   34.80    2.50
  11   1   6   35.40    2.50
  12  -1   6   14.70    2.20
  12  -1   6   13.80    1.70
  12   1  -6   13.00    1.60
  12   1   6   10.60    2.50
  12  -1  -6   14.80    1.50
  12  -1  -6   12.00    2.20
  13  -1   6   12.10    2.10
  13   1  -6    9.70    1.60
  13  -1   6   11.00    1.70
  13   1   6   13.20    1.80
  13  -1  -6   10.00    1.70
  13   1   6   10.50    1.90
  14   1  -6    1.50    1.30
  14  -1   6    2.00    1.40
  14  -1  -6   -0.50    1.10
  15   1  -6   13.00    1.90
  15  -1   6   10.50    2.10
  15   1   6   12.10    2.30
   0   2   6   58.49    2.70
   0  -2   6   56.69    2.70
   0   2   6   56.89    2.70
   0   2  -6   55.49    2.60
   1  -2   6  198.18    9.10
   1   2  -6  209.78    9.00
   1  -2   6  200.88    9.10
   1   2   6  196.88    9.10
   1  -2  -6  205.18    9.10
  -1  -2   6  205.58    9.00
   1   2   6  207.78    9.10
   2   2  -6   84.19    3.70
   2  -2   6   82.89    3.80
   2  -2   6   85.79    3.90
   2  -2   6   81.59    3.90
   2  -2  -6   80.19    3.80
   2  -2  -6   82.19    3.90
   2   2   6   82.29    3.80
   2   2   6   85.19    3.80
   2   2   6   82.69    3.80
   3  -2   6  134.69    6.00
   3  -2   6  127.29    6.00
   3  -2   6  128.19    6.00
   3   2  -6  132.39    5.80
   3  -2  -6  128.69    6.00
   3   2   6  126.89    5.90
   3   2   6  135.49    6.00
   3   2   6  133.89    6.00
   3  -2  -6  129.99    6.00
   4  -2   6   33.50    1.80
   4  -2   6   33.40    1.80
   4  -2   6   33.30    1.80
   4   2  -6   33.40    1.70
   4   2  -6   33.20    1.60
   4   2   6   34.90    1.80
   4   2   6   34.40    1.80
   4  -2  -6   31.30    1.80
   4   2   6   34.60    1.70
  -4  -2   6   35.10    1.60
   4  -2  -6   35.00    1.80
   5   2  -6  107.09    5.00
   5  -2   6  109.79    5.30
   5   2  -6  108.49    5.10
   5  -2   6  107.69    5.20
   5  -2   6  113.89    5.30
   5   2   6  117.39    5.20
   5  -2  -6  111.29    5.20
   5  -2  -6  112.29    5.20
   5   2   6  110.29    5.10
   5   2   6  113.19    5.20
  -5  -2   6  110.39    5.00
   6  -2   6    0.80    0.50
   6  -2   6    0.20    0.60
   6  -2   6    0.10    0.50
   6   2  -6    0.10    0.30
   6   2  -6    2.20    0.50
   6   2   6    0.40    0.40
   6  -2  -6    0.40    0.50
  -6  -2   6    0.40    0.30
   6  -2  -6    1.80    0.60
   6   2   6    0.60    0.50
   6   2   6    0.40    0.50
   7  -2   6   12.30    1.20
   7  -2   6   11.80    1.00
   7  -2   6   12.50    1.20
   7   2  -6   10.40    0.80
   7   2  -6   11.20    1.00
   7  -2  -6   12.10    1.00
   7   2   6   10.90    1.10
   7  -2  -6   12.50    1.20
   7   2   6   10.90    1.00
   7   2   6   11.60    0.90
   8   2  -6    1.60    0.50
   8  -2   6    2.80    0.80
   8  -2   6    2.60    0.70
   8   2  -6    1.90    0.60
   8  -2   6    1.60    0.80
   8   2   6    2.50    0.70
   8   2   6    2.30    0.70
   8   2   6    1.90    0.50
   8  -2  -6    2.00    0.70
   9   2  -6   44.60    2.40
   9  -2   6   47.10    2.80
   9   2  -6   41.70    2.50
   9  -2   6   45.60    2.70
   9  -2   6   45.30    2.50
   9   2   6   47.30    2.60
   9  -2  -6   46.60    2.60
   9   2   6   44.50    2.40
   9   2   6   45.50    2.70
  10  -2   6    8.70    1.10
  10  -2   6    8.80    1.30
  10  -2   6    8.30    1.40
  10   2   6    8.10    1.30
  10   2   6   10.40    1.30
  10  -2  -6   10.30    1.80
  10   2   6    9.40    1.00
  11   2  -6    1.40    0.90
  11  -2   6    1.90    1.00
  11  -2   6    1.10    1.20
  11  -2  -6    0.10    0.90
  11   2   6    1.90    1.00
  11   2   6    0.50    0.90
  12  -2   6    3.90    1.20
  12   2  -6    0.10    0.90
  12  -2   6    0.20    1.30
  12  -2  -6    1.20    1.00
  12   2   6    0.50    1.50
  12  -2  -6    2.00    1.10
  12   2   6    2.20    1.10
  13  -2   6    2.30    1.30
  13   2   6    2.60    1.20
  14  -2   6   -1.30    1.20
  14   2  -6    1.20    1.20
  14   2   6    1.00    1.30
  15   2  -6    2.40    1.30
  15  -2   6    0.40    1.70
  15  -2  -6   -1.20    1.40
   0  -3  -6    0.10    0.30
   0  -3   6   -0.50    0.40
   0   3   6   -0.10    0.30
   0   3   6   -0.30    0.30
   0  -3   6    0.50    0.40
   1  -3   6 1012.40   46.30
  -1   3   6 1047.60   46.30
   1   3  -6 1067.59   46.20
   1  -3   6 1075.49   46.30
  -1  -3   6 1045.70   46.30
   1   3   6 1051.59   46.20
   1  -3  -6 1040.80   46.20
   1   3   6 1046.30   46.30
  -1  -3   6 1039.70   46.20
   2  -3   6  102.39    4.80
  -2   3   6  103.19    4.90
   2  -3   6  106.49    4.90
   2   3  -6  110.69    4.80
   2  -3   6  102.19    4.90
   2   3   6  108.39    4.90
   2   3   6  103.19    4.80
   2  -3  -6  102.09    4.80
   2   3   6  107.19    4.80
   3  -3   6  123.09    5.70
   3  -3   6  128.19    5.80
   3   3  -6  128.39    5.60
   3  -3   6  119.59    5.80
   3   3  -6  128.99    5.60
   3  -3  -6  119.79    5.80
   3  -3  -6  122.09    5.70
   3   3   6  130.09    5.70
   3   3   6  122.49    5.70
   3   3   6  120.39    5.60
   4  -3   6    6.10    0.80
   4  -3   6    6.00    0.70
   4  -3   6    6.00    0.80
   4   3  -6    4.90    0.50
   4   3  -6    5.70    0.40
   4  -3  -6    6.20    0.70
   4  -3  -6    6.20    0.80
   4   3   6    6.00    0.70
   4   3   6    6.60    0.70
   4   3   6    6.90    0.70
   5  -3   6  166.18    7.50
   5  -3   6  156.48    7.40
   5  -3   6  157.28    7.40
   5   3  -6  163.38    7.30
   5   3  -6  161.08    7.20
  -5  -3   6  165.08    7.20
   5   3   6  159.18    7.30
   5  -3  -6  155.38    7.40
   5   3   6  159.28    7.40
   5   3   6  161.08    7.30
   5  -3  -6  159.58    7.40
   6  -3   6    7.40    1.00
   6   3  -6    6.70    0.60
   6  -3   6    6.90    0.90
   6  -3   6    8.00    0.90
   6   3  -6    7.90    0.80
   6   3   6    8.10    0.80
  -6  -3   6    7.30    0.60
   6  -3  -6    7.80    0.90
   6  -3  -6    7.70    0.90
   6   3   6    7.50    0.80
   6   3   6    7.80    0.80
   7  -3   6    0.90    0.60
   7   3  -6    0.90    0.40
   7  -3   6    0.70    0.60
   7   3  -6    0.70    0.50
   7  -3   6    1.10    0.70
   7   3   6    0.10    0.50
   7  -3  -6    1.00    0.60
   7   3   6    1.50    0.60
   7  -3  -6    0.30    0.50
   7   3   6    1.80    0.50
   8  -3   6   22.30    1.60
   8  -3   6   22.90    1.50
   8   3  -6   23.20    1.50
   8   3  -6   20.70    1.30
   8  -3   6   23.30    1.60
   8  -3  -6   24.60    1.60
   8   3   6   20.70    1.40
   8   3   6   21.80    1.50
   8  -3  -6   20.70    1.60
   8   3   6   21.10    1.50
   9   3  -6    6.80    1.00
   9  -3   6    5.60    1.00
   9  -3   6    4.80    0.90
   9   3  -6    4.80    0.90
   9  -3   6    3.90    1.10
   9   3   6    5.20    1.00
   9  -3  -6    4.90    1.00
   9   3   6    5.00    0.90
   9  -3  -6    4.50    0.90
   9   3   6    4.40    0.80
  10   3  -6   18.10    1.60
  10  -3   6   20.90    1.80
  10   3  -6   16.60    1.50
  10  -3   6   22.80    1.70
  10  -3   6   19.00    1.50
  10   3   6   22.00    1.90
  10   3   6   20.20    1.70
  10  -3  -6   21.90    1.70
  10   3   6   20.70    1.50
  11   3  -6   59.39    4.10
  11  -3   6   73.89    4.00
  11  -3   6   77.59    4.50
  11  -3   6   65.59    4.50
  11   3   6   68.89    4.00
  11   3   6   68.49    3.90
  11  -3  -6   68.89    3.90
  12  -3   6   -0.20    1.00
  12   3  -6    0.70    1.20
  12  -3   6    0.70    1.20
  12   3   6   -1.00    1.00
  12  -3  -6   -0.40    1.00
  13  -3   6    1.90    1.30
  13  -3   6    4.30    1.40
  13   3   6    0.90    1.10
  13  -3  -6    2.90    1.30
  14  -3   6    5.80    1.70
  14  -3  -6    6.90    1.80
  15   3   6    0.20    1.50
   0  -4   6  114.49    5.20
   0   4   6  105.79    5.20
   0   4   6  113.09    5.20
   0  -4  -6  115.69    5.10
   1  -4   6   21.40    1.20
  -1   4   6   21.80    1.30
   1  -4   6   21.40    1.40
   1  -4   6   23.00    1.30
  -1  -4   6   21.70    1.20
   1  -4  -6   23.60    1.20
   1   4   6   20.60    1.30
   1   4   6   22.00    1.30
   2  -4   6    2.90    0.60
   2  -4   6    1.50    0.50
   2  -4   6    2.30    0.40
   2   4   6    2.30    0.50
   2   4   6    1.80    0.50
   2  -4  -6    2.40    0.40
   3   4  -6    1.10    0.30
   3  -4   6    1.40    0.50
   3  -4   6    1.80    0.60
   3  -4   6    1.70    0.60
   3  -4  -6    1.30    0.40
   3   4   6    1.20    0.30
   3   4   6    2.50    0.50
   3   4   6    1.50    0.50
   3  -4  -6    1.50    0.50
   4  -4   6    2.60    0.60
   4   4  -6    1.80    0.30
   4  -4   6    1.80    0.60
   4  -4   6    2.60    0.60
   4   4   6    1.70    0.40
   4  -4  -6    2.40    0.60
   4  -4  -6    1.80    0.60
   4   4   6    2.00    0.50
   4   4   6    2.00    0.50
   5   4  -6  145.69    6.60
   5   4  -6  151.28    6.70
   5  -4   6  150.48    6.90
   5   4  -6  145.79    6.70
   5  -4   6  148.49    6.90
   5  -4   6  148.09    7.00
   5   4   6  147.19    6.80
   5  -4  -6  146.79    6.90
   5  -4  -6  146.89    6.90
   5   4   6  147.89    6.80
   5   4   6  145.39    6.80
   6   4  -6   74.09    3.50
   6  -4   6   70.19    3.80
   6   4  -6   72.69    3.50
   6   4  -6   72.99    3.60
   6  -4   6   74.39    3.80
   6  -4   6   77.99    3.80
   6  -4  -6   78.99    3.80
   6   4   6   72.59    3.60
   6  -4  -6   79.99    3.80
   6   4   6   74.29    3.60
   6   4   6   78.49    3.70
   7  -4   6   69.19    3.80
   7   4  -6   75.89    3.50
   7  -4   6   77.19    3.90
   7  -4   6   77.39    3.90
   7   4  -6   74.99    3.70
   7   4  -6   70.79    3.50
   7   4   6   79.19    3.70
   7  -4  -6   73.59    3.80
   7  -4  -6   72.79    3.80
   7   4   6   76.99    3.70
   7   4   6   75.69    3.70
   8  -4   6   15.60    1.50
   8   4  -6   14.70    1.20
   8  -4   6   16.20    1.40
   8   4  -6   14.50    0.90
   8   4  -6   14.80    1.10
   8  -4   6   16.50    1.50
   8   4   6   15.90    1.20
   8   4   6   14.00    1.20
   8  -4  -6   16.10    1.40
   8  -4  -6   16.40    1.40
   8   4   6   17.80    1.30
   9   4  -6   35.60    2.20
   9  -4   6   36.60    2.40
   9  -4   6   36.00    2.30
   9   4  -6   32.70    2.00
   9  -4   6   38.50    2.40
   9   4   6   38.00    2.40
   9  -4  -6   34.00    2.40
   9  -4  -6   40.30    2.40
   9   4   6   39.30    2.30
   9   4   6   38.40    2.10
  10  -4   6   36.10    2.50
  10  -4   6   33.50    2.50
  10   4  -6   39.60    2.30
  10  -4   6   34.40    2.30
  10  -4  -6   34.20    2.60
  10   4   6   38.00    2.60
  10   4   6   33.20    2.40
  10  -4  -6   40.40    2.50
  11  -4   6    7.90    1.90
  11   4  -6   15.70    1.50
  11  -4   6   10.90    1.60
  11  -4  -6   11.70    1.90
  11   4   6   10.80    1.50
  11   4   6   10.20    1.40
  12  -4   6    3.50    2.00
  12  -4   6    2.20    1.20
  12   4  -6    2.60    1.30
  12   4   6    4.00    1.50
  12  -4  -6    1.10    1.70
  13  -4  -6    0.40    1.20
  14  -4   6    1.70    1.40
  14  -4  -6    3.10    1.50
  15  -4  -6    1.10    1.50
   0  -5   6    1.00    0.50
   0   5   6   -0.10    0.30
   0  -5  -6    0.10    0.30
   0   5   6    0.30    0.40
   1  -5   6    5.20    0.50
   1  -5   6    5.50    0.80
  -1   5   6    5.70    0.70
  -1  -5   6    4.90    0.70
   1   5   6    2.90    0.60
   1   5   6    4.20    0.60
   1  -5  -6    6.50    0.60
   2  -5   6   32.90    2.00
   2  -5   6   35.80    1.90
   2  -5   6   32.50    1.70
   2  -5  -6   33.00    1.80
   2   5   6   32.20    1.90
   2   5   6   34.70    1.80
   3  -5   6  134.89    6.20
   3   5  -6  127.89    6.00
   3  -5   6  130.09    6.10
   3  -5   6  130.89    6.20
   3   5   6  135.49    6.10
   3   5   6  130.59    6.10
   3   5   6  131.99    6.00
   3  -5  -6  128.49    6.10
   3  -5  -6  131.49    6.20
   4   5  -6    0.20    0.30
   4  -5   6    0.70    0.50
   4  -5   6    0.30    0.60
   4  -5   6   -0.40    0.60
   4   5   6   -0.10    0.40
   4   5   6    0.40    0.40
   4  -5  -6    0.60    0.60
   4   5   6    0.20    0.50
   4  -5  -6   -0.20    0.40
   5  -5   6  103.49    5.30
   5  -5   6  109.29    5.20
   5   5  -6  109.69    4.90
   5   5  -6  102.19    5.00
   5   5  -6  108.19    5.00
   5  -5   6  105.79    5.30
   5   5   6  107.19    5.10
   5  -5  -6  104.69    5.20
   5  -5  -6  105.09    5.20
   5   5   6  117.29    5.10
   5   5   6  113.99    5.10
   6   5  -6    0.20    0.40
   6   5  -6   -0.10    0.40
   6   5  -6   -0.20    0.40
   6  -5   6    1.20    0.70
   6  -5   6    0.70    0.70
   6  -5   6    0.80    0.60
   6  -5  -6    0.90    0.70
   6   5   6    0.10    0.50
   6   5   6    0.80    0.50
   6   5   6    1.20    0.50
   6  -5  -6   -0.40    0.50
   7  -5   6   18.40    1.50
   7  -5   6   19.30    1.60
   7   5  -6   19.20    1.10
   7   5  -6   16.60    1.20
   7  -5   6   18.90    1.60
   7   5  -6   18.20    1.20
   7   5   6   20.20    1.30
   7   5   6   19.30    1.30
   7   5   6   18.40    1.30
   7  -5  -6   21.60    1.60
   7  -5  -6   20.50    1.50
   8   5  -6    8.10    0.80
   8   5  -6    8.10    0.90
   8  -5   6    9.20    1.30
   8   5  -6    8.40    0.80
   8  -5   6   11.10    1.30
   8  -5   6    9.30    1.20
   8   5   6   11.60    1.20
   8  -5  -6    9.90    1.20
   8   5   6    9.30    1.00
   8  -5  -6   13.10    1.40
   8   5   6    8.50    1.00
   9  -5   6    2.90    1.00
   9  -5   6    4.40    1.00
   9  -5   6    3.10    0.90
   9   5  -6    2.30    0.70
   9   5  -6    1.50    1.00
   9   5   6    0.90    0.80
   9   5   6    2.30    0.80
   9   5   6   -0.30    0.80
   9  -5  -6    2.00    0.90
   9  -5  -6    1.10    0.90
  10  -5   6    8.80    1.40
  10  -5   6   11.80    1.50
  10   5  -6    8.40    1.10
  10  -5  -6   10.10    1.40
  10   5   6    8.80    1.40
  11  -5   6   32.00    2.60
  11  -5   6   36.70    2.70
  11   5  -6   39.70    2.40
  11  -5  -6   37.70    2.60
  11   5   6   32.30    2.40
  11  -5  -6   28.70    3.20
  11   5   6   39.10    2.90
  12  -5   6    2.20    1.30
  12  -5   6    7.20    1.50
  12   5  -6    4.70    1.60
  12  -5  -6    2.60    1.20
  12   5   6    3.30    1.20
  12  -5  -6    1.50    1.30
  13  -5   6    2.60    1.40
  13   5  -6    4.60    1.20
  13  -5  -6    3.00    1.30
  13  -5  -6    5.00    1.50
  13   5   6    3.80    2.00
  14  -5   6    0.40    1.40
  14  -5   6    2.30    1.50
  14  -5  -6    1.70    1.50
  15  -5   6    3.80    2.00
  15  -5  -6    3.30    1.80
   0   6   6  108.39    5.20
   0  -6  -6  111.89    5.10
   0  -6   6  115.29    5.00
   0   6   6  110.29    5.30
   0  -6   6  107.89    5.30
   1  -6   6   15.50    1.20
  -1   6   6   11.60    1.10
   1  -6   6   12.70    0.90
   1   6   6   11.40    1.00
   1   6   6   14.20    1.00
   1  -6  -6   13.90    0.90
   2  -6   6    5.80    0.70
   2  -6   6    5.70    0.90
   2  -6  -6    5.50    0.70
   2   6   6    5.20    0.80
   2   6   6    7.00    0.80
   3   6  -6   12.50    0.90
   3  -6   6   12.10    1.20
   3  -6   6   11.80    0.90
   3  -6  -6   12.50    1.20
   3  -6  -6   10.50    0.90
   3   6   6   11.00    1.10
   3   6   6   12.10    0.80
   3   6   6   11.80    1.00
   4  -6   6    1.60    0.50
   4  -6   6    1.60    0.70
   4   6  -6    0.90    0.40
   4   6   6    1.70    0.60
   4   6   6    0.90    0.50
   4  -6  -6    1.40    0.50
   4  -6  -6    0.80    0.70
   4   6   6    1.40    0.40
   5  -6   6   69.19    3.60
   5   6  -6   66.69    3.30
   5   6  -6   69.09    3.20
   5   6  -6   64.79    3.10
   5  -6   6   68.09    3.40
   5   6   6   71.59    3.40
   5   6   6   62.09    3.40
   5   6   6   66.89    3.30
   5  -6  -6   62.39    3.50
   5  -6  -6   67.09    3.40
   6   6  -6    0.90    0.60
   6  -6   6   -0.10    0.60
   6   6  -6    0.80    0.40
   6  -6   6    0.50    0.70
   6   6  -6    0.10    0.40
   6   6   6    0.70    0.50
   6  -6  -6    0.60    0.60
   6  -6  -6    0.70    0.70
   6   6   6    1.00    0.60
   6   6   6    1.00    0.50
   7  -6   6   22.40    1.60
   7   6  -6   21.00    1.40
   7  -6   6   22.40    1.80
   7   6  -6   22.10    1.40
   7   6  -6   21.30    1.30
   7  -6  -6   21.60    1.60
   7  -6  -6   23.10    1.80
   7   6   6   19.80    1.50
   7   6   6   22.10    1.50
   7   6   6   20.60    1.50
   8   6  -6    6.40    0.90
   8  -6   6    6.10    1.20
   8  -6   6    5.60    1.10
   8   6  -6    6.30    0.70
   8   6  -6    6.60    0.80
   8   6   6    6.80    1.00
   8  -6  -6    7.10    1.30
   8   6   6    7.20    1.00
   8   6   6    7.90    1.10
   8  -6  -6    7.10    1.10
   9  -6   6    3.30    1.00
   9   6  -6    4.70    1.00
   9  -6   6    4.80    1.20
   9   6   6    2.80    0.90
   9   6   6    3.40    1.00
   9  -6  -6    5.20    1.10
   9  -6  -6    3.20    1.00
   9   6   6    2.50    0.90
  10  -6   6    1.40    1.60
  10  -6   6    1.30    1.00
  10   6  -6    1.90    0.80
  10   6   6    1.30    1.20
  10  -6  -6    2.70    1.60
  10   6   6    0.20    0.90
  10  -6  -6    2.60    1.00
  11  -6   6    8.50    1.50
  11  -6   6    7.80    2.40
  11   6   6    5.90    1.60
  12  -6   6   16.40    2.90
  12  -6  -6   16.10    1.90
  12   6   6   14.80    1.70
  13  -6  -6    3.40    1.70
  14  -6   6   -1.50    1.50
  14  -6  -6   -0.30    1.40
   0   7   6    0.10    0.40
   0  -7   6   -0.20    0.30
   0  -7  -6    0.20    0.30
   0  -7   6    0.40    0.60
   0   7   6    0.60    0.60
   1  -7   6    0.10    0.60
   1  -7   6    0.00    0.40
  -1   7   6    0.30    0.40
   1   7   6    1.00    0.60
   1   7   6    0.20    0.50
   1  -7  -6    0.30    0.40
   2  -7   6    2.60    0.50
   2  -7   6    1.90    0.70
   2   7   6    1.00    0.50
   2   7   6    2.10    0.60
   2  -7  -6    1.60    0.50
   3  -7   6   37.50    2.00
   3   7  -6   38.20    2.00
   3  -7   6   33.50    2.20
   3   7   6   38.10    2.20
   3   7   6   34.90    1.80
   3  -7  -6   34.30    2.00
   3   7   6   39.70    2.10
   4   7  -6   25.90    1.50
   4  -7   6   23.60    1.50
   4  -7   6   22.80    1.70
   4  -7  -6   23.90    1.70
   4  -7  -6   22.50    1.50
   4   7   6   24.50    1.40
   4   7   6   26.50    1.60
   4   7   6   26.10    1.60
   5  -7   6   31.20    1.90
   5   7  -6   32.30    1.90
   5  -7   6   30.90    2.10
   5   7  -6   30.80    1.70
   5   7  -6   31.60    1.60
   5  -7  -6   32.80    1.90
   5   7   6   29.40    1.70
   5   7   6   32.40    2.00
   5   7   6   30.40    1.80
   5  -7  -6   29.40    2.10
   6  -7   6    0.60    0.60
   6  -7   6    0.00    0.80
   6   7  -6    0.50    0.60
   6   7  -6    0.40    0.40
   6   7  -6    1.70    0.50
   6  -7  -6    1.20    0.70
   6   7   6    0.60    0.60
   6   7   6    0.50    0.60
   6   7   6    0.80    0.60
   6  -7  -6    2.00    0.90
   7   7  -6   12.50    1.00
   7   7  -6   11.10    1.20
   7  -7   6   14.70    1.40
   7   7  -6   14.40    1.50
   7  -7   6   12.90    1.50
   7   7   6   14.60    1.40
   7   7   6   14.00    1.20
   7  -7  -6   12.90    1.50
   7   7   6   15.00    1.30
   7  -7  -6   13.20    1.50
   8   7  -6   -0.50    0.60
   8   7  -6   -0.10    0.50
   8   7  -6   -0.30    0.70
   8  -7   6    2.30    1.10
   8  -7   6    0.90    0.90
   8  -7  -6    1.40    1.00
   8   7   6    0.30    0.70
   8   7   6    0.60    0.70
   8  -7  -6    1.50    0.80
   8   7   6   -0.30    0.70
   9  -7   6    7.00    1.30
   9   7  -6    7.50    1.10
   9  -7   6    9.40    1.60
   9   7   6    7.40    1.30
   9  -7  -6    7.30    1.20
   9   7   6    7.80    1.20
   9   7   6    5.20    1.10
   9  -7  -6    7.70    1.80
  10  -7   6    8.00    1.50
  10   7   6    7.50    1.20
  10  -7  -6    7.20    1.90
  10   7   6    8.40    1.30
  11  -7   6    0.80    1.20
  11   7   6    2.10    1.20
  12  -7   6    0.50    1.30
  12  -7  -6    1.60    1.40
  12   7   6    0.20    1.50
  13  -7   6    2.20    1.50
  13  -7  -6    2.60    1.80
  13   7   6    1.10    1.80
  14  -7   6    1.50    1.60
  14  -7  -6    2.50    1.60
   0  -8  -6  935.81   40.40
   0   8   6  879.81   40.60
   0  -8   6  938.51   40.60
   0  -8   6  928.21   40.30
   0   8   6  878.31   40.70
   1  -8   6  237.08   11.00
   1  -8   6  243.48   10.70
  -1   8   6  234.98   11.00
   1   8   6  236.78   10.90
   1  -8  -6  239.88   10.80
   1   8   6  231.08   11.00
  -2   8   6    0.70    0.70
   2  -8   6    1.10    0.50
   2  -8   6    1.50    0.70
   2  -8  -6    0.40    0.50
   2   8   6    1.00    0.60
   2   8   6    0.60    0.60
   3  -8   6    4.70    0.70
   3  -8   6    6.00    1.00
   3   8  -6    5.10    0.80
   3  -8  -6    4.60    0.80
   3   8   6    5.90    0.90
   3   8   6    5.50    0.80
   4   8  -6   67.09    3.40
   4  -8   6   68.39    3.40
   4   8  -6   67.89    3.50
   4  -8   6   65.79    3.70
   4   8   6   66.19    3.50
   4   8   6   68.39    3.30
   4  -8  -6   65.99    3.50
   4   8   6   67.69    3.40
   5  -8   6    2.10    0.90
   5   8  -6    1.80    0.60
   5  -8   6    0.70    0.60
   5   8   6    1.00    0.70
   5  -8  -6    2.40    0.90
   5  -8  -6    2.60    0.70
   5   8   6    2.00    0.60
   5   8   6    1.50    0.70
   6   8  -6    2.50    0.70
   6  -8   6    1.50    0.70
   6   8  -6    2.80    0.80
   6  -8   6    3.50    1.10
   6   8   6    2.20    0.80
   6  -8  -6    2.80    0.80
   6   8   6    2.80    0.90
   6   8   6    2.60    0.80
   6  -8  -6    2.60    1.00
   7   8  -6    0.90    0.60
   7  -8   6   -0.10    0.90
   7  -8   6    0.10    0.90
   7   8  -6    0.60    0.60
   7  -8  -6    2.00    1.20
   7   8   6    0.50    0.70
   7   8   6    1.10    0.80
   7   8   6    2.20    0.90
   7  -8  -6    0.80    0.80
   8  -8   6    5.00    1.10
   8  -8   6    2.00    1.20
   8   8  -6    4.30    0.90
   8  -8  -6    3.10    1.60
   8  -8  -6    3.80    1.00
   8   8   6    4.00    0.90
   8   8   6    3.60    0.90
   8   8   6    3.40    1.00
   9  -8   6    0.90    1.00
   9  -8   6    1.50    1.10
   9   8   6   -0.20    0.80
   9   8   6    0.70    1.00
   9  -8  -6    0.60    0.90
   9  -8  -6    0.80    1.10
  10  -8   6    1.10    1.40
  10  -8   6    1.70    1.10
  10  -8  -6    1.90    1.10
  11  -8   6    1.60    1.40
  11  -8   6    1.50    1.20
  11   8   6    1.70    1.40
  12  -8   6    3.90    1.50
  12  -8  -6    3.40    1.50
  12  -8  -6    6.40    1.60
  13  -8   6    1.70    1.60
  13  -8  -6   -0.80    1.40
   0   9   6   -0.10    0.70
   0  -9  -6   -0.60    0.40
   0   9   6   -0.10    0.60
   0  -9   6   -0.60    0.30
   1  -9   6   88.99    4.50
   1  -9   6   84.39    4.10
  -1   9   6   81.19    4.40
   1  -9  -6   88.49    4.20
   1   9   6   90.59    4.50
   1   9   6   84.19    4.30
  -2   9   6   10.90    1.30
   2  -9   6    9.90    1.00
   2  -9   6   14.10    1.50
   2  -9  -6   12.60    1.20
   2   9   6   14.00    1.40
   2   9   6   13.20    1.30
   3   9  -6   -0.10    0.50
  -3   9   6   -0.90    0.70
   3  -9   6   -0.30    0.70
   3  -9   6    0.20    0.50
   3  -9  -6   -0.50    0.60
   3   9   6    0.10    0.70
   3   9   6   -0.30    0.60
   4   9  -6   -0.20    0.70
   4  -9   6    0.00    0.60
   4  -9   6    0.00    0.80
   4   9  -6    0.30    0.60
   4   9   6   -0.30    0.70
   4   9   6   -0.50    0.60
   4  -9  -6   -0.40    0.60
   4   9   6    0.00    0.50
   5  -9   6    1.20    1.10
   5  -9   6    2.30    0.80
   5   9  -6    1.00    0.60
   5   9  -6    1.70    0.70
   5   9   6    0.80    0.70
   5  -9  -6    2.10    0.70
   5   9   6    2.70    0.90
   5   9   6    2.00    0.60
   6  -9   6    0.50    1.00
   6   9  -6    0.80    0.70
   6  -9   6    1.80    0.80
   6   9  -6    1.10    0.80
   6  -9  -6    0.10    0.90
   6   9   6   -0.40    0.60
   6   9   6    2.10    0.90
   6   9   6    0.20    0.80
   6  -9  -6    1.40    0.80
   7   9  -6    0.40    0.70
   7  -9   6   -0.20    0.90
   7  -9   6   -0.20    1.00
   7   9  -6    0.10    0.70
   7   9   6    0.70    0.70
   7  -9  -6    0.00    1.00
   7  -9  -6    0.30    0.80
   7   9   6    0.00    0.80
   7   9   6    0.60    1.00
   8  -9   6    1.30    1.10
   8  -9   6   -1.00    1.20
   8   9  -6    0.40    0.80
   8  -9  -6    1.10    0.90
   8   9   6   -0.50    0.90
   8   9   6    0.60    0.80
   8  -9  -6    0.20    1.10
   8   9   6    0.70    1.00
   9  -9   6    5.00    1.30
   9  -9   6    8.40    1.80
   9   9   6    4.80    1.10
   9   9   6    5.30    1.30
   9  -9  -6    6.80    1.50
   9  -9  -6    4.50    1.20
  10  -9   6    3.60    1.30
  10  -9  -6    3.60    1.30
  10  -9  -6    2.60    1.20
 -11   9   6    7.60    1.30
  11  -9   6    8.80    1.70
  11  -9  -6    8.10    1.70
  12  -9   6    1.30    1.50
  12  -9  -6    0.10    1.40
  13  -9  -6   11.60    2.10
   0  10   6    0.40    0.80
   0  10   6    0.90    0.70
   0 -10   6    0.40    0.40
   1 -10   6   14.30    1.10
  -1  10   6   15.60    1.60
   1  10   6   21.90    1.70
   1  10   6   16.00    1.60
   1 -10  -6   13.90    1.20
   2 -10   6    0.30    0.50
   2  10  -6   -0.30    0.60
  -2  10   6    1.50    0.90
   2 -10   6   -0.80    0.70
   2  10   6    0.30    0.80
   2 -10  -6    0.20    0.70
   2  10   6    1.00    0.80
   3  10  -6   -0.30    0.60
   3 -10   6    1.50    0.90
   3 -10   6    0.60    0.60
  -3  10   6    0.80    0.90
   3  10   6   -0.10    0.80
   3 -10  -6    0.00    0.60
   3  10   6   -0.70    0.60
  -4  10   6   13.60    1.60
   4 -10   6   11.60    1.60
   4  10  -6   10.40    1.20
   4 -10   6   11.00    1.30
   4  10  -6   11.70    1.40
   4  10   6   11.00    1.40
   4  10   6   11.80    1.00
   4  10   6   13.60    1.50
   4 -10  -6   10.00    1.10
   5 -10   6   86.79    4.70
   5  10  -6  102.89    4.80
   5  10  -6   99.39    4.90
   5 -10   6   94.39    5.10
   5 -10  -6   96.59    4.80
   5  10   6   98.99    4.90
   5  10   6   88.59    4.60
   5  10   6   95.59    5.00
   6 -10   6    4.40    1.70
   6  10  -6    2.30    0.90
   6 -10   6    2.70    1.10
   6  10  -6    3.50    1.10
   6  10   6    3.80    0.90
   6 -10  -6    2.20    0.90
   6  10   6    3.60    1.30
   6  10   6    2.50    0.90
   7 -10   6    7.70    1.40
   7 -10   6    6.80    2.10
   7  10  -6    7.80    1.30
   7  10   6    7.40    1.30
   7  10   6    7.00    1.20
   7 -10  -6    4.20    1.30
   7 -10  -6    7.10    1.20
   8 -10   6    2.80    1.40
   8  10  -6    0.30    1.00
   8 -10   6   -2.50    1.10
   8  10   6   -0.60    1.10
   8 -10  -6   -1.50    1.10
   8  10   6    0.40    1.00
   8 -10  -6    1.30    1.00
   9 -10   6    0.80    1.60
  -9  10   6    0.60    1.10
   9 -10  -6    1.50    1.10
   9  10   6   -0.30    0.90
 -10  10   6    1.50    1.90
  10 -10   6    0.70    1.20
  10 -10  -6    2.70    1.40
  10 -10  -6    1.70    1.40
 -11  10   6   43.30    3.00
  11 -10   6   41.80    3.20
  11 -10  -6   46.70    3.20
  12 -10   6    5.10    1.70
  12 -10  -6    5.00    1.90
   0  11   6    0.40    1.00
   0  11   6   -0.60    0.80
   0 -11   6   -0.30    0.40
  -1  11   6   22.20    1.90
  -1  11   6   19.30    1.70
   1 -11   6   22.30    1.40
   1 -11  -6   18.70    1.40
   1  11   6   22.10    1.70
   1  11   6   21.50    2.00
  -2  11   6    8.30    1.40
   2  11  -6    7.30    1.20
   2 -11   6    6.80    0.90
   2 -11  -6    8.20    1.10
   2  11   6    7.10    1.20
   2  11   6    6.30    1.10
  -3  11   6    1.70    1.00
   3 -11   6   -0.30    0.70
   3 -11   6   -0.20    1.00
   3  11  -6    0.50    0.70
   3  11  -6    1.50    1.00
   3 -11  -6   -0.30    0.60
   3  11   6    1.00    0.90
   3  11   6    0.00    0.90
   4 -11   6   -0.20    0.80
   4  11  -6   -0.30    0.80
  -4  11   6    0.80    1.00
   4  11  -6    0.40    0.90
   4 -11   6    0.90    1.10
   4  11   6   -0.10    1.00
   4  11   6   -0.50    0.60
   4  11   6    0.30    0.80
   4 -11  -6    0.30    0.80
   5  11  -6   15.40    1.50
   5  11  -6   16.50    1.80
   5 -11   6   16.10    2.00
   5 -11   6   15.40    1.60
  -5  11   6   14.70    1.80
   5  11   6   15.30    1.80
   5  11   6   19.10    1.90
   5 -11  -6   17.80    1.80
  -6  11   6    7.90    1.40
   6 -11   6    3.40    1.20
   6 -11   6    6.10    2.10
   6  11  -6    5.30    1.00
   6  11  -6    2.90    1.10
   6  11   6    6.10    1.30
   6  11   6    5.50    1.20
   6 -11  -6    7.80    1.40
   7  11  -6    0.00    1.20
  -7  11   6    2.70    1.20
   7 -11   6    1.80    1.90
   7 -11   6    1.70    1.20
   7  11   6   -0.60    0.90
   7  11   6   -0.40    1.00
   7 -11  -6    0.90    0.90
   8 -11   6    2.20    1.40
   8 -11   6    1.80    1.10
   8  11  -6    0.80    1.20
  -8  11   6    5.80    1.60
   8  11   6    0.40    1.10
   8  11   6    1.60    1.30
   8 -11  -6    0.80    1.10
  -9  11   6   -0.40    1.10
   9 -11   6    2.60    1.20
   9  11   6    0.10    1.40
   9 -11  -6    0.40    1.10
 -10  11   6    6.10    1.40
  10 -11   6    2.70    2.10
  10 -11  -6    2.50    2.10
  11 -11   6   12.00    2.00
  11 -11  -6   12.60    2.00
   0  12   6  300.87   14.10
  -1  12   6   43.80    2.80
   1 -12   6   43.60    2.50
   1  12   6   47.60    2.90
   1  12   6   57.79    3.20
   1 -12  -6   42.40    2.60
   2  12  -6    1.50    0.90
   2  12  -6    0.10    0.80
  -2  12   6    2.90    1.20
   2 -12   6    1.60    0.80
   2 -12  -6    2.40    0.90
   2  12   6    0.30    1.10
   2  12   6   -0.30    1.10
  -3  12   6    1.50    1.00
   3 -12   6    1.10    0.80
   3  12  -6    1.30    1.20
   3  12  -6    2.90    1.10
   3  12   6    4.00    1.30
   3 -12  -6    1.70    0.80
   3  12   6    2.50    1.00
   4  12  -6    2.20    1.20
  -4  12   6    2.90    1.30
   4  12  -6   -0.10    0.90
   4 -12   6    0.70    1.70
   4 -12   6    1.00    0.90
   4  12   6    1.00    0.90
   4 -12  -6    0.10    1.00
   4  12   6    3.70    1.30
   5  12  -6    5.70    1.10
   5 -12   6    4.00    1.20
  -5  12   6    2.90    1.30
   5  12  -6    4.60    1.30
   5 -12   6    2.90    1.30
   5 -12  -6    3.10    1.20
   5  12   6    2.50    1.20
   5  12   6    4.40    1.30
   6  12  -6    4.60    1.30
  -6  12   6    5.40    1.40
   6 -12   6    4.90    1.10
   6  12   6    4.20    1.20
   6  12   6    3.70    1.60
   6 -12  -6    1.50    1.10
   7  12  -6    2.00    1.10
  -7  12   6    1.30    1.20
   7 -12   6    0.00    1.20
   7 -12  -6    0.40    1.00
   7  12   6    1.00    1.10
   7  12   6    1.60    1.60
  -8  12   6    2.00    1.30
   8 -12   6    2.20    1.20
   8  12  -6    3.40    1.50
   8 -12  -6    2.50    1.20
   8  12   6    3.00    1.70
   9 -12   6    3.50    1.70
   9  12   6    2.50    1.20
   9 -12  -6    2.50    1.80
  10 -12   6    3.50    1.50
  10 -12  -6    1.40    2.20
   0  13   6   -0.10    1.20
   0  13   6   -1.00    0.90
  -1  13   6    8.60    1.40
   1  13  -6    9.40    1.70
  -1  13   6    9.10    1.70
   1  13   6    8.40    1.60
   1  13   6    5.00    1.20
   2  13  -6   15.50    1.60
  -2  13   6   10.60    1.60
  -2  13   6   13.40    1.90
   2  13  -6   13.00    1.90
   2 -13  -6   11.30    1.40
   2  13   6   11.70    1.60
   2  13   6   10.60    1.80
   3 -13   6   -0.50    0.90
   3  13  -6   -3.00    1.10
   3  13  -6   -0.40    1.00
  -3  13   6    2.20    1.30
   3 -13  -6    0.40    0.90
   3  13   6   -0.30    1.30
   3  13   6    0.40    1.30
  -4  13   6   11.90    1.80
   4  13  -6    7.10    1.40
   4 -13   6    6.10    1.20
   4  13  -6    7.30    1.60
   4  13   6    5.70    1.30
   4  13   6    8.70    1.70
   4 -13  -6    4.90    1.30
   5 -13   6   -1.40    1.50
  -5  13   6    1.00    1.40
   5  13  -6   -1.40    0.90
   5 -13   6   -0.60    1.00
   5  13  -6    0.20    1.20
   5  13   6   -1.50    1.20
   5 -13  -6   -0.60    0.80
   5  13   6   -0.20    1.00
   6 -13   6    1.80    1.00
  -6  13   6    0.30    1.30
   6  13  -6    0.40    1.80
   6  13   6   -0.60    1.20
   6  13   6    0.30    1.90
   6 -13  -6   -0.50    1.00
   7  13  -6    0.30    1.60
   7 -13   6    0.30    1.30
  -7  13   6    1.00    1.40
   7  13   6    0.30    1.30
   7 -13  -6   -0.10    1.30
   7  13   6   -1.00    1.20
  -8  13   6    1.90    1.50
   8  13  -6   -0.60    1.20
   8 -13   6   -0.40    1.40
   8 -13  -6   -0.30    1.10
   8  13   6   -0.30    1.30
  -9  13   6   -0.70    1.40
   9 -13   6   -1.30    1.50
   9 -13  -6   -0.10    2.00
   0  14   6    6.30    1.40
   0  14   6   10.30    1.80
   1  14  -6    1.30    1.30
   1  14  -6    2.30    1.50
  -1  14   6    0.10    1.40
  -1  14   6    0.80    1.10
   1  14   6    2.40    1.50
   1  14   6    0.80    1.60
  -2  14   6    0.20    1.10
   2  14  -6    1.80    1.40
   2  14  -6    0.80    1.60
   2 -14  -6    1.00    0.90
   2  14   6    0.30    1.40
   2  14   6   -0.10    1.00
   3  14  -6   -1.00    1.40
  -3  14   6   -1.30    1.00
   3  14  -6    1.30    1.00
   3  14   6   -1.40    1.40
   3  14   6   -1.00    1.00
   3 -14  -6   -0.60    1.00
   4  14  -6    0.60    1.20
  -4  14   6    2.30    1.60
   4  14  -6    1.60    1.60
   4  14   6   -0.70    1.40
   4  14   6    1.90    1.50
   4 -14  -6   -0.30    0.90
   5  14  -6    6.20    1.70
   5 -14   6    1.60    1.20
  -5  14   6   11.10    2.00
   5 -14  -6    5.00    1.40
   5  14   6    1.10    1.40
   5  14   6    7.40    1.80
  -6  14   6    9.70    1.90
   6  14  -6    9.40    2.00
   6 -14   6    2.60    1.40
   6  14   6    6.40    1.80
   6 -14  -6    6.20    1.30
   6  14   6    3.20    1.50
   7 -14   6    1.10    1.50
   7  14  -6   -1.40    1.70
  -7  14   6    2.20    1.60
   7  14   6    1.40    1.50
   7 -14  -6    1.10    1.80
  -8  14   6    2.60    1.60
   8 -14   6    0.30    1.90
   8 -14  -6    0.10    1.60
   8  14   6    0.80    1.50
   0  15   6   -0.50    1.10
   0  15  -6   -0.30    1.50
   1  15  -6    2.80    1.70
   1  15  -6    7.70    2.00
  -1  15  -6    7.80    2.00
   1  15   6    6.70    1.80
   2  15  -6   -0.20    1.40
   2  15  -6    3.70    1.90
  -2  15   6    4.90    1.80
   2  15   6    4.10    1.80
  -3  15   6    6.80    1.90
   3  15  -6    0.80    1.70
   3  15  -6    0.00    1.40
   3 -15  -6    0.10    1.10
   3  15   6   -0.20    1.60
  -4  15   6    4.10    1.90
   4  15  -6    1.20    1.80
   4 -15  -6    0.80    1.20
   4  15   6    1.00    1.70
   5  15  -6    7.70    2.00
  -5  15   6   10.00    2.10
   5  15   6    7.40    2.20
   5 -15  -6    9.30    2.00
  -6  15   6    1.90    2.00
   6  15  -6    0.90    1.60
   6  15   6    0.10    1.60
   6 -15  -6   -1.00    1.40
   0  16  -6   16.60    3.00
  -1  16   6    6.40    2.70
   1  16  -6   15.40    2.50
  -1  16  -6   13.00    2.50
   1  16   6    2.20    1.50
   2  16  -6   -0.70    1.80
  -2  16   6   -0.10    2.30
   2  16   6    1.20    1.90
  -2  16  -6   -0.10    2.10
  -3  16   6    2.30    2.60
   3  16  -6    5.50    2.10
   3  16   6    6.40    2.30
  -3  16  -6    3.10    2.10
   0   0  -7    0.40    0.20
   0   0   7    0.30    0.20
  -1   0  -7    0.50    0.30
  -2   0   7    0.00    0.20
   2   0   7   -0.50    0.40
   2   0   7    0.20    0.30
  -3   0   7    0.60    0.20
   3   0   7    0.30    0.40
   3   0  -7    0.30    0.30
   3   0  -7    0.50    0.20
   3   0   7    0.00    0.40
   3   0   7   -0.40    0.40
   4   0   7    0.20    0.40
  -4   0   7    0.00    0.30
   4   0   7   -0.10    0.40
   4   0  -7    0.40    0.30
   4   0  -7    0.30    0.40
   4   0   7   -0.30    0.40
   5   0   7   -1.00    0.40
   5   0  -7   -0.20    0.40
   5   0   7    0.10    0.40
   5   0  -7   -0.10    0.30
   5   0   7    0.90    0.50
   6   0   7    0.60    0.50
   6   0   7    0.50    0.50
   6   0  -7    0.70    0.40
   6   0  -7    0.40    0.50
   6   0   7    0.50    0.50
   7   0   7   -0.50    0.50
   7   0  -7    0.10    0.40
   7   0   7    0.70    0.50
   7   0   7   -0.20    0.60
   7   0  -7   -0.10    0.50
   8   0  -7    0.50    0.50
   8   0   7    0.10    0.60
   8   0  -7    0.50    0.60
   8   0   7    0.50    0.60
   9   0   7   -0.40    0.70
   9   0  -7    0.90    0.70
   9   0   7    0.50    0.60
   9   0  -7   -1.00    0.60
   9   0   7    0.60    0.80
  10   0   7    0.40    0.80
  10   0  -7   -0.90    0.70
  10   0   7    0.80    0.70
  10   0   7    1.10    0.70
  10   0  -7    0.00    0.70
  11   0   7    2.10    0.90
  11   0   7    1.20    1.00
  12   0   7   -0.40    1.00
  12   0  -7    2.40    1.00
  12   0   7   -0.10    1.00
  13   0   7    1.00    1.20
  13   0   7    0.90    1.50
  13   0  -7    3.10    1.20
  14   0   7    0.00    1.30
  15   0  -7    1.90    1.40
   0   1  -7   -0.10    0.20
   0  -1  -7    0.00    0.20
   0  -1   7   -0.20    0.20
   0   1   7    0.20    0.20
  -1  -1  -7  215.88   10.00
   1   1  -7  224.58    9.90
   1  -1   7  224.28   10.00
  -1   1   7  229.08   10.00
  -1  -1   7  232.28    9.90
   1  -1  -7  221.48    9.90
  -1   1  -7  217.88   10.00
   1   1   7  225.98   10.00
   2  -1   7   17.20    1.10
   2  -1   7   17.10    1.10
  -2   1   7   17.30    1.00
   2  -1   7   17.40    1.00
   2   1   7   17.80    1.00
   2  -1  -7   17.70    1.00
   2   1   7   18.10    1.00
   3  -1   7  155.98    7.20
   3   1  -7  153.38    7.10
   3   1  -7  169.98    7.00
   3  -1   7  153.38    7.20
   3  -1   7  159.98    7.20
  -3   1   7  153.68    7.10
   3  -1  -7  162.58    7.10
   3   1   7  162.08    7.20
   3   1   7  159.68    7.10
   3  -1  -7  154.48    7.10
  -3  -1   7  152.98    7.00
   3   1   7  155.28    7.10
   4  -1   7   39.90    2.10
   4  -1   7   40.40    2.10
   4   1  -7   39.40    1.90
   4  -1   7   41.90    2.10
   4   1  -7   40.10    2.00
   4  -1  -7   42.30    2.00
   4   1   7   45.90    2.10
   4  -1  -7   40.10    2.10
   4   1   7   41.10    2.10
   4   1   7   40.20    2.00
  -4  -1   7   39.90    1.90
   5   1  -7   90.99    4.20
   5  -1   7   89.69    4.30
   5  -1   7   93.89    4.20
   5   1  -7   87.39    4.10
   5  -1   7   87.19    4.30
  -5  -1   7   89.89    4.10
   5   1   7   90.89    4.20
   5  -1  -7   90.79    4.20
   5   1   7   84.89    4.20
   5   1   7   91.59    4.30
   5  -1  -7   88.69    4.30
   6  -1   7   16.10    1.20
   6  -1   7   15.10    1.10
   6   1  -7   14.00    1.00
   6   1  -7   12.70    0.80
   6  -1   7   13.00    1.10
   6  -1  -7   12.60    0.90
   6   1   7   14.40    1.10
   6   1   7   12.90    1.10
   6   1   7   13.30    0.90
   6  -1  -7   12.20    1.10
   7  -1   7   -0.60    0.50
   7   1  -7    0.80    0.40
   7  -1   7   -0.20    0.50
   7   1  -7    0.80    0.50
   7  -1   7    0.20    0.50
   7  -1  -7    0.20    0.60
   7  -1  -7    0.70    0.50
   7   1   7    1.40    0.60
   7   1   7    0.10    0.50
   7   1   7   -0.30    0.50
   8  -1   7   87.49    4.50
   8  -1   7   91.19    4.50
   8   1  -7   88.59    4.20
   8   1  -7   87.09    4.40
   8  -1   7   88.69    4.30
   8  -1  -7   88.09    4.40
   8  -1  -7   88.09    4.30
   8   1   7   89.49    4.50
   8   1   7   88.69    4.30
   8   1   7   91.49    4.50
   9  -1   7    2.90    0.70
   9  -1   7    2.50    0.80
   9   1  -7    2.80    0.70
   9  -1   7    3.80    1.00
   9   1  -7    3.90    0.80
   9   1   7    3.20    0.70
   9   1   7    3.90    0.90
   9   1   7    1.70    0.80
   9  -1  -7    3.50    0.80
  10  -1   7   15.30    1.90
  10  -1   7   14.00    1.20
  10   1  -7   13.20    1.40
  10  -1   7   14.80    1.70
  10  -1  -7   13.40    1.40
  10  -1  -7   14.00    1.30
  10   1   7   11.80    1.10
  10   1   7   16.00    1.70
  10   1   7   13.40    1.50
  11   1  -7   83.59    4.50
  11  -1   7   91.69    4.80
  11  -1   7   80.79    4.80
  11   1   7   88.79    4.70
  11  -1  -7   86.09    4.60
  11   1   7   86.39    4.70
  12   1  -7    3.70    1.50
  12  -1   7    3.50    1.30
  12  -1   7    1.60    1.20
  12  -1  -7    1.80    1.00
  12  -1  -7    2.70    1.10
  12   1   7    3.20    1.20
  12   1   7    0.40    1.40
  13   1  -7   10.70    1.50
  13  -1   7    7.60    2.10
  13  -1   7    8.80    1.60
  13   1   7    7.80    1.60
  13  -1  -7    8.60    1.60
  13   1   7    9.00    1.70
  14  -1   7    0.20    1.20
  14  -1  -7    1.70    1.30
  15   1  -7    7.80    1.60
  15  -1   7    3.30    1.70
  15  -1  -7    2.60    1.70
  15   1   7    3.00    1.50
   0  -2  -7   53.29    2.50
   0   2   7   56.69    2.60
   0  -2   7   54.69    2.60
   0  -2   7   57.49    2.70
   0   2   7   54.69    2.60
   0   2  -7   53.19    2.60
  -1   2   7  324.07   14.80
   1  -2   7  331.77   14.80
   1  -2   7  331.87   14.80
   1   2  -7  341.47   14.70
  -1   2   7  331.07   14.80
   1   2   7  333.57   14.80
   1   2   7  326.77   14.80
  -1  -2   7  347.07   14.70
   1  -2  -7  323.87   14.70
   2  -2   7   30.00    1.60
   2  -2   7   30.60    1.60
   2  -2   7   29.50    1.50
  -2   2   7   28.90    1.60
   2   2  -7   29.40    1.40
   2   2   7   31.20    1.60
   2   2   7   30.10    1.60
   2   2   7   30.50    1.50
   2  -2  -7   29.80    1.50
   3   2  -7   98.99    4.30
  -3   2   7  101.69    4.60
   3  -2   7   99.59    4.60
   3   2  -7   97.09    4.40
   3  -2   7  101.19    4.60
   3  -2   7   97.19    4.60
   3  -2  -7   97.29    4.50
   3   2   7   99.49    4.50
   3   2   7   96.69    4.50
   3  -2  -7   94.19    4.50
   3   2   7   96.19    4.50
  -4   2   7    4.70    0.50
   4  -2   7    5.70    0.60
   4  -2   7    5.50    0.70
   4   2  -7    4.50    0.30
   4   2  -7    5.00    0.50
   4  -2   7    5.40    0.70
   4  -2  -7    5.40    0.60
  -4  -2   7    4.20    0.30
   4   2   7    6.60    0.60
   4   2   7    4.20    0.60
   4  -2  -7    5.50    0.60
   4   2   7    5.30    0.60
   5  -2   7   73.49    3.60
   5   2  -7   67.39    3.30
   5   2  -7   75.69    3.50
   5  -2   7   77.59    3.60
   5  -2   7   74.19    3.60
  -5  -2   7   75.59    3.30
   5   2   7   73.19    3.50
   5  -2  -7   72.99    3.60
   5   2   7   71.79    3.50
   5  -2  -7   74.19    3.60
   5   2   7   75.29    3.60
   6  -2   7   95.99    4.60
   6  -2   7   98.79    4.70
   6   2  -7   95.59    4.60
   6   2  -7   95.99    4.40
   6  -2   7   93.69    4.70
   6  -2  -7   96.49    4.70
   6   2   7  100.99    4.60
   6   2   7   97.89    4.70
   6   2   7   96.09    4.50
  -6  -2   7   97.79    4.40
   6  -2  -7   97.79    4.60
   7  -2   7   11.80    1.20
   7   2  -7   10.10    0.80
   7  -2   7    9.80    1.10
   7   2  -7   11.90    1.00
   7  -2   7   11.80    1.10
   7   2   7   11.30    1.10
   7  -2  -7   14.40    1.10
   7   2   7   10.20    0.90
   7   2   7   12.40    1.10
   7  -2  -7   11.60    1.10
   8  -2   7   23.80    1.60
   8  -2   7   17.80    1.70
   8   2  -7   23.50    1.40
   8  -2   7   25.00    1.70
   8   2  -7   25.70    1.60
   8   2   7   24.30    1.50
   8  -2  -7   24.30    1.70
   8  -2  -7   23.10    1.60
   8   2   7   26.90    1.80
   8   2   7   24.90    1.60
   9  -2   7   41.90    2.50
   9   2  -7   43.60    2.50
   9   2  -7   43.60    2.50
   9  -2   7   46.50    2.60
   9  -2   7   45.10    2.80
   9  -2  -7   50.79    2.70
   9   2   7   46.50    2.60
   9   2   7   43.20    2.60
   9   2   7   43.40    2.40
   9  -2  -7   44.80    2.50
  10   2  -7   96.19    4.90
  10  -2   7   94.79    5.20
  10  -2   7  103.99    5.10
  10  -2   7  101.29    4.90
  10   2   7   97.79    5.30
  10  -2  -7  100.99    5.00
  10   2   7   96.39    4.70
  10   2   7   91.19    4.90
  11   2  -7    4.70    1.20
  11  -2   7    0.80    0.90
  11  -2   7   -0.90    0.90
  11   2   7    0.10    0.90
  11   2   7    1.80    0.90
  11  -2  -7    3.50    1.00
  12  -2   7    6.60    1.40
  12  -2   7    8.90    1.90
  12   2  -7    8.30    1.30
  12   2   7    7.30    1.40
  12   2   7    8.00    2.00
  13  -2   7    8.20    1.60
  13  -2   7   10.00    2.10
  13   2   7   11.50    1.90
  14  -2   7   -1.20    1.20
  14   2   7   -0.60    1.20
  15   2  -7    7.00    1.60
  15  -2   7    1.50    1.60
  15  -2  -7    4.80    2.10
   0  -3  -7   -0.50    0.20
   0   3   7   -0.30    0.40
   0   3   7   -0.40    0.30
   0  -3   7   -0.70    0.40
   0  -3   7   -0.10    0.40
   1  -3   7   21.20    1.30
  -1   3   7   20.20    1.20
   1  -3   7   22.00    1.30
   1   3  -7   22.00    1.20
   1   3   7   20.50    1.20
  -1  -3   7   22.40    1.20
  -1  -3   7   20.50    1.30
   1  -3  -7   23.50    1.20
   1   3   7   20.70    1.20
   2  -3   7  132.69    6.30
   2  -3   7  135.89    6.20
   2   3  -7  137.59    6.10
  -2   3   7  137.29    6.20
   2  -3   7  136.89    6.30
   2   3   7  138.19    6.20
   2   3   7  138.79    6.20
   2  -3  -7  134.29    6.20
   3  -3   7    0.80    0.50
  -3   3   7    1.60    0.40
   3   3  -7    0.80    0.20
   3  -3   7    1.20    0.50
   3  -3   7    1.60    0.50
   3   3  -7    0.60    0.30
   3  -3  -7    0.90    0.40
   3   3   7    1.00    0.40
   3   3   7    1.40    0.40
   3  -3  -7    0.40    0.40
   3   3   7    0.90    0.30
   4  -3   7   32.70    1.80
   4   3  -7   31.30    1.60
   4   3  -7   31.60    1.50
   4  -3   7   32.80    1.80
   4  -3   7   31.70    1.80
   4   3   7   32.00    1.70
   4  -3  -7   30.70    1.70
   4   3   7   30.50    1.70
   4  -3  -7   32.90    1.80
   4   3   7   32.20    1.70
   5   3  -7   18.30    1.00
   5  -3   7   17.10    1.30
   5   3  -7   19.20    1.10
   5  -3   7   16.90    1.30
   5  -3   7   18.90    1.30
   5  -3  -7   18.50    1.30
   5  -3  -7   18.60    1.30
   5   3   7   18.80    1.20
  -5  -3   7   19.60    0.90
   5   3   7   17.40    1.20
   5   3   7   17.20    1.20
   6  -3   7   30.60    1.90
   6   3  -7   29.60    1.50
   6  -3   7   32.70    1.90
   6  -3   7   32.10    1.90
   6   3  -7   28.90    1.70
  -6  -3   7   32.80    1.50
   6   3   7   28.30    1.80
   6   3   7   33.10    1.80
   6  -3  -7   32.10    1.90
   6   3   7   29.50    1.70
   6  -3  -7   31.00    1.80
   7  -3   7    2.70    0.80
   7   3  -7    1.60    0.40
   7   3  -7    2.40    0.60
   7  -3   7    2.10    0.70
   7  -3   7    1.40    0.60
   7  -3  -7    2.20    0.60
   7  -3  -7    0.70    0.60
   7   3   7    2.10    0.60
   7   3   7    1.60    0.60
   7   3   7    2.50    0.60
   8  -3   7   47.50    2.70
   8   3  -7   44.50    2.60
   8  -3   7   49.10    2.80
   8  -3   7   48.50    2.70
   8   3  -7   45.10    2.50
   8   3   7   47.60    2.50
   8   3   7   49.40    2.60
   8  -3  -7   50.09    2.70
   8   3   7   48.10    2.80
   8  -3  -7   49.00    2.70
   9  -3   7   21.20    1.60
   9  -3   7   20.20    1.70
   9   3  -7   19.80    1.50
   9  -3   7   18.50    1.50
   9   3   7   18.70    1.40
   9   3   7   20.60    1.60
   9   3   7   19.90    1.70
   9  -3  -7   20.00    1.70
   9  -3  -7   19.70    1.60
  10  -3   7    3.10    1.20
  10   3  -7    4.50    1.00
  10  -3   7    0.70    0.90
  10  -3   7    3.40    0.90
  10   3   7    4.50    1.20
  10  -3  -7    5.70    1.20
  10   3   7    4.10    1.00
  10   3   7    3.20    0.80
  10  -3  -7    4.70    1.20
  11   3  -7    8.20    1.40
  11  -3   7    8.80    1.70
  11  -3   7    6.90    1.40
  11   3   7    8.00    1.30
  11  -3  -7    8.30    1.50
  11   3   7    6.30    1.40
  12   3  -7    3.30    1.00
  12  -3   7    1.40    1.30
  12  -3   7    1.40    1.10
  12  -3  -7    3.10    1.30
  12   3   7    1.80    1.10
  12   3   7    1.90    1.10
  13  -3   7    5.60    1.40
  13   3  -7    2.70    1.80
  13  -3   7    5.70    1.70
  13   3   7    4.10    1.40
  13  -3  -7    4.10    1.40
  14  -3   7    4.00    1.50
  14  -3  -7    4.30    1.50
  15  -3   7    0.40    1.60
  15  -3  -7    1.40    1.80
   0  -4  -7  228.38   10.30
   0   4   7  227.18   10.40
   0  -4   7  239.28   10.40
   0  -4   7  232.18   10.50
   0   4   7  226.88   10.40
  -1   4   7  104.89    4.90
   1  -4   7   99.59    4.70
   1  -4   7  108.19    5.00
   1  -4   7  103.59    4.90
  -1  -4   7  108.29    4.80
   1  -4  -7  104.39    4.80
   1   4   7  102.29    4.90
   1   4   7  106.69    4.90
   2  -4   7   53.89    2.60
  -2   4   7   50.59    2.60
   2  -4   7   51.49    2.50
   2  -4   7   50.89    2.70
   2   4   7   52.29    2.60
   2   4   7   50.29    2.50
   2  -4  -7   50.19    2.50
   3  -4   7   80.59    3.90
   3   4  -7   80.19    3.70
   3  -4   7   79.99    3.90
   3  -4   7   81.89    4.00
   3  -4  -7   83.79    3.90
   3   4   7   79.59    3.80
   3  -4  -7   81.09    3.90
   3   4   7   81.49    3.90
   3   4   7   79.59    3.80
   4   4  -7    3.60    0.40
   4  -4   7    3.50    0.70
   4  -4   7    4.30    0.70
   4  -4   7    4.30    0.70
   4   4  -7    3.50    0.40
   4   4   7    3.70    0.60
   4   4   7    3.40    0.60
   4  -4  -7    3.30    0.70
   4   4   7    3.40    0.50
   4  -4  -7    2.30    0.60
   5  -4   7    8.60    1.00
   5   4  -7    7.50    0.70
   5  -4   7   10.90    1.00
   5  -4   7    9.80    1.00
   5   4  -7    8.00    0.70
   5   4  -7    8.30    0.60
   5   4   7   10.90    0.90
   5  -4  -7    9.00    0.90
   5   4   7    8.60    0.90
   5   4   7    8.90    0.90
   5  -4  -7   10.10    1.00
   6   4  -7   90.49    4.40
   6  -4   7   94.99    4.60
   6   4  -7   92.89    4.20
   6   4  -7   90.19    4.30
   6  -4   7   92.89    4.60
   6  -4   7   90.59    4.60
   6   4   7   92.99    4.40
   6  -4  -7   91.59    4.50
   6   4   7   91.09    4.50
   6   4   7   95.49    4.40
   6  -4  -7   94.09    4.60
   7  -4   7   -0.30    0.70
   7   4  -7    0.60    0.40
   7   4  -7    0.60    0.50
   7  -4   7    0.50    0.60
   7  -4   7    0.20    0.70
   7   4  -7    0.20    0.30
   7  -4  -7    0.10    0.70
   7   4   7    1.40    0.60
   7   4   7    0.40    0.60
   7  -4  -7    0.60    0.60
   7   4   7    0.50    0.60
   8  -4   7    0.90    0.70
   8  -4   7    1.80    0.80
   8  -4   7    0.80    0.80
   8   4  -7    1.00    0.40
   8   4  -7    0.50    0.60
   8  -4  -7    1.90    0.70
   8  -4  -7    2.00    0.80
   8   4   7    1.00    0.60
   8   4   7    1.40    0.70
   8   4   7    0.80    0.70
   9   4  -7   10.10    1.00
   9  -4   7   11.40    1.30
   9   4  -7    9.90    1.10
   9  -4   7   12.70    1.40
   9  -4   7   13.20    1.50
   9   4   7   14.10    1.30
   9  -4  -7   10.40    1.20
   9   4   7   11.70    1.30
   9  -4  -7   11.30    1.30
   9   4   7   11.20    1.10
  10  -4   7   14.30    1.70
  10  -4   7   12.70    1.50
  10   4  -7   17.80    1.50
  10  -4   7   17.80    2.00
  10   4   7   15.80    1.50
  10   4   7   15.80    1.60
  10  -4  -7   17.40    1.70
  10   4   7   14.20    1.30
  10  -4  -7   14.80    2.10
  11  -4   7   32.40    2.30
  11  -4   7   34.80    2.50
  11   4  -7   32.60    2.90
  11  -4   7   36.70    2.60
  11   4   7   36.00    2.70
  11  -4  -7   42.60    2.60
  11   4   7   31.30    2.30
  11  -4  -7   29.80    2.60
  12   4  -7   19.90    1.80
  12  -4   7   17.50    2.00
  12   4   7   16.70    2.50
  13   4  -7    2.20    1.10
  13  -4   7    3.50    1.50
  13  -4  -7    3.00    1.30
  14  -4   7    1.10    1.40
  14  -4  -7    3.30    1.50
  15  -4   7   -1.20    1.60
  15  -4  -7    1.10    1.60
   0   5   7    0.50    0.40
   0  -5  -7    0.30    0.30
   0  -5   7    0.80    0.50
   0   5   7   -0.30    0.50
  -1   5   7   36.70    2.00
   1  -5   7   37.10    1.80
   1  -5   7   39.00    2.10
   1  -5   7   36.10    2.10
   1   5   7   37.50    2.00
   1   5   7   37.00    2.00
   1  -5  -7   36.30    1.90
  -1  -5   7   38.00    2.00
   2  -5   7  132.89    6.30
   2  -5   7  129.89    6.10
  -2   5   7  133.69    6.20
   2  -5   7  135.29    6.30
   2   5   7  134.59    6.20
   2   5   7  135.39    6.20
   2  -5  -7  133.49    6.10
   3   5  -7   15.90    0.90
   3  -5   7   15.50    1.30
   3  -5   7   17.20    1.30
   3  -5   7   15.40    1.10
   3   5   7   15.20    1.10
   3  -5  -7   14.90    1.10
   3  -5  -7   17.60    1.20
   3   5   7   16.20    1.00
   3   5   7   14.90    1.00
   4  -5   7    7.20    1.00
   4  -5   7    6.30    0.90
   4  -5   7    6.20    0.80
   4   5  -7    7.60    0.60
   4  -5  -7    6.80    0.80
   4  -5  -7    8.10    0.90
   4   5   7    5.80    0.60
   4   5   7    7.10    0.80
   4   5   7    7.10    0.80
   5   5  -7   13.60    0.80
   5   5  -7   13.20    0.90
   5  -5   7   14.90    1.20
   5   5  -7   12.30    0.80
   5  -5   7   12.10    1.10
   5  -5   7   11.20    1.20
   5  -5  -7   12.40    1.10
   5   5   7   12.90    1.00
   5   5   7   12.20    1.00
   5  -5  -7   12.30    1.20
   5   5   7   13.00    1.00
   6  -5   7   15.80    1.50
   6  -5   7   15.50    1.30
   6  -5   7   15.00    1.20
   6   5  -7   14.60    0.90
   6   5  -7   14.20    1.00
   6   5  -7   13.20    1.00
   6  -5  -7   14.40    1.20
   6   5   7   14.20    1.10
   6   5   7   14.20    1.10
   6   5   7   13.80    1.00
   6  -5  -7   14.70    1.30
   7  -5   7    2.20    0.80
   7   5  -7    2.60    0.50
   7  -5   7    2.90    0.90
   7  -5   7    2.20    0.70
   7   5  -7    2.50    0.60
   7   5  -7    2.10    0.50
   7  -5  -7    2.80    0.80
   7   5   7    2.50    0.70
   7   5   7    2.70    0.70
   7   5   7    1.90    0.70
   8  -5   7   24.60    1.90
   8   5  -7   28.60    1.70
   8  -5   7   26.00    1.80
   8   5  -7   23.30    1.50
   8  -5   7   27.80    2.20
   8   5  -7   25.90    1.50
   8  -5  -7   25.40    1.80
   8   5   7   26.30    1.70
   8   5   7   27.30    1.70
   8   5   7   26.80    1.90
   8  -5  -7   26.90    1.90
   9  -5   7    7.30    1.20
   9   5  -7    7.10    0.90
   9  -5   7    6.00    1.20
   9   5  -7    9.90    1.50
   9  -5   7    8.50    1.30
   9   5   7    8.30    1.10
   9  -5  -7    8.00    1.20
   9  -5  -7    8.90    1.50
   9   5   7    8.80    1.00
   9   5   7    8.30    1.10
  10  -5   7    1.30    0.90
  10  -5   7    1.30    1.10
  10  -5   7   -1.20    0.80
  10  -5  -7    1.50    0.90
  10   5   7    1.20    0.90
  10   5   7   -0.50    1.00
  10   5   7    1.70    0.90
  10  -5  -7    1.60    1.10
  11   5  -7   59.89    3.50
  11  -5   7   58.59    3.60
  11  -5   7   58.69    3.50
  11  -5  -7   53.69    4.40
  11   5   7   56.59    3.40
  11   5   7   52.59    3.70
  11  -5  -7   59.39    3.60
  12  -5   7    5.70    1.40
  12   5  -7    7.20    1.50
  12  -5   7    4.90    1.40
  12   5   7    5.10    1.30
  12  -5  -7    4.40    1.40
  13  -5   7    4.80    1.50
  13  -5  -7    4.90    1.40
  14  -5  -7    1.10    1.40
  15  -5   7    0.60    1.60
  15  -5  -7    0.70    2.20
   0  -6  -7   53.99    2.70
   0  -6   7   55.49    2.90
   0  -6   7   55.39    2.60
   0   6   7   57.69    2.90
   0   6   7   57.39    2.90
  -1   6   7  118.19    5.60
   1  -6   7  125.49    5.40
   1  -6   7  112.09    5.60
   1   6   7  114.29    5.60
  -1  -6   7  117.49    5.50
   1  -6  -7  116.69    5.40
   1   6   7  116.59    5.50
   2  -6   7   -0.10    0.50
  -2   6   7   -0.30    0.50
   2  -6   7    0.50    0.40
   2   6   7    0.30    0.50
   2   6   7    0.60    0.50
   2  -6  -7    0.10    0.40
   3   6  -7    2.40    0.50
   3  -6   7    3.10    0.80
   3  -6   7    1.90    0.50
   3   6   7    2.60    0.60
   3  -6  -7    2.50    0.60
   3   6   7    2.30    0.60
   3   6   7    2.40    0.40
   4  -6   7   60.69    3.20
   4  -6   7   60.49    3.00
   4   6  -7   61.29    2.90
   4  -6   7   55.39    3.20
   4   6   7   56.39    3.10
   4  -6  -7   62.19    3.10
   4  -6  -7   61.59    3.20
   4   6   7   59.89    3.00
   4   6   7   58.79    2.90
   5  -6   7   73.29    3.90
   5   6  -7   74.29    3.50
   5   6  -7   72.39    3.60
   5  -6   7   71.99    3.80
   5   6  -7   69.39    3.40
   5  -6   7   75.09    3.70
   5   6   7   73.79    3.60
   5  -6  -7   72.39    3.80
   5   6   7   76.99    3.70
   5  -6  -7   72.79    3.70
   5   6   7   75.59    3.70
   6  -6   7    1.50    0.80
   6  -6   7    1.00    0.60
   6   6  -7    1.10    0.40
   6  -6   7    1.50    0.80
   6   6  -7    0.90    0.50
   6   6  -7    0.30    0.40
   6   6   7   -0.10    0.50
   6  -6  -7    1.30    0.60
   6   6   7   -0.30    0.40
   6   6   7    0.70    0.60
   6  -6  -7    1.60    0.80
   7   6  -7   -0.10    0.50
   7  -6   7    0.40    0.80
   7  -6   7    0.40    0.80
   7   6  -7   -0.20    0.50
   7  -6   7    0.20    0.70
   7   6  -7    0.60    0.40
   7  -6  -7    0.80    0.70
   7   6   7    0.80    0.60
   7   6   7    0.40    0.50
   7  -6  -7    0.70    0.80
   7   6   7   -1.00    0.60
   8  -6   7    0.60    0.80
   8  -6   7    0.20    0.90
   8   6  -7    0.60    0.50
   8   6  -7   -0.60    0.50
   8   6   7    0.90    0.60
   8   6   7   -0.90    0.70
   8  -6  -7   -0.40    0.70
   8   6   7    0.40    0.70
   8  -6  -7   -0.20    0.70
   9   6  -7    1.40    0.80
   9  -6   7    0.60    0.90
   9  -6   7    1.10    1.00
   9   6   7    1.40    0.80
   9  -6  -7    0.70    0.90
   9   6   7   -0.50    0.80
   9   6   7    0.60    0.80
   9  -6  -7   -0.10    0.80
  10   6  -7   24.30    1.70
  10  -6   7   22.60    2.90
  10  -6   7   27.60    2.10
  10  -6  -7   29.60    2.10
  10   6   7   25.70    1.80
  10  -6  -7   22.20    2.00
  10   6   7   19.90    1.80
  11  -6   7   27.50    2.30
  11   6  -7   28.50    2.10
  11   6   7   22.60    1.90
  12  -6   7   -0.30    1.20
  12   6   7    0.10    1.50
  12  -6  -7    0.70    1.20
  13  -6   7    3.80    1.50
  13  -6  -7    3.40    1.50
  14  -6   7    2.70    1.60
  14  -6  -7    1.90    1.50
   0  -7  -7    0.60    0.40
   0  -7   7    0.30    0.60
   0   7   7    0.20    0.50
   0  -7   7    0.50    0.30
   0   7   7    0.10    0.60
   1  -7   7   53.59    2.80
  -1   7   7   50.89    2.70
   1  -7   7   53.29    2.50
   1   7   7   48.50    2.70
   1  -7  -7   50.69    2.50
   1   7   7   44.40    2.60
   2  -7   7   13.40    1.30
  -2   7   7   11.00    1.10
   2  -7   7   11.70    0.90
   2   7   7   13.60    1.20
   2  -7  -7    9.80    0.90
   2   7   7   10.80    1.00
   3  -7   7   17.40    1.20
   3   7  -7   17.30    1.20
   3  -7   7   20.30    1.50
   3   7   7   20.70    1.30
   3   7   7   18.90    1.40
   3   7   7   19.20    1.10
   3  -7  -7   16.60    1.20
   4   7  -7    6.80    0.70
   4  -7   7    4.40    0.70
   4  -7   7    5.60    1.00
   4  -7  -7    5.10    0.80
   4   7   7    6.20    0.80
   4   7   7    4.90    0.90
   4   7   7    5.30    0.60
   5   7  -7   22.00    1.60
   5  -7   7   24.30    1.80
   5   7  -7   23.90    1.40
   5  -7   7   25.30    1.70
   5   7  -7   24.30    1.60
   5  -7  -7   25.80    1.60
   5  -7  -7   23.20    1.80
   5   7   7   24.00    1.50
   5   7   7   23.40    1.60
   5   7   7   26.20    1.60
   6   7  -7   31.40    1.80
   6   7  -7   35.50    2.00
   6   7  -7   34.70    1.90
   6  -7   7   32.90    2.10
   6  -7   7   35.60    2.30
   6   7   7   33.60    2.10
   6  -7  -7   37.40    2.10
   6   7   7   33.20    1.90
   6  -7  -7   34.90    2.30
   6   7   7   34.50    2.10
   7   7  -7    2.20    0.60
   7   7  -7    3.00    0.70
   7   7  -7    2.20    0.60
   7  -7   7    2.40    0.80
   7  -7   7    1.50    1.00
   7   7   7    3.50    0.80
   7  -7  -7    1.90    0.80
   7  -7  -7    4.70    1.20
   7   7   7    1.90    0.70
   7   7   7    2.50    0.70
   8   7  -7    3.70    0.60
   8   7  -7    2.90    0.90
   8  -7   7    4.70    1.20
   8  -7   7    2.10    0.90
   8  -7  -7    3.10    0.90
   8   7   7    4.10    0.90
   8  -7  -7    3.80    1.40
   8   7   7    4.40    0.90
   8   7   7    3.60    0.80
   9  -7   7    1.60    1.00
   9  -7   7    0.20    1.10
   9   7   7   -0.70    0.90
   9  -7  -7    0.90    1.00
   9  -7  -7    0.60    0.90
   9   7   7   -0.20    0.80
   9   7   7   -0.40    0.80
  10  -7   7    2.30    1.20
  10  -7   7    1.40    1.10
  10   7   7    0.50    0.90
  10  -7  -7    0.80    1.50
  10  -7  -7    1.20    1.60
  10   7   7   -0.20    0.90
  11  -7   7   56.59    4.10
  11  -7   7   64.59    3.90
  11  -7  -7   62.29    3.80
  11   7   7   67.89    3.60
  12  -7   7    2.10    2.00
  12   7   7    2.70    1.10
  12  -7  -7    0.90    1.20
  12  -7  -7    3.60    1.40
  13  -7   7    0.30    1.50
  13  -7  -7   -0.30    1.90
  14  -7   7    0.90    1.80
  14  -7  -7    1.60    1.70
   0  -8   7  276.07   12.40
   0  -8   7  274.07   12.70
   0  -8  -7  287.57   12.50
   0   8   7  279.27   12.80
   0   8   7  271.67   12.70
  -1   8   7    2.90    0.80
   1  -8   7    2.20    0.50
   1   8   7    4.60    0.90
   1   8   7    3.60    0.70
   1  -8  -7    3.40    0.60
   2  -8   7   48.70    2.40
   2  -8   7   44.10    2.60
  -2   8   7   43.20    2.60
   2   8   7   47.60    2.50
   2   8   7   45.80    2.60
   2  -8  -7   44.70    2.40
   3  -8   7   -0.10    0.50
   3   8  -7   -0.30    0.50
  -3   8   7    0.80    0.70
   3  -8   7    1.10    0.80
   3   8   7    0.20    0.50
   3  -8  -7    0.50    0.50
   3   8   7   -0.60    0.60
   4  -8   7   11.30    1.10
   4   8  -7   11.70    1.00
   4  -8   7   11.70    1.40
   4   8   7   12.70    1.30
   4  -8  -7   10.80    1.10
   4   8   7   10.60    0.90
   4   8   7   10.60    1.10
   5  -8   7   35.40    2.20
   5   8  -7   36.10    2.20
   5   8  -7   34.30    2.00
   5  -8   7   36.90    2.40
   5  -8  -7   35.00    2.40
   5   8   7   37.90    2.20
   5  -8  -7   37.10    2.20
   5   8   7   36.60    2.00
   5   8   7   38.80    2.10
   6   8  -7   44.20    2.40
   6  -8   7   42.80    2.80
   6   8  -7   44.40    2.30
   6  -8   7   45.60    2.60
   6   8   7   42.40    2.40
   6  -8  -7   39.90    2.50
   6   8   7   42.90    2.60
   6   8   7   46.10    2.50
   6  -8  -7   40.70    2.70
   7   8  -7    6.20    1.00
   7  -8   7    6.00    1.30
   7  -8   7    6.50    1.20
   7   8  -7    7.90    0.90
   7  -8  -7    7.90    1.10
   7   8   7    5.60    1.00
   7  -8  -7    3.00    1.10
   7   8   7    4.70    0.90
   7   8   7    5.90    1.00
   8   8  -7    3.20    1.00
   8  -8   7    3.30    1.20
   8  -8   7    3.40    1.00
   8   8   7    1.30    1.00
   8   8   7    3.40    0.90
   8  -8  -7    3.70    1.10
   8   8   7    3.80    0.90
   8  -8  -7    3.90    1.20
   9  -8   7    3.80    1.30
   9  -8   7    3.40    1.40
   9  -8  -7    3.90    1.20
   9   8   7    2.10    1.00
   9   8   7    2.50    1.00
   9  -8  -7    4.00    1.10
   9   8   7    3.60    1.00
  10  -8   7    4.20    1.70
  10  -8   7    2.60    2.10
 -10   8   7    4.50    1.10
  10  -8  -7    5.60    1.50
  10   8   7    2.80    1.10
  10  -8  -7    5.30    1.30
  11  -8   7   47.10    3.10
 -11   8   7   40.60    2.70
  11  -8   7   36.70    3.10
  11   8   7   37.80    2.90
  11  -8  -7   46.50    3.10
  12  -8   7    8.90    2.00
  12  -8  -7   11.30    2.20
  12  -8  -7    8.80    1.70
  13  -8   7   -0.70    1.40
  13  -8  -7    1.50    1.70
   0  -9   7    0.10    0.30
   0  -9  -7    0.30    0.50
   0   9   7    0.00    0.50
   0   9   7    0.90    0.60
   1  -9   7    6.20    0.70
   1  -9   7    8.20    1.10
   1   9   7    8.40    1.00
   1  -9  -7    7.90    0.90
   2  -9   7   35.50    2.00
  -2   9   7   35.20    2.20
   2  -9   7   37.30    2.40
   2   9   7   37.30    2.30
   2   9   7   38.90    2.30
   2  -9  -7   36.90    2.10
   3  -9   7    0.00    0.50
   3  -9   7    0.00    0.90
  -3   9   7   -0.80    0.70
   3   9  -7   -0.10    0.50
   3  -9  -7    0.30    0.50
   3   9   7    0.90    0.60
   3   9   7    0.90    0.70
   4  -9   7    0.00    0.80
  -4   9   7    0.60    0.80
   4   9  -7    0.70    0.60
   4   9  -7    0.50    0.70
   4  -9   7    0.80    0.70
   4   9   7    0.30    0.70
   4   9   7    0.40    0.50
   4   9   7    1.00    0.80
   4  -9  -7    0.30    0.60
   5   9  -7    4.70    0.80
   5  -9   7    4.30    0.90
   5  -9   7    3.90    1.30
   5   9  -7    5.20    1.00
   5   9   7    4.40    0.80
   5   9   7    5.30    1.00
   5  -9  -7    4.30    0.90
   5   9   7    5.90    1.00
   6   9  -7   44.20    2.70
   6   9  -7   44.30    2.60
   6  -9   7   46.30    3.00
   6  -9   7   46.40    2.70
   6   9   7   49.50    2.60
   6   9   7   49.90    2.80
   6  -9  -7   45.20    2.70
   6   9   7   48.10    2.80
   7  -9   7    0.90    1.00
   7   9  -7   -0.40    0.60
   7  -9   7    0.20    1.10
   7   9  -7   -1.20    0.80
   7   9   7   -0.10    0.90
   7   9   7    0.80    0.90
   7   9   7   -0.50    0.90
   7  -9  -7   -1.20    0.90
   7  -9  -7   -0.50    0.80
   8  -9   7    1.80    1.20
   8   9  -7    2.80    1.00
   8  -9   7    2.90    1.40
   8  -9  -7    3.50    1.20
   8   9   7    2.00    1.10
   8   9   7    2.60    1.30
   8  -9  -7    3.90    1.10
   8   9   7    2.60    1.00
  -9   9   7    2.50    1.00
   9  -9   7    1.30    1.90
   9  -9   7    0.60    1.00
   9  -9  -7   -0.30    1.20
   9  -9  -7    3.60    1.20
   9   9   7    1.60    1.00
   9   9   7    0.00    1.10
   9   9   7   -0.30    0.90
 -10   9   7    6.10    1.20
  10  -9  -7    3.00    1.30
  10  -9  -7    2.00    1.20
 -11   9   7   41.20    3.00
  11  -9   7   37.70    3.00
  11  -9  -7   38.40    3.10
  11  -9  -7   45.10    3.20
  12  -9   7    2.90    1.60
  12  -9  -7    6.50    1.70
  13  -9   7    8.20    2.10
  13  -9  -7   11.80    2.10
   0  10   7    2.40    0.80
   0  10   7    2.70    1.00
   0 -10   7    2.80    0.50
   1 -10   7    4.30    0.70
  -1  10   7    6.70    1.10
   1 -10   7    5.00    1.10
  -1  10   7    6.00    1.00
   1 -10  -7    5.30    0.80
   1  10   7    4.70    0.90
   1  10   7    4.20    1.00
  -2  10   7    9.40    1.30
   2 -10   7   11.60    1.50
   2 -10   7   10.00    1.00
   2  10   7   11.90    1.40
   2 -10  -7   12.10    1.20
   2  10   7    9.20    1.30
   3 -10   7    3.60    1.10
  -3  10   7    4.80    1.10
   3  10  -7    4.60    0.90
   3 -10   7    2.70    0.70
   3  10   7    4.30    1.10
   3 -10  -7    3.80    0.80
   3  10   7    5.60    1.10
   4  10  -7    1.30    0.80
   4  10  -7    0.90    0.90
   4 -10   7    1.20    0.70
  -4  10   7    1.70    0.90
   4 -10   7    2.30    1.10
   4  10   7    1.00    0.60
   4  10   7    0.40    0.90
   4 -10  -7    0.80    0.70
   4  10   7    1.50    0.90
  -5  10   7    3.60    0.90
   5 -10   7    3.80    1.20
   5 -10   7    3.70    0.80
   5  10  -7    2.50    0.80
   5  10   7    1.20    0.70
   5 -10  -7    3.90    0.90
   5  10   7    2.00    1.00
   6 -10   7   11.60    1.50
   6  10  -7   15.30    1.50
   6  10  -7   10.50    1.30
  -6  10   7   16.80    1.70
   6 -10   7   16.80    2.10
   6  10   7   14.30    1.70
   6  10   7   12.20    1.50
   6  10   7   11.40    1.40
   6 -10  -7   12.90    1.40
   7 -10   7    2.90    1.20
  -7  10   7    4.40    1.20
   7  10  -7    2.40    1.10
   7 -10   7    1.80    1.50
   7  10   7    2.40    1.00
   7  10   7    5.00    1.10
   7  10   7    2.60    1.00
   7 -10  -7    3.40    1.00
  -8  10   7    3.50    1.30
   8 -10   7   -1.10    1.10
   8 -10   7    1.00    1.20
   8  10  -7    0.00    1.00
   8  10   7   -0.30    0.90
   8 -10  -7    0.70    1.00
   8 -10  -7    0.20    1.20
   8  10   7    2.10    1.20
   9 -10   7    0.30    1.60
   9 -10   7   -0.50    1.10
  -9  10   7    0.60    1.00
   9 -10  -7    0.60    1.50
   9  10   7    1.60    1.30
  10 -10   7    3.60    1.40
  10 -10  -7    6.00    2.00
 -11  10   7   51.89    3.80
  11 -10   7   32.50    3.00
  11 -10  -7   41.80    3.10
  12 -10   7   -0.50    1.60
   0  11   7    0.60    0.80
   0  11   7   -1.00    0.90
   0 -11   7   -0.40    0.50
   1 -11   7    3.50    0.70
  -1  11   7    4.40    1.00
   1 -11  -7    3.80    0.80
   1  11   7    4.40    1.00
   2  11  -7   25.30    1.90
  -2  11   7   23.80    1.90
   2 -11   7   25.90    2.30
   2 -11   7   23.20    1.60
   2  11   7   25.90    1.90
   2 -11  -7   25.40    1.70
   2  11   7   29.10    2.10
   3 -11   7    0.50    0.80
   3 -11   7    2.70    1.10
  -3  11   7    0.10    0.90
   3  11  -7    0.10    0.80
   3 -11  -7   -0.40    0.80
   3  11   7    0.80    1.00
   3  11   7    0.50    0.90
   4 -11   7   -0.10    0.80
   4  11  -7    0.10    0.80
   4 -11   7    0.60    1.10
  -4  11   7   -0.60    0.90
   4  11  -7    0.00    0.90
   4  11   7   -0.10    0.80
   4 -11  -7    1.70    0.80
   4  11   7    1.40    0.70
   4  11   7    0.10    0.90
   5 -11   7    5.40    1.40
   5 -11   7    4.80    1.10
   5  11  -7    5.80    1.20
  -5  11   7    5.30    1.30
   5  11  -7    3.50    1.00
   5 -11  -7    4.30    1.10
   5  11   7    4.30    1.20
   5  11   7    8.40    1.40
   6 -11   7    1.60    1.20
  -6  11   7   -0.10    1.00
   6  11  -7    0.30    0.90
   6  11  -7   -0.80    0.90
   6 -11   7    0.40    1.00
   6 -11  -7   -0.20    0.80
   6  11   7    0.90    1.00
   6  11   7    0.20    0.90
  -7  11   7    2.20    1.30
   7  11  -7    0.40    1.20
   7 -11   7   -0.20    0.90
   7 -11   7    0.30    1.40
   7 -11  -7    0.30    0.90
   7  11   7    1.60    1.10
   7  11   7   -1.00    0.90
   8 -11   7    1.90    1.40
   8 -11   7    4.50    1.60
  -8  11   7    3.50    1.20
   8  11  -7    1.30    1.20
   8 -11  -7    1.40    1.10
   8  11   7    0.90    1.30
   8  11   7    1.50    1.10
  -9  11   7    4.70    1.80
   9 -11   7    0.00    1.40
   9 -11  -7    3.40    1.80
   9  11   7    1.40    1.10
  10 -11   7    4.30    1.50
  10 -11  -7    3.70    1.50
 -11  11   7   18.30    3.10
   0  12   7  361.86   17.50
   0  12   7  403.26   17.70
   1 -12   7   26.10    1.70
  -1  12   7   27.10    2.10
   1 -12  -7   26.70    1.80
   1  12   7   24.30    2.00
   1  12   7   34.60    2.40
  -2  12   7    0.70    0.90
  -2  12   7    2.30    1.10
   2 -12   7   -0.50    0.70
   2  12  -7   -0.20    0.90
   2 -12  -7   -0.50    0.70
   2  12   7   -0.60    1.10
   2  12   7    0.30    0.90
  -3  12   7    9.10    1.50
   3 -12   7    5.60    1.00
   3  12  -7    3.90    1.30
   3  12  -7    5.60    1.20
   3 -12   7    4.00    1.30
   3 -12  -7    5.00    1.10
   3  12   7    4.60    1.10
   4  12  -7    1.10    1.20
   4 -12   7   -0.20    1.10
   4 -12   7   -0.80    0.80
  -4  12   7   -0.10    1.10
   4  12  -7   -0.50    0.90
   4  12   7   -0.30    1.00
   4  12   7    1.60    1.10
   4 -12  -7   -0.10    0.90
   5 -12   7   12.70    1.80
   5  12  -7   12.70    1.70
   5  12  -7   10.80    1.40
  -5  12   7   14.90    1.80
   5 -12   7    8.40    1.20
   5 -12  -7   11.30    1.70
   5  12   7   10.50    1.60
   5  12   7   11.80    1.70
   6 -12   7    5.70    1.70
  -6  12   7    8.60    1.60
   6  12  -7    8.10    1.50
   6 -12   7    6.40    1.20
   6  12   7   12.00    2.00
   6  12   7    8.70    1.50
   6 -12  -7    7.10    1.70
   7  12  -7    6.80    1.40
  -7  12   7    6.20    1.50
   7 -12   7    4.20    1.20
   7  12   7    5.00    1.40
   7 -12  -7    4.50    1.20
   7  12   7    3.70    1.30
   8  12  -7    3.20    1.40
   8 -12   7    3.90    1.30
  -8  12   7    3.30    1.40
   8 -12  -7    4.20    1.30
   8  12   7    4.00    1.70
  -9  12   7    2.90    1.40
   9 -12   7    1.50    1.30
   9  12   7    2.30    1.30
   9 -12  -7    0.70    1.20
  10 -12   7    3.40    1.50
  10 -12  -7    3.40    1.50
   0  13   7   -0.10    1.20
   0  13   7    1.60    1.40
   1  13  -7    1.50    1.00
  -1  13   7    2.10    1.40
  -1  13   7    2.90    1.30
   1  13   7    1.80    1.10
   1  13   7    2.30    1.30
  -2  13   7    3.30    1.20
   2  13  -7    4.00    1.10
  -2  13   7    6.60    1.50
   2  13  -7    3.90    1.40
   2  13   7    6.80    1.50
   2 -13  -7    2.20    0.90
   2  13   7    3.90    1.10
   3  13  -7    0.00    1.00
  -3  13   7    0.90    1.30
   3 -13   7    0.40    0.80
   3  13  -7   -0.70    1.20
   3  13   7   -0.30    0.90
   3 -13  -7   -0.20    0.90
   3  13   7    1.00    1.30
   4 -13   7    6.10    1.20
   4  13  -7    9.30    1.70
   4  13  -7    4.10    1.20
  -4  13   7   10.10    1.70
   4  13   7    8.80    1.60
   4  13   7    3.00    1.10
   4 -13  -7    4.00    1.20
  -5  13   7    2.40    1.40
   5 -13   7   -0.10    1.40
   5  13  -7    0.70    1.30
   5 -13   7    0.00    1.10
   5  13  -7    0.40    1.30
   5  13   7   -0.20    1.20
   5  13   7   -1.10    1.10
   5 -13  -7    0.60    1.10
   6 -13   7   15.60    2.00
   6  13  -7   23.80    2.30
  -6  13   7   24.00    2.60
   6  13   7   16.70    2.20
   6 -13  -7   23.10    2.30
   6  13   7   22.20    2.90
   7 -13   7    1.60    1.10
   7  13  -7    0.00    1.60
  -7  13   7   -1.60    1.30
   7 -13  -7   -0.70    1.00
   7  13   7   -0.30    1.20
   7  13   7    0.10    1.20
   8 -13   7    1.30    1.20
   8  13  -7    0.10    1.40
  -8  13   7    0.40    1.40
   8  13   7    0.50    1.30
   8 -13  -7   -0.20    1.10
   9 -13   7   -0.90    1.70
  -9  13   7   -0.20    1.40
   9 -13  -7   -0.40    1.20
   9  13   7   -0.70    1.30
   0  14   7    1.20    1.40
   0  14   7    1.30    1.10
   1  14  -7    5.10    1.70
  -1  14   7    5.00    1.50
   1  14  -7    3.20    1.20
  -1  14   7    3.70    1.30
   1  14   7    2.00    1.20
   2  14  -7    2.00    1.10
   2  14  -7    4.80    1.80
  -2  14   7    0.10    1.50
   2  14   7    4.80    1.60
   2 -14  -7    0.70    0.90
   2  14   7    2.50    1.20
   3  14  -7    0.10    1.30
  -3  14   7    0.70    1.60
   3  14  -7    1.20    1.50
   3  14   7    0.50    1.40
   3 -14  -7    0.80    0.90
   3  14   7    1.20    1.10
   4  14  -7    1.20    1.20
  -4  14   7    1.20    1.60
   4  14  -7    5.00    1.80
   4  14   7    1.50    1.20
   4 -14  -7    1.90    1.30
   4  14   7    3.00    1.50
  -5  14   7   20.90    2.30
   5  14  -7   15.90    3.20
   5 -14   7   12.60    1.80
   5  14   7   13.50    2.30
   5 -14  -7   14.50    1.60
   5  14   7    9.60    1.90
   6 -14   7    5.40    1.50
   6  14  -7    7.30    1.70
  -6  14   7    7.50    1.80
   6  14   7    2.90    1.60
   6 -14  -7    5.90    1.70
   6  14   7    7.20    1.80
   7 -14   7    0.60    1.50
   7  14  -7    2.40    2.30
  -7  14   7    4.10    1.70
   7  14   7    1.80    1.50
   7 -14  -7    2.00    1.20
   8 -14   7    1.10    1.30
  -8  14   7    2.40    1.70
   8 -14  -7    0.10    1.30
   0  15   7   -1.20    1.60
   0  15  -7   -0.80    1.10
  -1  15   7   27.50    2.90
   1  15  -7   29.80    2.50
   1  15  -7   32.20    3.40
   1  15   7   26.90    2.90
   2  15  -7    2.50    1.50
   2  15  -7    3.80    2.00
  -2  15   7    4.70    1.80
   2  15   7    5.20    1.80
   3  15  -7    6.10    1.40
   3  15  -7    8.80    2.30
  -3  15   7   10.30    2.20
   3  15   7    4.40    1.80
   3 -15  -7    4.00    1.20
  -4  15   7    0.60    1.60
   4  15  -7    1.80    1.70
   4 -15  -7    5.40    1.40
  -5  15   7    2.40    1.80
   5  15  -7    3.10    1.80
   5 -15  -7   -0.50    1.30
   5  15   7    4.20    1.80
  -6  15   7    2.70    2.70
   6  15  -7    0.10    1.70
   6  15   7    0.90    1.70
   6 -15  -7   -0.30    1.10
   0  16  -7  149.19    8.90
   0  16   7  160.98    8.70
  -1  16   7    9.40    2.60
   1  16  -7   13.90    2.70
   1  16   7    9.30    2.40
  -1  16  -7   11.80    2.60
   2  16  -7    0.80    1.90
  -2  16   7    0.60    1.90
  -2  16  -7    1.90    2.10
   2  16   7    5.30    2.00
   3  16  -7    4.60    2.10
  -3  16   7    2.50    2.30
   3  16   7    4.60    2.00
   0   0  -8  145.09    6.60
   0   0   8  151.88    6.60
  -1   0  -8    3.40    0.40
  -1   0   8    3.70    0.30
   1   0  -8    3.40    0.30
   1   0   8    3.80    0.40
   2   0   8   42.50    2.10
   2   0   8   43.80    2.10
  -2   0   8   44.00    2.00
   2   0   8   45.50    2.20
   3   0  -8   39.80    2.00
   3   0   8   39.40    2.00
   3   0   8   40.00    2.00
   3   0   8   42.50    2.00
  -3   0   8   40.10    1.90
   4   0  -8   11.60    0.70
   4   0   8   11.40    0.80
  -4   0   8   11.00    0.70
   4   0   8   11.60    0.90
   4   0  -8   12.20    0.90
   4   0   8   11.80    0.90
   5   0  -8   61.49    2.90
   5   0   8   63.79    3.10
   5   0   8   61.49    3.10
   5   0  -8   59.79    3.10
  -5   0   8   65.09    3.00
   5   0   8   64.69    3.10
   6   0  -8    7.20    0.70
   6   0   8    8.30    0.90
   6   0  -8    7.50    0.90
   6   0   8    8.40    0.80
   6   0   8    9.00    1.00
   7   0  -8   -0.10    0.40
   7   0   8    0.50    0.50
   7   0   8    0.10    0.50
   7   0   8   -0.30    0.60
   7   0  -8    0.60    0.50
   8   0  -8   14.80    1.30
   8   0   8   17.40    1.20
   8   0   8   15.10    1.30
   8   0  -8   15.80    1.10
   8   0   8   14.60    1.40
   9   0   8   30.00    1.90
   9   0  -8   34.50    2.10
   9   0   8   32.50    2.10
   9   0   8   34.10    2.20
   9   0  -8   32.70    1.90
  10   0   8   11.40    1.50
  10   0   8   12.10    1.20
  10   0  -8   12.80    1.40
  10   0   8   10.70    1.40
  11   0   8  100.29    5.10
  11   0  -8  101.69    5.10
  11   0   8  103.79    5.30
  11   0  -8   95.59    5.10
  12   0   8   28.80    2.50
  12   0  -8   27.90    2.20
  12   0   8   29.10    2.40
  13   0   8    3.70    1.40
  13   0   8    2.50    1.30
  14   0   8    3.30    1.50
  14   0  -8    2.50    1.50
  15   0  -8    6.60    1.70
  15   0   8    8.60    2.30
   0   1  -8   -0.40    0.20
   0  -1   8    0.00    0.20
   0   1   8    0.00    0.30
   0  -1  -8    0.00    0.20
   1   1  -8   38.10    1.70
  -1   1   8   37.30    1.70
  -1  -1  -8   36.50    1.80
   1  -1   8   36.20    1.80
   1  -1  -8   35.20    1.70
  -1  -1   8   38.90    1.70
  -1   1  -8   35.50    1.80
   1   1   8   35.10    1.80
   2  -1   8    0.60    0.40
  -2   1   8    1.70    0.40
   2  -1   8    2.20    0.50
   2   1   8    1.80    0.50
   2   1   8    2.50    0.50
   2   1   8    1.70    0.40
   2  -1  -8    1.90    0.40
   3  -1   8   51.39    2.50
  -3   1   8   50.29    2.40
   3  -1   8   50.09    2.50
   3  -1   8   50.69    2.50
   3   1  -8   50.39    2.40
   3   1   8   51.89    2.40
   3  -1  -8   50.99    2.40
   3  -1  -8   48.40    2.40
   3   1   8   46.80    2.40
   3   1   8   50.49    2.40
   4  -1   8  280.97   12.80
   4  -1   8  280.67   12.80
   4  -1   8  290.77   12.80
   4   1  -8  287.27   12.60
   4   1  -8  277.87   12.70
   4   1   8  287.47   12.70
   4   1   8  294.67   12.80
  -4  -1   8  278.57   12.60
   4  -1  -8  272.77   12.80
   4  -1  -8  283.27   12.70
   4   1   8  297.47   12.80
   5  -1   8    4.10    0.60
   5   1  -8    3.80    0.40
   5  -1   8    5.00    0.70
   5   1  -8    5.00    0.60
   5  -1   8    4.00    0.70
   5  -1  -8    4.20    0.60
   5   1   8    4.30    0.60
   5   1   8    4.70    0.70
   5  -1  -8    4.50    0.60
  -5  -1   8    3.80    0.40
   5   1   8    5.50    0.60
   6  -1   8   11.20    1.10
   6   1  -8    8.80    0.90
   6  -1   8   11.70    1.00
   6   1  -8    9.40    0.70
   6  -1   8    9.00    1.00
  -6  -1   8   10.70    0.70
   6   1   8   12.50    1.10
   6  -1  -8   12.70    1.10
   6   1   8    9.50    0.90
   6   1   8   12.70    1.10
   6  -1  -8    9.50    0.80
   7   1  -8    1.30    0.50
   7   1  -8    1.10    0.40
   7  -1   8    0.20    0.70
   7  -1   8    0.50    0.60
   7  -1   8    0.40    0.50
   7  -1  -8    0.50    0.50
   7   1   8    0.00    0.50
   7   1   8   -0.30    0.60
   7   1   8    0.60    0.50
   7  -1  -8    0.30    0.50
   8  -1   8   13.30    1.10
   8  -1   8   18.30    1.40
   8   1  -8   12.80    1.20
   8  -1   8   14.40    1.20
   8   1  -8   12.80    1.20
   8  -1  -8   13.90    1.30
   8   1   8   15.10    1.30
   8   1   8   17.10    1.50
   8  -1  -8   15.40    1.20
   8   1   8   13.30    1.10
   9  -1   8    1.00    0.70
   9   1  -8    1.90    0.70
   9  -1   8    1.40    0.80
   9  -1   8    0.40    0.80
   9   1  -8    2.20    0.60
   9   1   8    2.10    0.80
   9   1   8    2.00    0.70
   9  -1  -8    1.80    0.80
   9   1   8    2.10    0.80
   9  -1  -8    2.90    0.80
  10  -1   8    9.80    1.40
  10   1  -8   13.00    1.40
  10  -1   8    7.60    1.20
  10  -1   8    9.80    1.20
  10   1  -8   10.60    1.40
  10  -1  -8    8.00    1.10
  10   1   8    9.60    1.10
  10  -1  -8   11.20    1.30
  10   1   8    9.10    1.30
  10   1   8   10.60    1.40
  11  -1   8   10.60    1.50
  11  -1   8    9.10    1.60
  11   1   8    9.70    1.40
  11  -1  -8   10.20    1.40
  11   1   8    9.30    1.40
  12   1  -8   10.60    1.50
  12  -1   8   15.20    1.90
  12  -1   8   12.30    2.00
  12  -1  -8    9.30    1.50
  12   1   8   13.40    1.80
  13   1  -8    2.30    1.20
  13  -1   8    2.60    1.30
  13  -1   8    2.10    1.80
  13   1   8    2.00    1.30
  13  -1  -8    1.30    1.10
  13   1   8    2.50    1.40
  14  -1   8    7.40    1.70
  14   1   8    8.40    1.90
  14  -1  -8   11.70    1.80
  15   1  -8   11.10    1.90
  15  -1   8    9.80    2.30
  15   1   8   10.40    1.90
  15  -1  -8   14.80    2.30
   0  -2   8  146.79    6.60
   0   2   8  146.99    6.60
   0   2   8  144.59    6.60
   0  -2  -8  141.49    6.50
   0  -2   8  146.49    6.60
   0   2  -8  146.69    6.50
  -1   2   8  394.36   17.50
  -1   2   8  385.76   17.50
   1  -2   8  404.76   17.50
   1  -2   8  392.76   17.50
   1   2  -8  401.46   17.40
  -1  -2   8  385.96   17.40
   1   2   8  392.46   17.50
   1   2   8  400.96   17.50
   1  -2  -8  386.16   17.50
  -2   2   8   43.70    2.10
   2  -2   8   43.20    2.20
   2   2  -8   45.40    2.00
   2  -2   8   42.30    2.10
   2  -2   8   40.70    2.20
   2   2   8   44.90    2.10
   2   2   8   42.20    2.20
  -2  -2   8   43.20    2.00
   2   2   8   46.90    2.20
   2  -2  -8   43.80    2.10
   3  -2   8   48.00    2.40
   3  -2   8   48.20    2.40
  -3   2   8   48.10    2.30
   3  -2   8   46.70    2.40
   3  -2  -8   47.20    2.40
   3   2   8   50.09    2.40
   3  -2  -8   48.30    2.40
   3   2   8   45.30    2.30
   3   2   8   47.50    2.30
   4  -2   8   25.50    1.50
   4   2  -8   28.60    1.40
   4  -2   8   26.70    1.60
   4  -2   8   29.20    1.60
   4   2  -8   23.70    1.20
  -4   2   8   26.80    1.40
   4   2   8   26.80    1.50
   4   2   8   25.30    1.40
   4  -2  -8   27.30    1.50
   4   2   8   27.90    1.50
  -4  -2   8   29.60    1.20
   4  -2  -8   25.90    1.50
   5   2  -8   80.79    3.90
   5  -2   8   83.29    4.10
  -5   2   8   84.89    3.90
   5  -2   8   83.39    4.00
   5   2  -8   77.99    3.70
   5  -2   8   87.49    4.10
   5   2   8   83.09    3.90
   5  -2  -8   83.99    4.00
   5   2   8   86.29    4.00
   5  -2  -8   77.49    4.00
   5   2   8   85.99    4.00
  -5  -2   8   86.29    3.70
   6  -2   8   20.10    1.40
   6  -2   8   24.10    1.50
   6  -2   8   20.90    1.50
   6   2  -8   20.30    1.30
   6   2  -8   20.40    1.10
  -6   2   8   22.10    1.20
   6   2   8   21.60    1.30
   6  -2  -8   23.30    1.40
  -6  -2   8   22.40    1.10
   6   2   8   19.50    1.30
   6  -2  -8   22.20    1.40
   6   2   8   20.70    1.40
  -7   2   8   48.30    2.40
   7  -2   8   49.90    2.60
   7  -2   8   49.90    2.80
   7   2  -8   45.60    2.30
   7  -2   8   53.09    2.70
   7   2  -8   50.59    2.60
   7  -2  -8   50.39    2.70
   7  -2  -8   48.30    2.60
   7   2   8   46.00    2.60
   7   2   8   49.80    2.60
   7   2   8   48.00    2.50
   8   2  -8    1.10    0.50
  -8   2   8    0.60    0.40
   8  -2   8    0.70    0.70
   8  -2   8    0.20    0.60
   8  -2   8    0.00    0.60
   8   2  -8    1.10    0.60
   8  -2  -8    0.80    0.60
   8   2   8    0.00    0.60
   8   2   8    0.90    0.50
   8   2   8    1.50    0.70
   8  -2  -8    1.50    0.70
   9  -2   8    1.50    0.80
   9  -2   8    0.50    0.70
  -9   2   8    0.20    0.50
   9  -2   8    1.00    0.80
   9   2  -8    2.50    0.80
   9   2   8    1.10    0.80
   9   2   8    0.50    0.60
   9  -2  -8    1.50    0.70
   9   2   8    1.00    0.70
  10  -2   8   30.80    2.00
  10  -2   8   32.50    2.20
  10  -2   8   30.20    2.10
  10   2  -8   31.50    2.00
  10   2   8   30.90    1.90
  10   2   8   28.20    2.20
  10   2   8   31.90    2.40
  11  -2   8   14.40    1.60
  11  -2   8   15.70    2.10
  11   2  -8   15.20    1.50
  11  -2   8   19.20    1.90
  11   2   8   13.90    1.70
  11   2   8   16.30    2.00
  12  -2   8    2.60    1.40
  12   2  -8    3.30    1.60
  12  -2   8    1.00    1.10
  12   2   8    1.60    1.10
  12   2   8    1.70    1.70
  12  -2  -8    3.20    1.10
  13  -2   8    1.90    1.70
  13  -2   8    0.40    1.20
  13   2  -8    3.50    1.10
  14  -2   8    0.50    1.40
  14  -2   8    3.30    1.30
  14   2   8    0.60    1.30
  15   2  -8    2.10    1.30
  15  -2   8   -0.10    1.50
  15   2   8    0.30    1.50
  15  -2  -8    0.60    1.70
   0  -3  -8    0.10    0.30
   0   3   8    0.00    0.30
   0  -3   8   -0.40    0.50
   0  -3   8   -0.40    0.30
   0   3   8   -1.00    0.30
  -1   3   8    1.40    0.50
   1  -3   8    0.10    0.50
   1  -3   8    0.60    0.40
  -1   3   8    2.20    0.40
   1   3  -8    2.40    0.40
  -1  -3   8    2.50    0.40
  -1  -3   8    1.40    0.50
   1  -3  -8    2.30    0.40
   1   3   8    2.40    0.40
   1   3   8    1.50    0.40
   2   3  -8   57.79    2.70
   2  -3   8   60.89    3.00
   2  -3   8   57.39    2.80
  -2   3   8   55.69    2.80
   2  -3   8   62.29    2.90
  -2  -3   8   59.79    2.80
   2   3   8   57.19    2.90
   2   3   8   60.89    2.80
   2   3   8   61.09    2.80
   2  -3  -8   59.49    2.80
  -2  -3   8   58.89    2.70
   3  -3   8   -0.10    0.40
   3   3  -8    0.40    0.20
  -3   3   8    0.70    0.40
   3  -3   8    0.10    0.50
   3   3  -8    0.20    0.20
   3  -3   8    0.30    0.50
   3   3   8    0.40    0.40
   3   3   8    0.70    0.30
   3   3   8    0.80    0.40
   3  -3  -8    1.20    0.40
   3  -3  -8    0.10    0.40
  -4   3   8    1.70    0.40
   4   3  -8    2.40    0.30
   4  -3   8    3.10    0.60
   4   3  -8    1.70    0.40
   4  -3   8    3.60    0.70
   4  -3   8    2.90    0.60
   4   3   8    3.00    0.50
   4  -3  -8    3.00    0.60
   4   3   8    2.20    0.50
   4   3   8    2.50    0.50
   4  -3  -8    2.90    0.60
   5  -3   8   22.10    1.40
   5   3  -8   18.50    1.20
   5  -3   8   23.80    1.50
   5  -3   8   20.30    1.40
   5   3  -8   20.30    1.00
   5  -3  -8   22.60    1.40
   5   3   8   23.30    1.30
   5  -3  -8   21.80    1.30
   5   3   8   18.00    1.30
   5   3   8   21.70    1.30
   6   3  -8   11.40    0.90
   6  -3   8   12.90    1.20
   6  -3   8   11.40    1.20
   6  -3   8   11.10    1.10
   6   3  -8    9.90    0.70
   6  -3  -8   10.70    1.00
  -6  -3   8   12.80    0.70
   6   3   8   12.10    1.10
   6   3   8   11.50    0.90
   6  -3  -8   13.00    1.10
   6   3   8   10.80    1.00
   7  -3   8    3.00    0.80
   7  -3   8    2.10    0.70
   7  -3   8    3.10    0.80
   7   3  -8    1.90    0.40
   7   3  -8    1.00    0.50
   7  -3  -8    1.70    0.70
   7   3   8    2.50    0.60
   7   3   8    2.60    0.60
  -7  -3   8    2.00    0.40
   7   3   8    2.00    0.60
   7  -3  -8    3.30    0.80
   8  -3   8    7.90    1.00
   8   3  -8    8.30    1.00
   8  -3   8    9.90    1.20
   8  -3   8   10.80    1.20
   8   3  -8    7.70    0.80
   8  -3  -8    9.90    1.10
   8   3   8    9.50    1.10
   8   3   8    7.70    1.00
   8   3   8    7.50    0.90
   8  -3  -8    8.10    1.00
  -9   3   8    4.20    0.60
   9  -3   8    4.20    1.00
   9  -3   8    3.70    0.90
   9   3  -8    5.40    0.90
   9  -3   8    4.60    1.00
   9   3   8    4.20    0.90
   9   3   8    5.10    0.80
   9   3   8    4.90    1.00
   9  -3  -8    5.90    1.00
   9  -3  -8    4.90    1.00
  10  -3   8    1.00    0.90
  10  -3   8    1.10    1.20
  10   3  -8    2.80    0.90
  10  -3   8    2.60    1.10
  10   3   8    2.50    0.90
  10   3   8    2.70    0.80
  10  -3  -8    3.20    1.00
  10   3   8    3.20    1.10
  10  -3  -8    3.60    1.10
  11  -3   8   17.30    2.10
  11  -3   8   15.60    1.90
  11   3  -8   12.30    1.90
  11  -3   8   16.00    1.80
  11  -3  -8   15.30    1.70
  11  -3  -8   14.60    1.60
  11   3   8   12.80    2.00
  11   3   8   17.10    1.90
  12  -3   8    0.50    1.00
  12  -3   8    1.00    1.10
  12   3  -8    0.90    1.20
  12   3   8    3.00    1.20
  12   3   8    1.00    1.00
  12  -3  -8    1.00    1.10
  13  -3   8    1.50    1.20
  13   3  -8    0.90    1.00
  13  -3   8   -0.50    1.80
  13  -3  -8   -0.40    1.10
  13   3   8    0.90    1.10
  14  -3   8    2.20    1.50
  14  -3  -8    0.90    1.30
  14   3   8    1.40    1.40
  15  -3   8    5.10    1.80
  15  -3  -8    6.20    1.80
   0  -4  -8  414.16   18.30
   0   4   8  385.26   18.30
   0  -4   8  404.86   18.40
   0  -4   8  430.46   18.40
   0   4   8  423.76   18.40
   1  -4   8   18.10    1.20
   1  -4   8   17.80    1.10
  -1   4   8   16.90    1.10
   1  -4   8   17.80    1.00
   1  -4  -8   17.20    1.00
  -1  -4   8   17.30    1.20
   1   4   8   18.00    1.10
  -1  -4   8   16.40    1.10
   1   4   8   16.20    1.10
   2  -4   8   77.19    3.80
   2  -4   8   78.09    3.70
  -2   4   8   77.59    3.80
   2  -4   8   78.29    3.90
   2   4   8   78.19    3.80
   2   4   8   81.39    3.70
   2  -4  -8   81.49    3.70
   3  -4   8   36.60    2.10
   3   4  -8   38.00    1.80
   3   4  -8   38.40    1.80
   3  -4   8   38.90    2.10
   3  -4   8   37.00    1.90
  -3   4   8   36.90    2.00
   3   4   8   35.80    2.00
   3   4   8   35.50    1.90
   3   4   8   37.00    1.90
   3  -4  -8   35.90    1.90
  -4   4   8   71.99    3.60
   4   4  -8   76.59    3.50
   4  -4   8   76.49    3.70
   4  -4   8   78.49    3.80
   4   4  -8   73.59    3.50
   4  -4   8   75.99    3.80
   4   4   8   75.29    3.60
   4   4   8   72.89    3.60
   4  -4  -8   80.19    3.70
   4  -4  -8   74.29    3.70
   4   4   8   75.99    3.70
   5   4  -8  125.59    5.80
   5  -4   8  124.69    6.10
   5  -4   8  129.99    6.00
   5   4  -8  126.29    5.80
   5   4  -8  128.79    5.70
   5  -4   8  126.29    6.10
   5  -4  -8  125.89    6.00
   5  -4  -8  127.19    6.00
   5   4   8  125.79    5.90
   5   4   8  126.89    5.90
   5   4   8  130.09    5.90
   6  -4   8   28.90    1.80
   6  -4   8   23.60    1.70
   6   4  -8   24.60    1.30
   6   4  -8   23.90    1.40
   6   4  -8   26.30    1.40
   6  -4   8   25.70    1.70
   6   4   8   27.20    1.60
   6  -4  -8   24.60    1.60
   6  -4  -8   23.50    1.60
   6   4   8   27.10    1.60
   6   4   8   25.60    1.50
   7   4  -8    2.90    0.50
   7  -4   8    2.70    0.80
   7  -4   8    3.80    0.90
   7  -4   8    4.60    0.90
   7   4  -8    4.20    0.50
   7   4  -8    3.80    0.60
   7  -4  -8    3.60    0.80
   7  -4  -8    5.00    0.90
   7   4   8    4.00    0.80
   7   4   8    3.80    0.70
   7   4   8    3.30    0.70
   8  -4   8    6.40    1.00
   8   4  -8    7.30    0.90
   8  -4   8    6.30    1.00
   8   4  -8    4.70    0.70
   8  -4   8    4.70    1.00
   8  -4  -8    5.90    1.00
   8   4   8    5.50    0.80
   8   4   8    3.90    0.90
   8  -4  -8    6.70    1.00
   8   4   8    5.70    0.90
   9   4  -8   39.30    2.30
   9  -4   8   37.70    2.50
   9  -4   8   33.80    2.30
   9  -4   8   39.70    2.50
   9  -4  -8   41.80    2.40
   9   4   8   35.80    2.30
   9   4   8   39.40    2.20
   9  -4  -8   38.10    2.40
   9   4   8   40.60    2.40
  10  -4   8   14.70    1.70
  10  -4   8   12.00    1.60
  10  -4   8   11.90    1.50
  10   4  -8   12.60    1.70
 -10   4   8   10.90    1.00
  10   4   8   11.80    1.40
  10   4   8   11.80    1.40
  10   4   8   12.00    1.20
  10  -4  -8   11.30    1.40
  10  -4  -8   11.20    1.50
  11  -4   8   36.20    2.40
  11  -4   8   32.30    2.50
  11   4  -8   33.90    2.40
  11  -4   8   35.60    2.60
  11   4   8   36.00    2.50
  11  -4  -8   30.20    3.30
  11  -4  -8   42.10    2.60
  11   4   8   35.60    2.60
  12  -4   8   33.50    2.60
  12   4  -8   35.90    2.40
  12   4   8   26.30    2.90
  12   4   8   29.70    2.40
  12  -4  -8   32.10    3.30
  13  -4   8    3.60    1.40
  13   4  -8    5.40    1.70
  13  -4  -8    6.00    1.50
  14  -4  -8    9.60    1.80
  15  -4   8    5.50    1.90
  15   4  -8    4.40    1.40
  15  -4  -8    8.10    2.10
   0   5   8   -0.50    0.30
   0   5   8   -0.30    0.40
   0  -5  -8   -0.40    0.30
   0  -5   8    0.60    0.50
  -1   5   8    1.70    0.60
   1  -5   8    1.60    0.60
   1  -5   8    2.00    0.60
   1  -5   8    2.00    0.40
   1   5   8    1.80    0.60
  -1  -5   8    2.50    0.60
   1   5   8    2.00    0.50
   1  -5  -8    2.10    0.40
  -2   5   8   20.50    1.40
   2  -5   8   24.60    1.50
   2  -5   8   21.20    1.20
   2  -5   8   21.20    1.40
   2   5   8   19.60    1.30
   2   5   8   22.30    1.30
   2  -5  -8   21.50    1.30
   3  -5   8   52.69    2.80
   3  -5   8   51.39    2.60
  -3   5   8   48.60    2.70
   3  -5   8   50.09    2.70
   3   5  -8   54.39    2.50
   3   5   8   51.19    2.70
   3  -5  -8   53.89    2.60
   3   5   8   50.49    2.50
   4  -5   8    0.00    0.60
   4  -5   8    0.30    0.50
   4  -5   8    1.10    0.60
   4   5  -8    0.30    0.30
   4  -5  -8    0.40    0.50
   4   5   8    0.70    0.50
   4   5   8    0.30    0.40
   4   5   8    0.20    0.50
   4  -5  -8    0.20    0.60
   5   5  -8    8.00    0.80
   5  -5   8    7.30    0.90
   5  -5   8    8.50    1.10
   5   5  -8    8.90    0.60
   5  -5   8    6.50    1.00
   5   5  -8    7.00    0.60
   5   5   8    8.70    0.90
   5  -5  -8    7.70    0.90
   5   5   8    7.40    0.90
   5   5   8    7.80    0.80
   5  -5  -8    8.70    1.00
   6   5  -8   18.20    1.10
   6   5  -8   17.40    1.00
   6   5  -8   16.60    1.10
   6  -5   8   20.60    1.50
   6  -5   8   19.30    1.40
   6  -5   8   17.60    1.40
   6  -5  -8   19.60    1.40
   6   5   8   17.40    1.30
   6  -5  -8   15.50    1.40
   6   5   8   16.80    1.20
   6   5   8   17.00    1.30
   7   5  -8   25.60    1.50
   7  -5   8   23.70    1.80
   7  -5   8   27.50    1.80
   7   5  -8   27.30    1.50
   7  -5   8   29.30    2.00
   7   5  -8   26.60    1.60
   7   5   8   28.60    1.70
   7  -5  -8   27.50    1.80
   7  -5  -8   27.50    1.80
   7   5   8   30.30    1.70
   7   5   8   26.30    1.70
   8  -5   8   14.10    1.70
   8  -5   8   14.20    1.40
   8   5  -8   15.30    1.10
   8   5  -8   10.40    0.90
   8  -5   8   15.40    1.50
   8   5  -8   13.50    1.00
   8   5   8   14.50    1.20
   8   5   8   13.80    1.30
   8  -5  -8   14.80    1.40
   8   5   8   15.40    1.20
   8  -5  -8   11.70    1.40
   9   5  -8    0.10    0.60
   9  -5   8    0.70    0.90
   9  -5   8    1.30    0.90
   9  -5   8    0.40    0.90
   9   5   8    0.70    0.80
   9   5   8    0.90    0.70
   9  -5  -8    0.70    1.00
   9   5   8    0.40    0.80
   9  -5  -8   -0.80    0.80
  10  -5   8   23.60    2.00
  10  -5   8   21.70    1.90
  10   5  -8   20.90    1.80
  10  -5   8   23.30    2.20
 -10   5   8   26.20    1.70
  10   5   8   26.90    2.00
  10   5   8   24.10    1.80
  10   5   8   22.90    1.70
  10  -5  -8   25.90    2.00
  10  -5  -8   22.30    1.90
  11  -5   8   22.30    2.30
  11  -5   8   27.30    2.20
  11   5   8   23.70    2.20
  11   5   8   24.50    2.00
  11  -5  -8   30.80    2.30
  12  -5   8    2.50    1.30
  12  -5   8   -0.70    1.00
  12   5   8    0.70    1.00
  12  -5  -8    3.00    1.70
  12  -5  -8    1.30    1.20
  13  -5   8    3.30    1.70
  13  -5  -8    2.30    1.30
  13   5   8    2.30    2.00
  14  -5   8    0.40    1.50
  14  -5  -8   -0.10    1.60
  15  -5   8    3.10    2.00
   0  -6   8  192.08    8.40
   0   6   8  166.88    8.40
   0   6   8  184.98    8.40
   0  -6   8  183.78    8.20
   0  -6  -8  180.88    8.20
   1  -6   8   27.00    1.40
   1  -6   8   25.90    1.70
  -1   6   8   23.30    1.60
   1   6   8   26.90    1.60
  -1  -6   8   30.70    1.70
   1   6   8   30.00    1.60
   1  -6  -8   28.30    1.50
  -2   6   8    1.80    0.60
   2  -6   8    2.80    0.70
   2  -6   8    2.10    0.50
   2   6   8    3.00    0.60
   2  -6  -8    2.40    0.50
   2   6   8    1.00    0.60
   3  -6   8   17.20    1.30
   3  -6   8   16.60    1.40
  -3   6   8   15.40    1.20
   3  -6   8   15.80    1.10
   3   6  -8   16.10    1.10
   3  -6  -8   18.90    1.20
   3   6   8   14.60    1.10
   3   6   8   17.00    1.30
   3   6   8   17.30    1.00
   4  -6   8    6.90    0.80
   4  -6   8    8.30    1.10
   4   6  -8    7.10    0.70
   4  -6   8    6.30    1.00
   4  -6  -8    6.40    0.90
   4   6   8    7.70    0.90
   4   6   8    5.70    0.80
   4   6   8    7.10    0.70
   4  -6  -8    5.50    0.80
   5   6  -8    1.70    0.40
   5  -6   8    2.70    0.80
   5  -6   8    0.90    0.60
   5  -6   8    2.50    0.80
   5   6  -8    1.30    0.50
   5   6  -8    1.50    0.40
   5   6   8    1.10    0.50
   5  -6  -8    1.30    0.60
   5   6   8    2.30    0.60
   5   6   8    0.90    0.50
   6  -6   8   24.00    1.70
   6   6  -8   19.70    1.20
   6   6  -8   20.60    1.20
   6  -6   8   19.50    1.50
   6  -6   8   19.10    1.60
   6   6  -8   21.50    1.30
   6  -6  -8   18.50    1.50
   6   6   8   21.80    1.40
   6  -6  -8   19.00    1.60
   6   6   8   20.80    1.40
   6   6   8   21.40    1.50
   7   6  -8   16.30    1.10
   7  -6   8   17.60    1.70
   7   6  -8   17.90    1.10
   7  -6   8   16.30    1.60
   7   6  -8   15.90    1.20
   7  -6   8   16.90    1.40
   7   6   8   17.60    1.40
   7  -6  -8   17.70    1.40
   7   6   8   16.90    1.40
   7   6   8   18.10    1.30
   7  -6  -8   19.70    1.70
   8   6  -8   -0.20    0.60
   8  -6   8    0.30    0.90
   8  -6   8    0.40    1.00
   8   6  -8    0.30    0.50
   8   6  -8   -0.10    0.70
   8  -6   8    0.00    0.80
   8   6   8    0.20    0.70
   8  -6  -8   -1.20    0.90
   8   6   8   -0.40    0.70
   8   6   8    0.00    0.70
   8  -6  -8    1.10    0.80
   9  -6   8   29.40    2.20
   9  -6   8   26.70    2.10
   9   6  -8   24.50    1.70
   9  -6  -8   27.50    2.40
   9   6   8   26.80    1.80
   9   6   8   25.60    1.80
   9   6   8   25.70    1.80
   9  -6  -8   24.30    2.00
  10   6  -8   34.80    2.20
 -10   6   8   36.20    2.20
  10  -6   8   38.90    2.60
  10  -6   8   32.50    3.40
  10   6   8   36.50    2.50
  10  -6  -8   39.60    3.00
  10   6   8   33.10    2.30
  10  -6  -8   38.00    2.50
  10   6   8   35.50    2.40
  11   6  -8   68.09    3.40
  11  -6   8   50.09    4.40
  11  -6   8   68.29    3.90
  11   6   8   59.99    3.50
  11   6   8   57.29    3.50
  12  -6   8    2.70    1.30
  12   6   8    4.90    1.80
  12  -6  -8    3.70    1.40
  12  -6  -8    3.90    1.30
  13  -6   8   11.10    1.90
  13  -6   8    4.50    1.70
  13   6   8    3.60    2.10
  13  -6  -8    8.10    1.70
  14  -6   8    1.80    1.60
  14  -6  -8   -2.60    1.80
   0  -7   8   -0.40    0.60
   0   7   8   -0.20    0.60
   0   7   8   -0.10    0.50
   0  -7  -8    0.10    0.40
   0  -7   8   -0.10    0.30
  -1   7   8   60.59    3.20
   1  -7   8   62.89    3.30
   1  -7   8   58.99    2.90
   1   7   8   61.09    3.20
   1   7   8   58.89    3.10
   1  -7  -8   63.79    3.00
  -1  -7   8   61.79    3.10
  -2   7   8   16.90    1.30
   2  -7   8   15.80    1.40
   2  -7   8   15.80    1.10
   2   7   8   14.10    1.20
   2   7   8   15.80    1.30
   2  -7  -8   16.50    1.10
  -3   7   8   28.30    1.90
   3  -7   8   29.50    1.70
   3  -7   8   29.10    2.00
   3   7  -8   30.90    1.70
   3   7   8   33.50    1.90
   3   7   8   30.90    1.60
   3  -7  -8   27.90    1.70
   3   7   8   29.90    1.80
   4  -7   8   23.80    1.70
   4  -7   8   23.90    1.50
  -4   7   8   23.10    1.60
   4   7  -8   24.90    1.40
   4   7   8   23.30    1.70
   4   7   8   21.30    1.30
   4   7   8   24.50    1.60
   4  -7  -8   22.40    1.50
   5  -7   8   12.60    1.10
   5  -7   8   13.90    1.50
   5   7  -8   10.90    1.00
   5   7  -8   12.60    1.00
   5  -7  -8   16.00    1.50
   5   7   8   13.80    1.00
   5  -7  -8   14.50    1.20
   5   7   8   13.00    1.20
   5   7   8   14.20    1.30
   6   7  -8   30.90    1.70
   6  -7   8   32.30    2.00
   6   7  -8   31.20    2.00
   6   7  -8   34.20    1.80
   6  -7   8   33.40    2.30
   6  -7  -8   39.70    2.30
   6   7   8   34.10    2.10
   6  -7  -8   31.60    2.00
   6   7   8   33.40    2.10
   6   7   8   33.70    1.90
   7  -7   8    6.80    1.30
   7  -7   8    7.40    1.10
   7   7  -8    7.90    0.90
   7   7  -8    6.40    0.70
   7   7   8    6.70    1.00
   7  -7  -8    7.00    1.20
   7   7   8    6.40    1.00
   7  -7  -8    5.80    1.00
   7   7   8    6.00    0.90
   8   7  -8   29.30    2.00
   8  -7   8   30.50    2.40
   8  -7   8   34.90    2.20
   8   7   8   31.00    2.10
   8  -7  -8   31.60    2.20
   8  -7  -8   35.70    2.30
   8   7   8   30.90    2.10
   8   7   8   33.60    2.00
   9  -7   8   -0.10    0.90
   9  -7   8   -0.40    1.00
   9  -7  -8    0.60    0.90
   9   7   8    2.20    1.00
   9   7   8    0.90    0.90
   9   7   8   -0.20    0.90
   9  -7  -8    0.90    1.00
  10  -7   8    8.30    1.60
  10  -7   8    6.90    1.40
  10   7   8    5.00    1.20
  10   7   8    6.40    1.30
  10  -7  -8    9.90    1.90
  10   7   8    3.60    1.10
  10  -7  -8    6.80    2.10
  11  -7   8    3.80    1.50
  11   7   8    1.70    1.20
  12  -7   8    4.30    1.60
  12  -7  -8    5.70    1.50
  12   7   8    3.20    1.80
  12  -7  -8    1.50    1.20
  13  -7   8    1.30    1.50
  13  -7  -8    1.30    1.40
  14  -7   8    2.10    1.80
  14  -7  -8    2.20    2.10
   0   8   8   58.79    3.30
   0   8   8   66.79    3.30
   0  -8   8   56.89    2.90
   0  -8   8   64.09    3.30
   0  -8  -8   63.79    3.00
   1  -8   8    8.80    0.70
   1  -8   8   12.80    1.30
  -1   8   8   10.60    1.20
   1   8   8   10.90    1.10
   1   8   8    9.70    1.20
   1  -8  -8   11.40    0.90
   2  -8   8    9.80    1.20
   2  -8   8    9.10    0.80
  -2   8   8    9.60    1.10
   2  -8  -8    9.60    0.90
   2   8   8    9.90    1.20
   2   8   8   10.20    1.10
   3   8  -8    4.20    0.70
  -3   8   8    3.20    0.80
   3  -8   8    4.50    1.00
   3  -8   8    3.40    0.70
   3   8   8    4.00    0.80
   3   8   8    4.70    0.90
   3  -8  -8    4.00    0.70
   4  -8   8    1.80    0.80
  -4   8   8    0.40    0.50
   4  -8   8    0.90    0.50
   4   8  -8    0.20    0.50
   4  -8  -8    0.30    0.60
   4   8   8    0.00    0.60
   4   8   8    0.50    0.40
   4   8   8    0.90    0.70
   5   8  -8   19.20    1.50
   5  -8   8   18.20    1.80
   5  -8   8   17.40    1.30
   5   8  -8   17.90    1.30
  -5   8   8   18.90    1.50
   5   8   8   14.10    1.40
   5  -8  -8   17.60    1.40
   5   8   8   19.90    1.50
   5   8   8   18.90    1.30
   6   8  -8   13.00    1.10
   6  -8   8   13.90    1.40
   6  -8   8   15.60    1.70
   6   8  -8   15.00    1.40
   6   8   8   13.40    1.20
   6   8   8   15.10    1.40
   6  -8  -8   14.40    1.40
   6   8   8   12.90    1.30
   6  -8  -8   17.10    1.70
   7   8  -8    4.70    1.00
   7   8  -8    6.10    0.80
   7  -8   8    5.30    1.30
   7  -8   8    4.60    1.00
   7  -8  -8    4.10    1.10
   7   8   8    6.20    1.00
   7  -8  -8    5.60    1.00
   7   8   8    5.30    1.10
   7   8   8    5.30    1.00
   8   8  -8    3.30    0.90
   8  -8   8    5.00    1.10
   8  -8   8    5.20    1.30
   8   8   8    3.00    1.10
   8  -8  -8    3.90    1.20
   8   8   8    2.60    0.90
   8   8   8    2.00    0.90
   8  -8  -8    4.00    1.00
   9  -8   8    0.50    1.00
   9  -8   8    0.70    1.30
   9   8   8    0.60    1.10
   9   8   8    1.50    0.90
   9  -8  -8    2.10    1.10
   9   8   8    0.50    0.90
  10  -8   8   13.30    1.80
 -10   8   8   14.40    1.60
  10  -8  -8   14.30    1.70
  10   8   8   11.00    1.90
  10  -8  -8   11.70    1.70
  10   8   8   10.10    1.40
  11  -8   8   10.00    1.60
  11  -8   8    5.20    1.70
 -11   8   8    7.60    1.60
  11   8   8    5.80    1.70
  11  -8  -8    5.80    1.50
  11  -8  -8    9.10    1.80
  12  -8   8   15.80    2.30
  12  -8  -8   14.70    2.00
  12  -8  -8   16.60    2.80
  13  -8   8    0.20    1.70
   0   9   8    0.10    0.60
   0  -9   8    0.10    0.40
   0  -9   8   -0.10    0.60
   0   9   8   -0.70    0.60
   0  -9  -8   -0.10    0.50
  -1   9   8   38.30    2.20
   1  -9   8   35.40    1.90
   1  -9   8   33.80    2.20
  -1   9   8   35.90    2.30
   1   9   8   36.90    2.20
   1   9   8   35.70    2.30
   1  -9  -8   37.50    2.00
   2  -9   8    4.50    1.00
  -2   9   8    2.50    0.80
   2  -9   8    1.80    0.50
   2   9   8    2.00    0.70
   2  -9  -8    1.50    0.60
   2   9   8    3.30    0.90
  -3   9   8    0.00    0.50
   3  -9   8    0.30    0.60
   3  -9   8    0.00    0.70
   3   9  -8    1.00    0.60
   3   9   8   -1.00    0.60
   3   9   8   -1.00    0.60
   3  -9  -8    0.80    0.60
   4   9  -8    6.00    0.90
   4  -9   8    5.70    0.90
  -4   9   8    6.10    1.10
   4  -9   8    6.60    1.20
   4   9   8    6.00    0.70
   4   9   8    4.80    1.00
   4   9   8    5.60    0.90
   4  -9  -8    5.20    0.90
   5   9  -8    7.80    0.90
   5  -9   8    5.50    0.90
   5   9  -8    6.40    1.10
  -5   9   8    7.70    1.20
   5  -9   8    8.20    1.60
   5   9   8    7.10    0.80
   5  -9  -8    6.00    1.00
   5   9   8    9.80    1.30
   5   9   8    7.10    1.10
   6   9  -8   70.59    3.40
   6  -9   8   66.89    3.90
  -6   9   8   70.59    3.70
   6   9  -8   67.99    3.70
   6  -9   8   66.19    3.60
   6   9   8   68.29    3.60
   6  -9  -8   63.39    3.60
   6   9   8   63.59    3.50
   6   9   8   66.39    3.70
   7  -9   8    0.10    1.00
  -7   9   8    0.80    0.80
   7   9  -8   -0.10    0.60
   7  -9   8    0.30    0.90
   7   9  -8   -0.50    0.80
   7  -9  -8    0.90    0.80
   7   9   8    0.30    0.80
   7  -9  -8   -0.40    0.90
   7   9   8    0.90    1.00
   7   9   8    0.80    0.90
  -8   9   8    2.10    0.90
   8  -9   8    0.50    1.20
   8   9  -8    2.90    1.20
   8  -9   8    0.60    0.90
   8   9   8    1.00    0.90
   8  -9  -8   -1.10    0.80
   8  -9  -8    0.60    1.00
   8   9   8    0.00    0.90
   8   9   8    0.50    1.00
   9  -9   8    6.30    1.70
   9  -9   8    8.60    1.40
  -9   9   8   11.70    1.50
   9   9   8    5.70    1.20
   9   9   8    6.20    1.20
   9   9   8    7.10    1.30
   9  -9  -8    7.40    1.40
 -10   9   8   47.60    2.90
  10  -9   8   44.50    3.00
  10  -9   8   41.30    3.40
  10  -9  -8   34.10    2.90
  10  -9  -8   44.40    3.00
  11  -9   8   24.90    2.60
  11  -9  -8   32.60    2.60
  12  -9   8    5.20    1.80
  12  -9  -8    7.90    1.90
  13  -9   8    3.30    1.80
  13  -9  -8    3.40    1.80
   0 -10   8    2.70    0.50
   0  10   8    2.60    0.80
   0  10   8    2.80    0.90
   1 -10   8    8.60    1.20
  -1  10   8    9.40    1.20
   1 -10   8    9.80    0.90
  -1  10   8    7.60    1.10
   1  10   8    8.40    1.30
   1 -10  -8    7.80    0.90
   1  10   8    7.60    1.10
   2 -10   8    3.90    0.80
  -2  10   8    3.10    1.00
   2 -10   8    3.50    1.20
   2  10   8    4.60    1.00
   2  10   8    4.50    1.00
   2 -10  -8    4.40    0.80
   3 -10   8    3.50    0.80
  -3  10   8    2.10    0.80
   3  10  -8    3.50    0.80
   3 -10   8    3.50    1.10
   3  10   8    2.90    1.00
   3 -10  -8    3.80    0.90
   3  10   8    5.10    1.10
   4  10  -8    4.70    1.00
  -4  10   8    4.20    0.90
   4 -10   8    2.50    0.80
   4 -10   8    3.80    1.20
   4  10  -8    5.30    1.00
   4  10   8    3.40    0.70
   4  10   8    3.30    0.90
   4 -10  -8    4.10    0.90
   4  10   8    3.60    1.00
   5 -10   8    2.80    1.20
   5 -10   8    4.30    0.90
  -5  10   8    7.30    1.30
   5  10  -8    6.20    1.30
   5  10  -8    4.80    1.00
   5  10   8    5.80    0.90
   5 -10  -8    5.50    1.00
   5  10   8    6.10    1.20
   5  10   8    4.60    1.00
   6 -10   8   35.70    2.80
   6  10  -8   33.60    2.20
   6 -10   8   29.20    2.20
  -6  10   8   38.60    2.60
   6  10  -8   32.50    2.00
   6  10   8   32.70    2.30
   6  10   8   33.60    2.00
   6  10   8   28.30    2.30
   6 -10  -8   31.30    2.10
   7 -10   8    1.30    1.20
   7  10  -8   -0.50    1.00
  -7  10   8    2.40    1.20
   7 -10   8   -0.60    0.80
   7  10   8   -1.40    0.90
   7  10   8   -0.90    0.80
   7  10   8    1.30    0.90
   7 -10  -8   -0.10    0.80
   8  10  -8    3.40    1.10
   8 -10   8    3.50    1.40
  -8  10   8    5.90    1.30
   8 -10   8    4.70    1.40
   8  10   8    4.50    1.30
   8  10   8    4.40    1.20
   8 -10  -8    5.50    1.20
   9 -10   8   -0.30    1.00
   9 -10   8    0.30    1.40
  -9  10   8    0.80    1.20
   9 -10  -8    1.30    1.10
   9  10   8    0.40    1.20
   9  10   8   -0.70    1.00
  10 -10   8   77.29    5.60
 -10  10   8   86.99    5.10
  10 -10  -8   81.69    5.00
  10 -10  -8   91.59    5.00
  11 -10  -8   39.20    3.00
  12 -10   8   -1.10    1.40
  12 -10  -8    0.80    1.60
   0  11   8    0.00    0.90
   0  11   8    1.90    0.90
   0 -11   8   -0.30    0.40
  -1  11   8    4.50    1.10
   1 -11   8    3.20    0.70
  -1  11   8    2.30    0.90
   1  11   8    3.10    1.10
   1  11   8    3.60    1.00
   1 -11  -8    3.70    0.80
  -2  11   8   18.80    1.90
   2 -11   8   18.40    1.90
   2 -11   8   14.30    1.20
   2  11   8   18.80    1.80
   2 -11  -8   14.50    1.20
   2  11   8   16.60    1.80
   3 -11   8   27.70    2.00
   3  11  -8   29.00    2.10
   3 -11   8   29.10    2.30
  -3  11   8   32.10    2.30
   3  11   8   28.50    2.30
   3 -11  -8   32.10    2.10
   3  11   8   30.30    2.20
   4 -11   8    5.10    1.30
  -4  11   8    3.60    1.20
   4  11  -8    4.00    1.10
   4 -11   8    3.00    0.90
   4  11  -8    1.90    0.90
   4  11   8    4.40    0.80
   4  11   8    4.40    1.10
   4 -11  -8    3.10    0.90
   4  11   8    4.80    1.20
   5 -11   8    5.20    1.30
  -5  11   8    7.10    1.30
   5  11  -8    5.60    1.10
   5  11  -8    5.30    1.40
   5 -11   8    5.00    1.10
   5  11   8    5.00    1.10
   5 -11  -8    6.00    1.10
   5  11   8    5.80    0.90
   5  11   8    6.50    1.40
  -6  11   8    0.20    1.00
   6  11  -8   -0.70    0.80
   6 -11   8   -1.10    1.10
   6  11  -8    0.10    0.80
   6 -11   8    1.00    0.90
   6  11   8    0.00    1.00
   6 -11  -8   -0.90    0.80
   6  11   8    0.60    1.00
   7 -11   8    2.10    1.00
   7  11  -8    3.60    1.20
  -7  11   8    6.70    1.30
   7 -11   8    1.00    1.30
   7  11   8    1.70    1.10
   7 -11  -8    2.10    1.00
   7  11   8    2.30    1.10
  -8  11   8    2.70    1.20
   8  11  -8    4.50    1.40
   8 -11   8    2.30    1.40
   8 -11   8    2.40    1.30
   8  11   8    2.00    1.10
   8 -11  -8    2.90    1.20
   8  11   8    3.70    1.20
  -9  11   8   13.70    2.60
   9 -11   8    5.60    1.80
   9 -11  -8    8.50    1.50
   9  11   8    6.80    1.50
  10 -11   8   11.90    1.80
 -10  11   8   15.10    2.40
  10 -11  -8   12.70    1.80
  11 -11   8   17.10    2.40
  11 -11  -8   16.40    2.30
   0  12   8   29.90    2.20
   1  12   8    1.80    1.00
   1 -12  -8    1.50    0.80
  -2  12   8    5.90    1.40
   2  12  -8    6.90    1.20
  -2  12   8    5.70    1.20
   2 -12   8    5.10    0.90
   2  12   8    6.10    1.40
   2 -12  -8    5.70    1.00
   2  12   8    5.40    1.20
   3  12  -8   14.10    1.70
   3  12  -8   12.50    1.50
   3 -12   8    7.70    1.50
  -3  12   8   11.40    1.70
   3 -12   8   11.10    1.30
   3 -12  -8   12.10    1.40
   3  12   8   14.50    1.80
   3  12   8   10.40    1.60
   4  12  -8    0.70    1.20
   4  12  -8    3.60    1.00
   4 -12   8    2.10    1.20
   4 -12   8    1.20    1.10
  -4  12   8    1.50    1.20
   4  12   8    1.30    1.30
   4 -12  -8    0.60    0.80
   4  12   8    1.10    1.10
   5 -12   8    2.80    1.30
   5  12  -8    4.50    1.30
   5 -12   8    2.60    1.10
   5  12  -8    2.60    1.20
   5  12   8    1.20    1.20
   5 -12  -8    2.00    1.20
  -6  12   8    4.00    1.30
   6 -12   8    1.30    1.00
   6 -12   8    0.60    1.30
   6  12  -8   -0.40    1.00
   6  12   8    0.80    1.50
   6  12   8    0.10    1.10
   6 -12  -8    0.70    0.90
   7  12  -8    1.90    1.10
  -7  12   8    2.30    1.40
   7 -12   8    2.10    1.00
   7 -12  -8    2.00    1.10
   7  12   8   -0.50    1.10
   7  12   8    0.00    1.20
   8 -12   8    2.00    1.40
   8  12  -8    0.00    1.00
  -8  12   8    1.40    1.30
   8  12   8    0.40    1.20
   8 -12  -8    0.50    1.10
   9 -12   8    0.70    1.90
  -9  12   8    2.80    1.40
   9  12   8   -0.70    1.60
   9 -12  -8   -1.10    1.10
 -10  12   8    9.10    1.70
  10 -12   8    6.10    2.40
  10 -12  -8    6.30    1.70
   0  13   8    0.70    1.30
   0  13   8    0.20    1.30
  -1  13   8    5.20    1.20
  -1  13   8    4.40    1.20
   1  13   8    5.10    1.30
   2  13  -8    3.10    1.20
  -2  13   8    2.20    1.40
  -2  13   8    2.60    1.40
   2  13   8    1.20    1.00
   2 -13  -8    1.10    0.90
   2  13   8    2.60    1.40
  -3  13   8    1.20    1.30
  -3  13   8    0.90    1.00
   3  13  -8    0.10    0.80
   3  13  -8    0.10    1.20
   3 -13   8   -0.80    0.80
   3 -13  -8    0.80    1.00
   3  13   8   -0.30    1.00
   3  13   8   -0.70    1.20
   4 -13   8    4.40    1.50
   4  13  -8    2.70    1.10
   4  13  -8    4.40    1.50
   4 -13   8    2.60    1.00
  -4  13   8    6.60    1.50
   4  13   8    5.60    1.50
   4 -13  -8    2.40    1.00
   4  13   8    2.40    1.50
   5  13  -8    1.00    1.30
   5 -13   8   -0.30    1.10
   5 -13   8    0.60    1.50
  -5  13   8    1.00    1.30
   5  13   8   -0.30    1.20
   5  13   8    1.40    1.30
   5 -13  -8   -0.20    1.10
   6 -13   8   -1.10    1.10
   6  13  -8    1.80    1.30
   6  13   8    0.80    1.20
   6  13   8    1.20    1.30
   6 -13  -8    2.20    1.40
  -7  13   8   -2.10    1.30
   7  13  -8    0.20    1.20
   7 -13   8    0.10    1.30
   7  13   8   -1.20    1.20
   7 -13  -8   -0.10    1.00
   7  13   8   -0.80    1.30
  -8  13   8    0.00    1.30
   8 -13   8    0.10    1.50
   8 -13  -8   -0.40    1.40
   8  13   8   -0.10    1.20
   9 -13   8   -1.20    1.20
  -9  13   8    0.60    1.40
   9 -13  -8    0.80    1.30
   9  13   8    0.50    1.30
   0  14   8    5.50    1.30
   1  14  -8   17.50    1.90
  -1  14   8   14.70    1.90
  -1  14   8   16.70    2.40
   1  14   8   22.40    2.40
   1  14   8   13.40    1.80
   2  14  -8    6.60    1.30
  -2  14   8   13.80    2.10
   2  14  -8   11.70    2.00
   2  14   8    5.40    1.80
   2 -14  -8    7.60    1.30
   2  14   8   13.10    2.00
   3  14  -8    2.00    1.50
  -3  14   8    2.70    1.60
   3  14  -8    0.50    1.20
   3  14   8    0.40    1.50
   3  14   8   -0.40    1.50
   3 -14  -8    0.80    1.10
   4  14  -8    1.10    1.30
   4  14  -8    3.30    2.30
  -4  14   8    1.20    1.60
   4  14   8    2.10    1.50
   4 -14  -8    0.90    1.10
   4  14   8    1.20    1.10
  -5  14   8   21.30    2.40
   5  14   8   14.60    2.10
   5  14   8   17.20    2.70
   5 -14  -8   15.70    2.00
   6 -14   8    2.30    1.30
  -6  14   8    4.50    1.70
   6  14  -8    1.00    1.50
   6 -14  -8    2.20    1.60
   6  14   8    3.80    1.60
   7  14  -8   -0.20    1.30
   7 -14   8   -1.70    1.30
  -7  14   8   -0.70    1.40
   7  14   8    1.40    1.50
   7 -14  -8   -0.30    1.10
  -8  14   8    0.40    1.50
   8 -14   8   -0.80    1.50
   8 -14  -8   -1.80    1.50
   8  14   8   -0.30    2.20
   0  15  -8    0.00    1.80
   0  15   8   -1.10    1.60
   1  15  -8    4.40    1.80
   1  15  -8    3.10    1.60
   2  15  -8    1.50    1.20
  -2  15   8    1.00    1.70
   2  15  -8   -1.10    1.90
   2  15   8    1.40    1.60
   3  15  -8   -1.00    1.60
   3  15  -8   -0.10    1.40
  -3  15   8    1.70    1.70
   3 -15  -8    1.40    1.20
   3  15   8    0.90    1.60
  -4  15   8    4.00    1.80
   4  15  -8    1.10    1.80
   4 -15  -8    1.00    1.30
   4  15   8    1.20    1.80
   5  15  -8    2.10    1.70
  -5  15   8    2.90    2.00
   5  15   8    0.10    1.60
   5 -15  -8    0.90    1.40
   6  15  -8    0.70    1.70
  -6  15   8    0.20    2.30
   6  15   8    0.40    1.60
   6 -15  -8   -0.90    1.60
   0  16   8   52.59    5.20
   1  16  -8   27.70    3.80
  -1  16   8   21.50    3.00
   1  16   8   28.10    3.20
  -1  16  -8   24.30    3.60
  -2  16   8    2.60    1.90
   2  16  -8    0.20    2.10
   2  16   8    2.70    1.90
  -3  16   8    2.20    2.00
   3  16   8    1.80    1.80
   0   0   9    3.40    1.50
   0   0  -9    1.70    1.30
   1   0   9    0.20    0.30
   1   0  -9    0.50    0.20
  -1   0  -9    0.20    0.30
  -1   0   9   -0.10    0.20
   2   0   9    0.30    0.40
   2   0   9   -0.30    0.40
   2   0   9   -0.20    0.40
  -2   0   9    0.30    0.20
   3   0   9   -0.20    0.40
  -3   0   9    0.10    0.20
   3   0  -9    0.20    0.30
   3   0   9   -1.20    0.30
   3   0   9    0.20    0.40
  -4   0   9   -0.10    0.20
   4   0   9    0.10    0.40
   4   0  -9    0.00    0.30
   4   0   9    0.20    0.40
   4   0   9    0.30    0.40
   4   0  -9   -0.20    0.30
  -5   0   9   -0.40    0.30
   5   0   9   -0.40    0.40
   5   0   9   -0.10    0.50
   5   0  -9    0.80    0.40
   5   0   9   -0.80    0.40
   5   0  -9    0.50    0.30
   6   0   9    0.30    0.50
   6   0  -9    0.30    0.50
   6   0   9    0.50    0.50
   6   0  -9    0.00    0.30
   6   0   9   -0.20    0.50
   7   0   9    0.40    0.50
   7   0   9    0.50    0.60
   7   0  -9   -0.30    0.40
   7   0   9   -0.90    0.50
   7   0  -9    0.30    0.50
   8   0  -9    1.80    0.70
   8   0   9    0.10    0.60
   8   0  -9    0.70    0.50
   8   0   9    0.10    0.50
   8   0   9    0.80    0.70
   9   0   9    0.00    0.80
   9   0   9   -0.10    0.70
   9   0  -9    1.70    0.80
   9   0   9    0.20    0.60
   9   0  -9    0.10    0.80
  10   0   9    1.00    0.80
  10   0   9    0.30    1.00
  10   0   9    0.50    0.90
  11   0   9    0.00    0.80
  12   0   9    1.30    1.10
  12   0   9    0.90    1.20
  12   0  -9    4.20    1.60
  13   0   9    0.70    1.30
  13   0   9    0.20    1.30
  14   0  -9    0.00    1.20
  15   0   9   -0.50    1.40
  15   0  -9    3.30    1.40
   0  -1   9   -0.20    0.30
   0   1  -9   -0.10    0.20
   0   1   9    0.40    0.30
   0  -1  -9   -0.20    0.30
   1   1  -9    0.70    0.20
  -1   1   9    0.60    0.30
   1  -1   9    1.10    0.40
   1  -1   9   -0.30    0.40
   1   1   9    1.00    0.40
  -1  -1   9    0.90    0.30
   1  -1  -9    0.80    0.30
   1   1   9    0.60    0.30
   1  -1  -9    1.20    0.30
   2  -1   9   78.29    3.50
   2  -1   9   71.49    3.50
   2   1  -9   73.89    3.30
  -2   1   9   74.79    3.40
   2  -1   9   73.79    3.40
   2   1   9   73.89    3.40
   2   1   9   71.99    3.40
  -2  -1   9   67.79    3.30
   2  -1  -9   73.89    3.40
   2   1   9   74.69    3.40
   3  -1   9    0.30    0.50
   3   1  -9    0.60    0.30
   3  -1   9    0.00    0.40
   3  -1   9    0.30    0.40
  -3   1   9    0.10    0.30
   3   1   9    1.00    0.40
   3   1   9    0.40    0.40
   3  -1  -9   -0.40    0.30
   3   1   9    0.20    0.40
   4  -1   9   74.29    3.60
   4  -1   9   74.89    3.60
   4   1  -9   72.09    3.50
   4  -1   9   74.59    3.60
   4   1  -9   76.49    3.30
   4  -1  -9   76.09    3.50
   4  -1  -9   70.59    3.50
   4   1   9   74.39    3.50
   4   1   9   73.69    3.50
   4   1   9   75.39    3.50
  -4  -1   9   71.39    3.30
   5  -1   9   19.00    1.20
   5   1  -9   17.70    1.10
   5  -1   9   18.20    1.20
   5  -1   9   17.00    1.20
   5   1  -9   16.90    0.90
   5   1   9   16.80    1.20
   5   1   9   18.40    1.10
   5  -1  -9   16.50    1.10
   5   1   9   17.60    1.20
   5  -1  -9   17.80    1.10
  -5  -1   9   16.60    0.90
   6  -1   9  117.19    5.50
   6  -1   9  119.19    5.60
   6  -1   9  124.19    5.60
   6   1  -9  111.99    5.30
   6   1  -9  115.39    5.50
   6   1   9  120.29    5.60
  -6  -1   9  114.69    5.30
   6  -1  -9  116.29    5.40
   6   1   9  114.29    5.40
   6  -1  -9  114.59    5.50
   6   1   9  116.79    5.50
   7  -1   9    0.10    0.60
   7   1  -9   -0.10    0.50
   7  -1   9   -0.70    0.50
   7   1  -9    0.10    0.30
   7  -1   9   -0.50    0.50
   7   1   9    0.50    0.60
   7   1   9   -0.20    0.50
   7  -1  -9   -0.50    0.40
   7   1   9    1.00    0.50
   7  -1  -9    0.50    0.60
   8  -1   9   12.00    1.10
   8  -1   9   14.40    1.40
   8   1  -9   11.90    1.20
   8   1  -9   12.40    1.00
   8  -1   9   13.90    1.30
   8  -1  -9   13.20    1.10
   8   1   9   14.60    1.30
   8  -1  -9   15.10    1.30
   8   1   9   14.40    1.30
   8   1   9   14.10    1.10
   9   1  -9    2.40    0.80
   9  -1   9    4.20    0.80
   9  -1   9    3.80    1.00
   9  -1   9    3.20    0.90
   9   1   9    4.70    0.90
   9  -1  -9    5.30    1.00
   9   1   9    3.30    0.70
   9   1   9    3.20    0.90
   9  -1  -9    2.10    0.70
  10  -1   9   14.20    1.60
  10   1  -9   11.70    1.30
  10  -1   9    9.90    1.20
  10   1  -9    9.90    1.10
  10  -1   9   11.10    1.30
  10   1   9   10.60    1.40
  10   1   9   12.20    1.40
  10   1   9   11.60    1.20
  10  -1  -9   10.20    1.30
  10  -1  -9   12.10    1.70
  11  -1   9   19.20    2.00
  11  -1   9   20.00    2.00
  11   1  -9   11.90    1.50
  11   1   9   19.90    2.00
  11  -1  -9   20.10    1.80
  11   1   9   16.90    1.80
  12  -1   9   -0.20    1.10
  12  -1   9    0.30    1.20
  12   1  -9    1.90    1.00
  12   1   9    0.40    1.50
  12  -1  -9    2.60    1.10
  12   1   9    0.50    1.10
  13  -1   9   -0.70    1.10
  13  -1   9    1.50    1.60
  13   1  -9    0.50    1.00
  13   1   9    2.40    1.30
  13  -1  -9    2.80    1.20
  13   1   9    0.80    1.20
  14  -1   9    2.00    1.50
  14  -1  -9    1.70    1.20
  14   1   9    0.20    1.30
  15   1  -9    0.20    1.30
  15  -1  -9    0.50    1.50
  15   1   9    2.70    1.80
   0  -2   9   26.00    1.40
   0  -2   9   27.00    1.50
   0   2  -9   26.40    1.40
   0   2   9   28.30    1.40
   0   2   9   28.60    1.40
   1  -2   9    7.70    0.80
   1   2  -9    7.90    0.60
  -1   2   9    7.90    0.70
  -1   2   9    8.10    0.70
   1  -2   9   10.20    0.80
   1   2   9    9.10    0.70
  -1  -2   9    7.60    0.60
   1  -2  -9    9.40    0.60
   1   2   9    8.10    0.70
   2  -2   9  266.67   12.00
   2  -2   9  265.37   12.10
   2   2  -9  284.67   11.90
  -2   2   9  267.27   12.00
   2  -2   9  265.47   12.10
   2   2   9  272.07   12.10
   2  -2  -9  258.37   12.00
   2   2   9  266.27   12.10
  -2  -2   9  279.27   11.90
   2   2   9  268.47   12.00
  -3   2   9   10.80    0.70
   3  -2   9   12.80    0.90
   3  -2   9   13.40    0.90
   3  -2   9   11.40    0.90
   3   2   9   11.20    0.80
   3   2   9   12.30    0.90
   3   2   9   11.80    0.80
   3  -2  -9   13.20    0.90
   4   2  -9  118.69    5.50
   4  -2   9  120.89    5.70
   4  -2   9  126.29    5.70
   4  -2   9  120.39    5.60
  -4   2   9  118.49    5.50
   4   2   9  117.69    5.60
   4   2   9  119.39    5.60
   4  -2  -9  129.09    5.60
   4   2   9  120.59    5.60
   4  -2  -9  118.59    5.60
   5   2  -9   82.39    4.00
  -5   2   9   91.39    4.20
   5   2  -9   89.09    4.20
   5  -2   9   94.19    4.40
   5  -2   9   88.89    4.40
   5  -2   9   91.79    4.40
   5  -2  -9   91.69    4.30
   5   2   9   93.19    4.30
  -5  -2   9   93.39    4.00
   5  -2  -9   88.79    4.30
   5   2   9   91.39    4.30
   5   2   9   89.09    4.30
   6  -2   9   19.70    1.40
  -6   2   9   19.40    1.10
   6  -2   9   21.80    1.60
   6   2  -9   19.20    1.00
   6   2  -9   20.70    1.30
   6  -2   9   19.90    1.40
  -6  -2   9   21.30    1.00
   6   2   9   18.60    1.30
   6   2   9   21.70    1.30
   6  -2  -9   20.00    1.40
   6  -2  -9   21.00    1.30
   6   2   9   20.70    1.40
   7  -2   9    1.10    0.70
   7  -2   9    0.70    0.60
   7   2  -9    1.20    0.60
   7   2  -9    0.80    0.40
  -7   2   9    0.20    0.30
   7  -2   9    0.50    0.60
   7   2   9    0.00    0.60
  -7  -2   9    0.30    0.30
   7   2   9    0.70    0.50
   7  -2  -9    0.90    0.60
   7   2   9    0.60    0.60
   7  -2  -9    1.90    0.60
   8  -2   9   15.00    1.30
  -8   2   9   14.70    0.90
   8   2  -9   15.60    1.00
   8   2  -9   15.40    1.20
   8  -2   9   15.50    1.30
   8  -2   9   19.30    1.40
   8  -2  -9   14.30    1.20
   8   2   9   15.80    1.30
   8  -2  -9   14.90    1.40
   8   2   9   14.90    1.20
   8   2   9   16.20    1.30
   9   2  -9    3.70    0.90
   9  -2   9    2.70    0.90
   9  -2   9    2.70    0.90
   9  -2   9    3.30    1.00
   9  -2  -9    2.30    0.80
   9   2   9    3.50    0.70
   9  -2  -9    1.90    0.80
   9   2   9    4.50    0.90
   9   2   9    2.00    0.80
  10  -2   9    4.90    0.90
  10  -2   9    3.40    1.00
  10  -2   9    4.20    1.10
  10   2   9    3.10    0.80
  10   2   9    4.20    1.00
  10   2   9    2.60    1.00
  11   2  -9  104.69    5.00
  11  -2   9   93.99    4.90
  11  -2   9   98.09    5.20
  11  -2   9   92.39    5.00
  11   2   9   88.19    5.00
  11  -2  -9   94.69    5.00
  11   2   9   91.29    5.60
  12  -2   9   32.50    3.50
  12   2  -9   35.30    2.30
  12  -2   9   28.90    2.60
  12   2   9   36.50    3.60
  12   2   9   33.60    2.50
  12  -2  -9   33.60    2.40
  13  -2   9    0.80    1.30
  13  -2   9    3.00    1.90
  13   2  -9    3.00    1.10
  13   2   9    2.00    1.30
  13   2   9    2.10    1.70
  14  -2   9    1.00    1.20
  14  -2   9    0.00    1.50
  14   2   9   -1.00    1.30
  15  -2   9   -0.40    1.60
  15   2   9    0.00    1.40
   0  -3  -9    0.10    0.30
   0  -3   9   -0.30    0.50
   0  -3   9    0.10    0.40
   0   3   9   -0.10    0.40
   0   3   9    0.80    0.40
   1  -3   9   80.09    3.90
   1   3  -9   79.89    3.80
  -1   3   9   77.99    3.80
  -1   3   9   80.69    3.80
   1  -3   9   83.19    3.90
   1   3   9   81.19    3.80
  -1  -3   9   83.89    3.90
  -1  -3   9   84.19    3.80
   1   3   9   81.09    3.90
   1  -3  -9   87.09    3.80
   2  -3   9    1.00    0.50
  -2   3   9   -0.10    0.40
   2  -3   9    0.10    0.50
   2  -3   9    0.30    0.40
   2   3  -9   -0.30    0.30
   2   3   9    0.80    0.30
  -2  -3   9   -0.10    0.40
   2   3   9    0.20    0.40
  -2  -3   9    0.50    0.30
   2   3   9    0.50    0.40
   2  -3  -9    1.20    0.40
   3  -3   9    7.90    0.80
   3   3  -9    7.80    0.50
   3   3  -9    6.30    0.50
  -3   3   9    7.30    0.70
   3  -3   9    8.50    0.90
   3  -3   9    6.70    0.70
   3   3   9    7.20    0.60
   3   3   9    8.50    0.70
   3  -3  -9    9.00    0.70
   3   3   9    7.40    0.70
   4  -3   9   94.29    4.60
   4  -3   9   98.79    4.60
   4   3  -9   95.59    4.30
   4  -3   9   95.39    4.60
   4   3  -9   94.59    4.40
   4   3  -9   96.49    4.30
  -4   3   9   98.19    4.50
   4   3   9   98.19    4.50
   4  -3  -9   95.19    4.60
   4   3   9   97.19    4.50
   4  -3  -9   97.39    4.60
   4   3   9   94.39    4.50
   5   3  -9   70.19    3.20
  -5   3   9   69.19    3.30
   5  -3   9   68.39    3.50
   5  -3   9   72.09    3.40
   5   3  -9   63.79    3.10
   5  -3   9   69.59    3.40
   5  -3  -9   67.59    3.40
   5  -3  -9   67.69    3.40
   5   3   9   67.39    3.30
   5   3   9   70.29    3.40
   5   3   9   64.49    3.30
  -6   3   9   59.19    2.70
   6   3  -9   56.59    2.70
   6  -3   9   55.19    2.90
   6   3  -9   51.69    2.50
   6  -3   9   54.19    2.90
   6  -3   9   53.29    2.90
   6   3   9   57.39    2.80
   6  -3  -9   53.59    2.80
  -6  -3   9   56.59    2.50
   6  -3  -9   56.39    2.90
   6   3   9   51.59    2.70
   6   3   9   50.09    2.80
   7  -3   9    9.60    1.10
  -7   3   9    8.20    0.70
   7   3  -9    8.50    0.90
   7  -3   9    9.60    1.10
   7  -3   9    9.30    1.10
   7   3  -9    6.90    0.60
   7   3   9    8.70    1.00
   7   3   9    8.50    0.90
   7  -3  -9    8.30    1.00
   7   3   9    8.30    1.00
   7  -3  -9    7.50    1.00
  -7  -3   9    8.90    0.60
   8   3  -9    2.70    0.60
   8  -3   9    3.90    1.00
  -8   3   9    1.70    0.50
   8  -3   9    2.10    0.80
   8   3  -9    2.10    0.50
   8  -3   9    0.80    0.70
   8   3   9    0.80    0.70
   8   3   9    1.20    0.60
   8  -3  -9    1.50    0.70
   8  -3  -9    1.80    0.70
   8   3   9    3.00    0.80
  -9   3   9    5.40    0.70
   9  -3   9    4.80    1.10
   9  -3   9    5.20    1.00
   9   3  -9    4.80    0.80
   9  -3   9    5.30    1.10
   9   3   9    5.80    1.00
   9  -3  -9    4.60    1.00
   9   3   9    3.20    0.80
   9  -3  -9    4.70    0.90
   9   3   9    6.10    1.00
  10  -3   9   11.30    1.40
  10  -3   9   11.90    1.60
  10   3  -9   12.90    1.30
  10  -3   9   14.60    1.90
  10   3   9   14.10    1.50
  10  -3  -9   13.40    1.50
  10   3   9   13.10    1.50
  10   3   9   13.50    1.20
  11  -3   9    1.30    0.90
  11   3  -9    1.20    0.90
  11  -3   9   -0.20    1.00
  11  -3   9   -0.70    0.90
  11  -3  -9    1.70    1.10
  11  -3  -9    1.80    1.00
  11   3   9    0.50    1.30
  11   3   9    1.10    1.00
  12  -3   9    2.00    1.10
  12   3  -9    1.20    1.50
  12  -3   9   -0.40    1.10
  12   3   9    0.70    1.10
  12  -3  -9    0.90    1.10
  12   3   9    1.70    1.10
  13  -3   9    0.00    1.10
  13  -3   9    0.90    1.30
  13   3  -9    1.10    1.60
  13  -3  -9    1.00    1.20
  13   3   9   -2.20    1.10
  14   3  -9    1.00    1.10
  14  -3  -9    0.00    1.30
  14   3   9    0.40    1.30
  15  -3   9    1.40    1.80
  15  -3  -9    1.30    1.50
   0  -4   9  148.29    6.80
   0  -4   9  145.49    6.90
   0   4   9  148.39    6.90
   0   4   9  150.08    6.80
   0  -4  -9  151.08    6.70
  -1   4   9   17.30    1.10
   1  -4   9   17.50    1.00
   1  -4   9   18.70    1.20
   1  -4   9   15.60    1.20
  -1   4   9   17.40    1.10
  -1  -4   9   16.00    1.00
   1   4   9   17.80    1.20
   1  -4  -9   17.40    1.00
   1   4   9   18.40    1.10
  -1  -4   9   17.40    1.20
   2  -4   9   45.40    2.40
  -2   4   9   43.10    2.30
   2  -4   9   43.70    2.20
   2  -4   9   44.30    2.30
   2  -4  -9   45.10    2.20
  -2  -4   9   43.40    2.20
   2   4   9   45.30    2.30
   2   4   9   46.90    2.30
   3   4  -9   35.80    1.70
  -3   4   9   34.90    1.90
   3   4  -9   35.10    1.70
   3  -4   9   35.30    2.00
   3  -4   9   33.90    1.90
   3  -4   9   35.10    2.00
   3  -4  -9   33.60    1.90
   3   4   9   36.00    1.90
   3   4   9   34.10    1.90
   3   4   9   35.50    1.80
   4  -4   9    0.70    0.60
   4  -4   9    0.10    0.60
  -4   4   9    0.60    0.40
   4   4  -9    0.60    0.30
   4  -4   9    0.80    0.50
   4   4  -9    0.40    0.30
   4   4   9    1.00    0.50
   4  -4  -9    1.40    0.50
   4  -4  -9    0.40    0.50
   4   4   9    0.10    0.40
   4   4   9    0.30    0.40
  -5   4   9  101.59    4.90
   5  -4   9  107.29    5.00
   5  -4   9  103.89    5.00
   5   4  -9   99.89    4.70
   5   4  -9   99.09    4.70
   5  -4   9  102.49    5.00
   5   4  -9  101.19    4.60
   5   4  -9  102.29    4.80
   5  -4  -9  103.09    5.00
   5   4   9  109.09    4.90
   5   4   9  102.49    4.90
   5  -4  -9   99.59    4.90
   5   4   9  108.49    4.90
   6   4  -9    8.00    0.50
   6  -4   9    8.10    1.10
   6   4  -9    7.30    0.70
   6  -4   9    7.50    1.00
   6   4  -9    8.10    0.80
   6  -4   9    7.40    1.00
  -6   4   9    7.50    0.80
   6   4   9    8.10    0.90
   6  -4  -9    9.10    1.00
   6   4   9    9.00    0.90
   6   4   9    9.60    0.90
   6  -4  -9    7.00    0.90
   7  -4   9   14.80    1.30
   7   4  -9   13.70    0.90
   7   4  -9   13.30    0.90
   7  -4   9   15.20    1.30
  -7   4   9   16.80    1.10
   7   4  -9   14.30    1.10
   7  -4   9   16.80    1.40
   7   4   9   16.00    1.30
   7  -4  -9   18.30    1.30
   7  -4  -9   14.50    1.30
   7   4   9   16.90    1.30
   7   4   9   15.60    1.20
   8  -4   9   61.69    3.30
   8  -4   9   59.79    3.40
   8   4  -9   59.19    3.00
  -8   4   9   56.29    3.00
   8  -4   9   58.39    3.30
   8  -4  -9   64.09    3.30
   8   4   9   60.49    3.10
   8   4   9   58.99    3.20
   8   4   9   57.49    3.10
   8  -4  -9   58.69    3.20
   9  -4   9   32.70    2.30
  -9   4   9   41.50    2.10
[truncated: 1,593,825 more chars]
